# Supplementary material for: Synthesis, spectroscopic analysis and crystal structure of (N-{2-[(2-amino­eth­yl)amino]­eth­yl}-4′-methyl-[1,1′-biphenyl]-4-sulfonamidato)tri­carb­on­ylrhenium(I)
Source: Acta Crystallogr E Crystallogr Commun. 2024 Jun 18;80(Pt 7):742–5. doi: 10.1107/S2056989024005656 (PMC11223712; doi:10.1107/S2056989024005656)
Supplement: Supplementary file 1 [file e-80-00742-sup1.cif]

##############################################################################
#                                                                            #
# This CIF contains the data in a paper accepted for publication in          #
# Acta Crystallographica Section E. It conforms to the requirements of       #
# Notes for Authors for Acta Crystallographica Section E, and has been       #
# peer reviewed under the auspices of the IUCr Commission on Journals.       #
#                                                                            #
# Full details of the Crystallographic Information File format               #
# are given in the paper "The Crystallographic Information File (CIF):       #
# a New Standard Archive File for Crystallography" by S. R. Hall, F. H.      #
# Allen and I. D. Brown [Acta Cryst. (1991), A47, 655-685].                  #
#                                                                            #
# The current version of the core CIF dictionary is obtainable from          #
# ftp://ftp.iucr.org/pub/cif_core.dic.                                       #
#                                                                            #
# Software is freely available for graphical display of the structure(s)     #
# in this CIF. For information consult the CIF software page                 #
# http://www.iucr.org/resources/cif/software.                                #
#                                                                            #
# This file may be used for bona fide research purposes within the           #
# scientific community so long as proper attribution is given to the journal # 
# article from which it was obtained.                                        #
#                                                                            #
##############################################################################
data_I
_audit_creation_method     'SHELXL-2017/1'
_chemical_name_systematic
;\
(<i>N</i>-{2-[(2-Aminoethyl)amino]ethyl}-4'-methyl-[1,1'-biphenyl]-4-\
sulfonamidato)tricarbonylrhenium(I)
;
_chemical_name_common     ?
_chemical_formula_moiety     'C20 H22 N3 O5 Re S'
_chemical_formula_sum     'C20 H22 N3 O5 Re S'
_chemical_formula_iupac     '[Re (C17 H22 N3 O2 S) (C O)3]'
_chemical_formula_weight     602.66
_chemical_melting_point     ?
_space_group_crystal_system     monoclinic
_space_group_name_H-M_alt     'P 21/c'
_space_group_name_Hall     '-P 2ybc'
loop_
    _space_group_symop_operation_xyz
    'x, y, z'
    '-x, y+1/2, -z+1/2'
    '-x, -y, -z'
    'x, -y-1/2, z-1/2'
_cell_length_a     18.5651(9)
_cell_length_b     7.6604(4)
_cell_length_c     15.4897(11)
_cell_angle_alpha     90
_cell_angle_beta     95.472(2)
_cell_angle_gamma     90
_cell_volume     2192.8(2)
_cell_formula_units_Z     4
_cell_measurement_reflns_used     2346
_cell_measurement_theta_min     2.6
_cell_measurement_theta_max     24.1
_cell_measurement_temperature     296
_exptl_crystal_description     needle
_exptl_crystal_colour     colorless
_exptl_crystal_size_max     0.220
_exptl_crystal_size_mid     0.130
_exptl_crystal_size_min     0.050
_exptl_crystal_density_diffrn     1.825
_exptl_crystal_density_meas     ?
_exptl_crystal_density_method     ?
_exptl_crystal_F_000     1176
_exptl_absorpt_coefficient_mu     5.672
_exptl_absorpt_correction_type     multi-scan
_exptl_absorpt_process_details
;
(SADABS; Krause <i>et al.</i>, 2015)
;
_exptl_absorpt_correction_T_min     0.572
_exptl_absorpt_correction_T_max     0.765
_diffrn_ambient_temperature     296
_diffrn_radiation_type     MoK\a
_diffrn_radiation_wavelength     0.71073
_diffrn_radiation_source     'fine-focus sealed tube'
_diffrn_radiation_monochromator     'TRIUMPH curved graphite'
_diffrn_measurement_device_type     'Bruker Kappa APEXII CCD'
_diffrn_measurement_method     '\f and \w scans'
_diffrn_detector_area_resol_mean     ?
_diffrn_reflns_number     119413
_diffrn_reflns_av_R_equivalents     0.1020
_diffrn_reflns_av_unetI/netI     0.0364
_diffrn_reflns_theta_min     1.102
_diffrn_reflns_theta_max     27.176
_diffrn_reflns_theta_full     25.242
_diffrn_measured_fraction_theta_max     0.998
_diffrn_measured_fraction_theta_full     1.000
_diffrn_reflns_limit_h_min     -23
_diffrn_reflns_limit_h_max     23
_diffrn_reflns_limit_k_min     -9
_diffrn_reflns_limit_k_max     9
_diffrn_reflns_limit_l_min     -19
_diffrn_reflns_limit_l_max     19
_refine_special_details     ?
_reflns_number_total     4849
_reflns_number_gt     3513
_reflns_threshold_expression     'I > 2\s(I)'
_refine_ls_structure_factor_coef     Fsqd
_refine_ls_matrix_type     full
_refine_ls_R_factor_all     0.0639
_refine_ls_R_factor_gt     0.0348
_refine_ls_wR_factor_gt     0.0617
_refine_ls_wR_factor_ref     0.0706
_refine_ls_goodness_of_fit_ref     1.083
_refine_ls_restrained_S_all     1.083
_refine_ls_number_reflns     4849
_refine_ls_number_parameters     273
_refine_ls_number_restraints     0
_refine_ls_hydrogen_treatment     constr
_refine_ls_weighting_scheme     calc
_refine_ls_weighting_details
              'w=1/[\s^2^(Fo^2^)+(0.0179P)^2^+6.5423P] where P=(Fo^2^+2Fc^2^)/3'
_atom_sites_solution_hydrogens     geom
_atom_sites_solution_primary     ?
_atom_sites_solution_secondary     ?
_refine_ls_shift/su_max     0.001
_refine_ls_shift/su_mean     0.000
_refine_diff_density_max     2.002
_refine_diff_density_min     -1.800
_refine_ls_extinction_method
;
<i>SHELXL2017/1</i> (Sheldrick 2015b)
;
_refine_ls_extinction_coef     0.00017(5)
_refine_ls_extinction_expression
                                  'Fc^*^=kFc[1+0.001xFc^2^\l^3^/sin(2\q)]^-1/4^'
loop_
    _atom_type_symbol
    _atom_type_description
    _atom_type_scat_dispersion_real
    _atom_type_scat_dispersion_imag
    _atom_type_scat_source
    'C' 'C' 0.0033 0.0016
                         'International Tables Vol C Tables 4.2.6.8 and 6.1.1.4'
    'H' 'H' 0.0000 0.0000
                         'International Tables Vol C Tables 4.2.6.8 and 6.1.1.4'
    'N' 'N' 0.0061 0.0033
                         'International Tables Vol C Tables 4.2.6.8 and 6.1.1.4'
    'O' 'O' 0.0106 0.0060
                         'International Tables Vol C Tables 4.2.6.8 and 6.1.1.4'
    'Re' 'Re' -1.0185 7.2310
                         'International Tables Vol C Tables 4.2.6.8 and 6.1.1.4'
    'S' 'S' 0.1246 0.1234
                         'International Tables Vol C Tables 4.2.6.8 and 6.1.1.4'
_computing_data_collection
;
APEX3 (Bruker, 2016)
;
_computing_cell_refinement
;
SAINT (Bruker, 2016)
;
_computing_data_reduction
;
SAINT (Bruker, 2016)
;
_computing_structure_solution
;
<i>SHELXT2018/2</i> (Sheldrick, 2015a)
;
_computing_structure_refinement
;
<i>SHELXL2018/1</i> (Sheldrick, 2015b)
;
_computing_molecular_graphics
;
Mercury (Macrae <i>et al.</i>, 2020)
;
_computing_publication_material
;
publCIF (Westrip, 2010)
;
loop_
    _atom_site_type_symbol
    _atom_site_label
    _atom_site_fract_x
    _atom_site_fract_y
    _atom_site_fract_z
    _atom_site_U_iso_or_equiv
    _atom_site_adp_type
    _atom_site_calc_flag
    _atom_site_occupancy
    _atom_site_disorder_assembly
    _atom_site_disorder_group
    Re Re1 0.86146(2) 0.45261(3) 0.61070(2) 0.04344(9) Uani d 1 . .
    S S1 0.82122(8) 0.3572(2) 0.81148(8) 0.0456(4) Uani d 1 . .
    O O1 0.7335(3) 0.7018(7) 0.5732(4) 0.0875(16) Uani d 1 . .
    O O2 0.9354(3) 0.7562(8) 0.7131(3) 0.104(2) Uani d 1 . .
    O O3 0.9230(3) 0.6052(8) 0.4508(3) 0.0879(17) Uani d 1 . .
    O O4 0.8016(2) 0.2083(5) 0.8619(2) 0.0563(11) Uani d 1 . .
    O O5 0.8906(2) 0.4354(6) 0.8338(2) 0.0568(11) Uani d 1 . .
    N N1 0.9482(3) 0.2530(9) 0.6360(3) 0.0769(19) Uani d 1 . .
    H H11N 0.991541 0.302049 0.634639 0.092 Uiso calc 1 . .
    H H12N 0.945892 0.205082 0.688023 0.092 Uiso calc 1 . .
    N N2 0.8135(3) 0.2133(6) 0.5486(3) 0.0487(12) Uani d 1 . .
    H H2N 0.801808 0.237533 0.486680 0.058 Uiso calc 1 . .
    N N3 0.8132(2) 0.3099(6) 0.7118(2) 0.0440(12) Uani d 1 . .
    C C1 0.9364(5) 0.1159(12) 0.5660(6) 0.099(3) Uani d 1 . .
    H H1C 0.949062 0.163356 0.511455 0.119 Uiso calc 1 . .
    H H1D 0.967551 0.016551 0.580794 0.119 Uiso calc 1 . .
    C C2 0.8629(5) 0.0603(10) 0.5568(4) 0.080(2) Uani d 1 . .
    H H2A 0.852992 -0.008484 0.606844 0.096 Uiso calc 1 . .
    H H2B 0.854413 -0.012739 0.505655 0.096 Uiso calc 1 . .
    C C3 0.7445(4) 0.1752(9) 0.5872(4) 0.0598(18) Uani d 1 . .
    H H3A 0.727485 0.059835 0.569374 0.072 Uiso calc 1 . .
    H H3B 0.707984 0.259311 0.565914 0.072 Uiso calc 1 . .
    C C4 0.7553(4) 0.1838(10) 0.6838(4) 0.0655(19) Uani d 1 . .
    H H4A 0.710554 0.219162 0.706318 0.079 Uiso calc 1 . .
    H H4B 0.768274 0.069138 0.706919 0.079 Uiso calc 1 . .
    C C5 0.7818(4) 0.6059(8) 0.5873(4) 0.0525(16) Uani d 1 . .
    C C6 0.9077(4) 0.6386(11) 0.6748(4) 0.069(2) Uani d 1 . .
    C C7 0.9009(3) 0.5469(10) 0.5110(4) 0.0607(17) Uani d 1 . .
    C C8 0.7558(3) 0.5190(8) 0.8291(3) 0.0457(14) Uani d 1 . .
    C C9 0.6854(3) 0.4687(8) 0.8401(4) 0.0550(16) Uani d 1 . .
    H H9 0.672952 0.351064 0.838917 0.066 Uiso calc 1 . .
    C C10 0.6339(3) 0.5938(8) 0.8529(4) 0.0561(17) Uani d 1 . .
    H H10 0.586941 0.558250 0.860192 0.067 Uiso calc 1 . .
    C C11 0.6498(3) 0.7698(8) 0.8553(3) 0.0492(15) Uani d 1 . .
    C C12 0.7211(3) 0.8167(8) 0.8449(4) 0.0534(16) Uani d 1 . .
    H H12 0.733858 0.934122 0.846868 0.064 Uiso calc 1 . .
    C C13 0.7730(3) 0.6936(8) 0.8319(4) 0.0506(15) Uani d 1 . .
    H H13 0.820003 0.728879 0.824931 0.061 Uiso calc 1 . .
    C C14 0.5948(3) 0.9040(8) 0.8704(4) 0.0517(16) Uani d 1 . .
    C C15 0.5233(4) 0.8895(10) 0.8371(4) 0.070(2) Uani d 1 . .
    H H15 0.508519 0.791583 0.804678 0.084 Uiso calc 1 . .
    C C16 0.4733(4) 1.0176(11) 0.8511(5) 0.075(2) Uani d 1 . .
    H H16 0.425596 1.003962 0.827930 0.090 Uiso calc 1 . .
    C C17 0.4927(4) 1.1647(10) 0.8984(5) 0.0662(19) Uani d 1 . .
    C C18 0.5630(4) 1.1776(9) 0.9336(5) 0.0654(18) Uani d 1 . .
    H H18 0.577106 1.273921 0.967606 0.079 Uiso calc 1 . .
    C C19 0.6130(4) 1.0513(9) 0.9197(4) 0.0613(16) Uani d 1 . .
    H H19 0.660456 1.064908 0.944103 0.074 Uiso calc 1 . .
    C C20 0.4383(4) 1.3088(11) 0.9120(5) 0.092(3) Uani d 1 . .
    H H20A 0.461891 1.420204 0.911398 0.138 Uiso calc 1 . .
    H H20B 0.419068 1.292329 0.966780 0.138 Uiso calc 1 . .
    H H20C 0.399557 1.304649 0.866244 0.138 Uiso calc 1 . .
loop_
    _atom_site_aniso_label
    _atom_site_aniso_U_11
    _atom_site_aniso_U_22
    _atom_site_aniso_U_33
    _atom_site_aniso_U_12
    _atom_site_aniso_U_13
    _atom_site_aniso_U_23
    Re1 0.04118(13) 0.06022(16) 0.02905(11) -0.00246(13) 0.00405(8) 0.00870(12)
    S1 0.0592(9) 0.0527(9) 0.0250(6) -0.0062(8) 0.0056(6) 0.0006(6)
    O1 0.070(3) 0.073(4) 0.118(4) 0.023(3) 0.002(3) -0.001(3)
    O2 0.113(5) 0.112(5) 0.079(4) -0.062(4) -0.029(3) 0.013(3)
    O3 0.071(3) 0.134(5) 0.062(3) -0.002(3) 0.023(2) 0.050(3)
    O4 0.090(3) 0.052(3) 0.0283(19) -0.006(2) 0.012(2) 0.0072(18)
    O5 0.056(2) 0.074(3) 0.039(2) -0.009(2) -0.0056(18) -0.002(2)
    N1 0.044(3) 0.138(6) 0.049(3) 0.022(3) 0.008(3) 0.029(4)
    N2 0.071(3) 0.047(3) 0.028(2) 0.012(3) 0.006(2) 0.004(2)
    N3 0.055(3) 0.055(3) 0.023(2) -0.009(2) 0.0078(19) -0.002(2)
    C1 0.085(6) 0.093(7) 0.126(8) 0.017(5) 0.041(6) 0.006(6)
    C2 0.112(7) 0.076(5) 0.052(4) 0.042(5) 0.008(4) -0.002(4)
    C3 0.080(5) 0.056(4) 0.044(3) -0.025(4) 0.010(3) -0.003(3)
    C4 0.070(4) 0.087(5) 0.041(3) -0.027(4) 0.016(3) -0.015(3)
    C5 0.059(4) 0.049(4) 0.051(4) -0.009(3) 0.013(3) -0.004(3)
    C6 0.056(4) 0.100(6) 0.050(4) -0.017(4) -0.004(3) 0.027(4)
    C7 0.053(4) 0.084(5) 0.045(3) 0.005(4) 0.006(3) 0.016(4)
    C8 0.057(4) 0.050(4) 0.031(3) -0.012(3) 0.010(2) -0.005(2)
    C9 0.070(4) 0.043(3) 0.053(3) -0.019(4) 0.016(3) -0.011(3)
    C10 0.050(4) 0.055(4) 0.065(4) -0.028(3) 0.014(3) -0.015(3)
    C11 0.060(4) 0.052(4) 0.036(3) -0.007(3) 0.008(3) -0.001(3)
    C12 0.064(4) 0.044(4) 0.053(4) -0.012(3) 0.011(3) 0.001(3)
    C13 0.053(4) 0.054(4) 0.047(3) -0.015(3) 0.012(3) -0.001(3)
    C14 0.053(4) 0.062(4) 0.040(3) -0.006(3) 0.008(3) 0.009(3)
    C15 0.065(5) 0.087(6) 0.057(4) -0.003(4) 0.001(3) -0.011(4)
    C16 0.053(4) 0.109(7) 0.063(4) 0.001(4) 0.002(3) 0.005(4)
    C17 0.069(5) 0.069(5) 0.065(4) 0.011(4) 0.025(4) 0.016(4)
    C18 0.068(5) 0.046(4) 0.083(5) 0.002(4) 0.013(4) -0.002(4)
    C19 0.056(4) 0.055(4) 0.072(4) -0.001(4) 0.002(3) -0.003(4)
    C20 0.075(5) 0.100(7) 0.106(6) 0.019(5) 0.030(5) 0.012(5)
_geom_special_details
;
 All esds (except the esd in the dihedral angle between two l.s. planes)
 are estimated using the full covariance matrix.  The cell esds are taken
 into account individually in the estimation of esds in distances, angles
 and torsion angles; correlations between esds in cell parameters are only
 used when they are defined by crystal symmetry.  An approximate (isotropic)
 treatment of cell esds is used for estimating esds involving l.s. planes.
;
loop_
    _geom_bond_atom_site_label_1
    _geom_bond_atom_site_label_2
    _geom_bond_site_symmetry_2
    _geom_bond_distance
    _geom_bond_publ_flag
    Re1 C6 . 1.895(8) ?
    Re1 C5 . 1.896(7) ?
    Re1 C7 . 1.914(6) ?
    Re1 N3 . 2.173(4) ?
    Re1 N2 . 2.217(5) ?
    Re1 N1 . 2.228(6) ?
    S1 O5 . 1.433(4) ?
    S1 O4 . 1.448(4) ?
    S1 N3 . 1.579(4) ?
    S1 C8 . 1.775(6) ?
    O1 C5 . 1.163(7) ?
    O2 C6 . 1.170(9) ?
    O3 C7 . 1.143(7) ?
    N1 C1 . 1.510(10) ?
    N1 H11N . 0.8900 ?
    N1 H12N . 0.8900 ?
    N2 C2 . 1.486(8) ?
    N2 C3 . 1.493(7) ?
    N2 H2N . 0.9800 ?
    N3 C4 . 1.479(7) ?
    C1 C2 . 1.423(10) ?
    C1 H1C . 0.9700 ?
    C1 H1D . 0.9700 ?
    C2 H2A . 0.9700 ?
    C2 H2B . 0.9700 ?
    C3 C4 . 1.493(8) ?
    C3 H3A . 0.9700 ?
    C3 H3B . 0.9700 ?
    C4 H4A . 0.9700 ?
    C4 H4B . 0.9700 ?
    C8 C13 . 1.375(8) ?
    C8 C9 . 1.389(8) ?
    C9 C10 . 1.381(9) ?
    C9 H9 . 0.9300 ?
    C10 C11 . 1.381(8) ?
    C10 H10 . 0.9300 ?
    C11 C12 . 1.394(8) ?
    C11 C14 . 1.484(8) ?
    C12 C13 . 1.376(8) ?
    C12 H12 . 0.9300 ?
    C13 H13 . 0.9300 ?
    C14 C15 . 1.381(9) ?
    C14 C19 . 1.387(9) ?
    C15 C16 . 1.381(10) ?
    C15 H15 . 0.9300 ?
    C16 C17 . 1.372(10) ?
    C16 H16 . 0.9300 ?
    C17 C18 . 1.370(9) ?
    C17 C20 . 1.524(9) ?
    C18 C19 . 1.372(9) ?
    C18 H18 . 0.9300 ?
    C19 H19 . 0.9300 ?
    C20 H20A . 0.9600 ?
    C20 H20B . 0.9600 ?
    C20 H20C . 0.9600 ?
loop_
    _geom_angle_atom_site_label_1
    _geom_angle_atom_site_label_2
    _geom_angle_atom_site_label_3
    _geom_angle_site_symmetry_1
    _geom_angle_site_symmetry_3
    _geom_angle
    _geom_angle_publ_flag
    C6 Re1 C5 . . 86.6(3) ?
    C6 Re1 C7 . . 87.1(3) ?
    C5 Re1 C7 . . 87.9(3) ?
    C6 Re1 N3 . . 101.4(2) ?
    C5 Re1 N3 . . 94.7(2) ?
    C7 Re1 N3 . . 171.2(2) ?
    C6 Re1 N2 . . 172.9(2) ?
    C5 Re1 N2 . . 99.0(2) ?
    C7 Re1 N2 . . 97.5(2) ?
    N3 Re1 N2 . . 73.78(16) ?
    C6 Re1 N1 . . 98.1(3) ?
    C5 Re1 N1 . . 174.9(3) ?
    C7 Re1 N1 . . 94.3(2) ?
    N3 Re1 N1 . . 82.45(18) ?
    N2 Re1 N1 . . 76.3(2) ?
    O5 S1 O4 . . 117.7(3) ?
    O5 S1 N3 . . 109.4(2) ?
    O4 S1 N3 . . 110.0(2) ?
    O5 S1 C8 . . 106.5(3) ?
    O4 S1 C8 . . 104.8(3) ?
    N3 S1 C8 . . 108.0(3) ?
    C1 N1 Re1 . . 107.3(4) ?
    C1 N1 H11N . . 110.2 ?
    Re1 N1 H11N . . 110.2 ?
    C1 N1 H12N . . 110.2 ?
    Re1 N1 H12N . . 110.2 ?
    H11N N1 H12N . . 108.5 ?
    C2 N2 C3 . . 111.0(5) ?
    C2 N2 Re1 . . 113.3(4) ?
    C3 N2 Re1 . . 108.2(3) ?
    C2 N2 H2N . . 108.1 ?
    C3 N2 H2N . . 108.1 ?
    Re1 N2 H2N . . 108.1 ?
    C4 N3 S1 . . 115.8(3) ?
    C4 N3 Re1 . . 117.1(3) ?
    S1 N3 Re1 . . 125.6(3) ?
    C2 C1 N1 . . 110.7(6) ?
    C2 C1 H1C . . 109.5 ?
    N1 C1 H1C . . 109.5 ?
    C2 C1 H1D . . 109.5 ?
    N1 C1 H1D . . 109.5 ?
    H1C C1 H1D . . 108.1 ?
    C1 C2 N2 . . 110.5(7) ?
    C1 C2 H2A . . 109.5 ?
    N2 C2 H2A . . 109.5 ?
    C1 C2 H2B . . 109.5 ?
    N2 C2 H2B . . 109.5 ?
    H2A C2 H2B . . 108.1 ?
    N2 C3 C4 . . 110.8(5) ?
    N2 C3 H3A . . 109.5 ?
    C4 C3 H3A . . 109.5 ?
    N2 C3 H3B . . 109.5 ?
    C4 C3 H3B . . 109.5 ?
    H3A C3 H3B . . 108.1 ?
    N3 C4 C3 . . 110.3(5) ?
    N3 C4 H4A . . 109.6 ?
    C3 C4 H4A . . 109.6 ?
    N3 C4 H4B . . 109.6 ?
    C3 C4 H4B . . 109.6 ?
    H4A C4 H4B . . 108.1 ?
    O1 C5 Re1 . . 179.1(6) ?
    O2 C6 Re1 . . 178.4(7) ?
    O3 C7 Re1 . . 178.4(6) ?
    C13 C8 C9 . . 119.0(6) ?
    C13 C8 S1 . . 121.6(5) ?
    C9 C8 S1 . . 119.4(5) ?
    C10 C9 C8 . . 119.9(6) ?
    C10 C9 H9 . . 120.1 ?
    C8 C9 H9 . . 120.1 ?
    C11 C10 C9 . . 122.1(6) ?
    C11 C10 H10 . . 118.9 ?
    C9 C10 H10 . . 118.9 ?
    C10 C11 C12 . . 116.9(6) ?
    C10 C11 C14 . . 122.1(6) ?
    C12 C11 C14 . . 121.0(6) ?
    C13 C12 C11 . . 121.7(6) ?
    C13 C12 H12 . . 119.2 ?
    C11 C12 H12 . . 119.2 ?
    C8 C13 C12 . . 120.5(6) ?
    C8 C13 H13 . . 119.8 ?
    C12 C13 H13 . . 119.8 ?
    C15 C14 C19 . . 116.5(6) ?
    C15 C14 C11 . . 122.5(6) ?
    C19 C14 C11 . . 120.9(6) ?
    C14 C15 C16 . . 121.4(7) ?
    C14 C15 H15 . . 119.3 ?
    C16 C15 H15 . . 119.3 ?
    C17 C16 C15 . . 121.4(7) ?
    C17 C16 H16 . . 119.3 ?
    C15 C16 H16 . . 119.3 ?
    C18 C17 C16 . . 117.5(7) ?
    C18 C17 C20 . . 120.8(7) ?
    C16 C17 C20 . . 121.7(7) ?
    C17 C18 C19 . . 121.4(7) ?
    C17 C18 H18 . . 119.3 ?
    C19 C18 H18 . . 119.3 ?
    C18 C19 C14 . . 121.7(6) ?
    C18 C19 H19 . . 119.1 ?
    C14 C19 H19 . . 119.1 ?
    C17 C20 H20A . . 109.5 ?
    C17 C20 H20B . . 109.5 ?
    H20A C20 H20B . . 109.5 ?
    C17 C20 H20C . . 109.5 ?
    H20A C20 H20C . . 109.5 ?
    H20B C20 H20C . . 109.5 ?
loop_
    _geom_torsion_atom_site_label_1
    _geom_torsion_atom_site_label_2
    _geom_torsion_atom_site_label_3
    _geom_torsion_atom_site_label_4
    _geom_torsion_site_symmetry_1
    _geom_torsion_site_symmetry_2
    _geom_torsion_site_symmetry_3
    _geom_torsion_site_symmetry_4
    _geom_torsion
    _geom_torsion_publ_flag
    O5 S1 N3 C4 . . . . 162.7(5) ?
    O4 S1 N3 C4 . . . . 32.0(5) ?
    C8 S1 N3 C4 . . . . -81.8(5) ?
    O5 S1 N3 Re1 . . . . -31.7(4) ?
    O4 S1 N3 Re1 . . . . -162.5(3) ?
    C8 S1 N3 Re1 . . . . 83.7(4) ?
    Re1 N1 C1 C2 . . . . -48.9(8) ?
    N1 C1 C2 N2 . . . . 49.9(9) ?
    C3 N2 C2 C1 . . . . -148.2(6) ?
    Re1 N2 C2 C1 . . . . -26.3(7) ?
    C2 N2 C3 C4 . . . . 76.7(7) ?
    Re1 N2 C3 C4 . . . . -48.2(6) ?
    S1 N3 C4 C3 . . . . 169.7(5) ?
    Re1 N3 C4 C3 . . . . 2.9(7) ?
    N2 C3 C4 N3 . . . . 29.9(8) ?
    O5 S1 C8 C13 . . . . 20.8(5) ?
    O4 S1 C8 C13 . . . . 146.3(5) ?
    N3 S1 C8 C13 . . . . -96.5(5) ?
    O5 S1 C8 C9 . . . . -159.4(4) ?
    O4 S1 C8 C9 . . . . -33.9(5) ?
    N3 S1 C8 C9 . . . . 83.3(5) ?
    C13 C8 C9 C10 . . . . 0.5(9) ?
    S1 C8 C9 C10 . . . . -179.3(5) ?
    C8 C9 C10 C11 . . . . 0.0(9) ?
    C9 C10 C11 C12 . . . . -0.6(9) ?
    C9 C10 C11 C14 . . . . -179.1(6) ?
    C10 C11 C12 C13 . . . . 0.7(9) ?
    C14 C11 C12 C13 . . . . 179.3(5) ?
    C9 C8 C13 C12 . . . . -0.4(8) ?
    S1 C8 C13 C12 . . . . 179.4(4) ?
    C11 C12 C13 C8 . . . . -0.3(9) ?
    C10 C11 C14 C15 . . . . -37.0(9) ?
    C12 C11 C14 C15 . . . . 144.5(6) ?
    C10 C11 C14 C19 . . . . 142.6(6) ?
    C12 C11 C14 C19 . . . . -35.9(8) ?
    C19 C14 C15 C16 . . . . 1.4(10) ?
    C11 C14 C15 C16 . . . . -179.1(6) ?
    C14 C15 C16 C17 . . . . 0.1(11) ?
    C15 C16 C17 C18 . . . . -1.9(10) ?
    C15 C16 C17 C20 . . . . 178.3(7) ?
    C16 C17 C18 C19 . . . . 2.2(10) ?
    C20 C17 C18 C19 . . . . -178.0(6) ?
    C17 C18 C19 C14 . . . . -0.7(11) ?
    C15 C14 C19 C18 . . . . -1.1(10) ?
    C11 C14 C19 C18 . . . . 179.3(6) ?
loop_
    _geom_hbond_atom_site_label_D
    _geom_hbond_atom_site_label_H
    _geom_hbond_atom_site_label_A
    _geom_hbond_site_symmetry_A
    _geom_hbond_distance_DH
    _geom_hbond_distance_HA
    _geom_hbond_distance_DA
    _geom_hbond_angle_DHA
    _geom_hbond_publ_flag
    N1 H11N O3 3_766 0.89 2.27 3.053(7) 146 yes
    N1 H12N O2 2_746 0.89 2.59 3.028(7) 111 yes
    N2 H2N O4 4_565 0.98 1.98 2.941(5) 167 yes
_shelx_space_group_comment
;
The symmetry employed for this shelxl refinement is uniquely defined
by the following loop, which should always be used as a source of
symmetry information in preference to the above space-group names.
They are only intended as comments.
;
_shelx_estimated_absorpt_T_min     0.368
_shelx_estimated_absorpt_T_max     0.765
_shelx_hkl_file
;
   0   0  -1    1.20    1.50
   0   0  -1   -0.60    1.50
   0   0   1   -1.60    2.30
   0   0   1   -0.40    2.60
   0   0   1    3.70    2.70
   0   0   1    1.20    2.10
   0   0   1   -0.70    1.60
   0   0  -1   -0.60    1.40
   0   0  -1    2.50    1.90
   0   0  -1   -2.50    2.20
   0   0  -1   -3.30    2.30
   0   0  -1    0.70    1.50
   0   0  -1    3.00    2.70
   0   0  -1   -2.90    2.30
   0   0   2   23.40    4.60
   0   0   2    4.10    2.60
   0   0  -2   13.90    5.20
   0   0   2   12.80    5.00
   0   0   2   16.40    3.60
   0   0   2   23.80    4.70
   0   0   2   19.30    5.60
   0   0   2   18.50    4.20
   0   0   2   28.30    6.80
   0   0   2   16.30    4.20
   0   0  -2   23.60    5.90
   0   0  -2   15.70    5.80
   0   0  -2   32.90    5.50
   0   0  -2   17.80    6.30
   0   0  -2   22.40    5.30
   0   0  -2   17.40    6.10
   0   0  -2   22.00    5.80
   0   0  -2    5.80    5.70
   0   0  -2   25.20    4.30
   0   0  -2   16.10    4.60
   0   0  -2   26.20    5.50
   0   0  -2   18.50    5.30
   0   0   2   24.30    6.80
   0   0  -2   25.40    5.80
   0   0   2   14.00    5.80
   0   0   2   14.70    5.20
   0   0   2   18.00    5.40
   0   0   3   -6.10    6.80
   0   0   3    2.10    7.10
   0   0   3   -1.50    3.00
   0   0   3    2.00    5.70
   0   0   3    6.00    7.50
   0   0   3   -3.80    7.30
   0   0   3    0.10    5.30
   0   0   3   -0.80    7.70
   0   0   3    7.10    4.50
   0   0   3   -6.80    5.80
   0   0  -3    1.60    6.20
   0   0  -3    6.00    7.70
   0   0  -3    5.10    6.50
   0   0  -3   -1.50    6.70
   0   0  -3   13.00    7.40
   0   0  -3    6.30    7.00
   0   0   3    1.80    7.30
   0   0   3    6.40    5.30
   0   0   3   23.50    8.90
   0   0  -3   -5.40    7.30
   0   0  -3   -3.60    4.60
   0   0  -3    8.90    8.70
   0   0  -3    1.70    5.10
   0   0  -3   -2.50    2.70
   0   0  -3    2.60    6.50
   0   0   3    1.20    3.30
   0   0  -3   -5.70    7.10
   0   0  -3    5.50    5.30
   0   0  -3   21.10    8.80
   0   0  -3   -5.50    8.50
   0   0   4 9460.35  419.06
   0   0   4 9999.00  417.56
   0   0  -4 9137.39  419.46
   0   0   4 9543.65  418.96
   0   0  -4 8913.81  418.26
   0   0  -4 8905.61  417.86
   0   0  -4 9140.49  418.16
   0   0   4 8916.91  417.96
   0   0   4 8878.91  417.96
   0   0   4 9200.88  419.16
   0   0   4 9214.78  418.06
   0   0   4 8046.90  414.56
   0   0   4 9461.35  417.56
   0   0   4 9307.27  418.26
   0   0  -4 9483.35  417.86
   0   0  -4 9159.28  417.96
   0   0  -4 9448.46  414.26
   0   0  -4 9321.87  419.16
   0   0  -4 9332.77  417.96
   0   0  -4 9408.36  418.16
   0   0  -4 9366.56  416.56
   0   0   4 9121.89  418.06
   0   0  -4 9243.88  418.66
   0   0  -4 8975.20  419.06
   0   0  -4 9310.57  417.86
   0   0  -4 9157.88  418.36
   0   0  -4 9367.86  417.66
   0   0   4 9219.38  417.46
   0   0   4 9046.09  418.66
   0   0   5  -12.20    9.60
   0   0   5   -0.20    7.00
   0   0  -5  -18.10    7.40
   0   0  -5    1.00    7.10
   0   0  -5    3.70    8.00
   0   0  -5   -6.40    9.60
   0   0  -5    0.30    7.20
   0   0  -5   -6.20    7.60
   0   0   5    4.30    6.40
   0   0  -5   -8.80    8.40
   0   0  -5    9.10    8.50
   0   0  -5    0.60    3.40
   0   0  -5    0.70    7.70
   0   0  -5   -8.30    8.30
   0   0  -5    5.50    6.40
   0   0  -5   -6.70    5.50
   0   0   5   -5.90    9.30
   0   0   5   -8.80    6.90
   0   0   5  -10.30    8.50
   0   0  -5   -3.50    8.80
   0   0  -5   -1.90    6.70
   0   0  -5   -8.70    8.30
   0   0   5   18.40   10.60
   0   0   5    4.70    5.10
   0   0   5   -0.30    4.10
   0   0   5   -1.90    5.40
   0   0   5  -10.00    7.30
   0   0   5   -0.40    8.40
   0   0   5   -2.30    9.50
   0   0   5    0.70    9.90
   0   0   6   45.00    5.50
   0   0   6   56.69   12.10
   0   0  -6   49.80    8.50
   0   0  -6   49.80   11.20
   0   0  -6   26.80    9.10
   0   0   6   47.90   10.50
   0   0   6   21.40    7.40
   0   0   6   28.50    9.40
   0   0  -6   36.50   10.90
   0   0   6   30.10    8.90
   0   0   6   41.80   12.20
   0   0  -6   36.90   11.30
   0   0  -6   42.20   10.40
   0   0  -6   42.00    9.00
   0   0  -6   36.30    9.70
   0   0  -6   34.20   11.10
   0   0  -6   41.20    9.10
   0   0  -6   50.39   13.80
   0   0   6   43.00   13.10
   0   0  -6   33.80    4.50
   0   0  -6   48.90   10.90
   0   0   6   31.30    9.80
   0   0   6   21.00   10.40
   0   0   6   32.80    8.30
   0   0   6   26.80   12.30
   0   0   6   18.90    8.50
   0   0  -6   41.70    3.70
   0   0  -6   39.50   10.20
   0   0  -6   41.30   13.70
   0   0  -6   32.50   12.30
   0   0   6   32.50   11.10
   0   0  -7  -20.10   12.20
   0   0   7   -5.20    7.60
   0   0  -7    2.10   10.20
   0   0  -7   -1.50    1.80
   0   0  -7  -13.60   11.50
   0   0  -7  -17.00    8.40
   0   0   7    6.30    9.00
   0   0  -7  -10.90    7.50
   0   0  -7   -2.20    7.60
   0   0   7    3.90    7.60
   0   0  -7   -2.20    6.90
   0   0  -7  -13.70   10.60
   0   0  -7    0.80    7.10
   0   0   7    7.30   11.10
   0   0   7    3.10    3.40
   0   0   7    1.00    5.70
   0   0  -7   -8.20    6.20
   0   0  -7    9.70   10.20
   0   0   7   -4.00    5.80
   0   0   7    5.00    8.00
   0   0   7    2.50    5.40
   0   0  -8  168.08   20.40
   0   0   8  165.28   20.80
   0   0   8  178.58   24.80
   0   0  -8  184.88   23.60
   0   0   8  189.58   21.80
   0   0   8  214.68   22.20
   0   0   8  182.48   19.00
   0   0  -8  172.68   22.50
   0   0   8  181.78   18.70
   0   0  -8  186.28   21.40
   0   0  -8  166.68   18.50
   0   0  -8  156.08   18.10
   0   0   8  166.58   18.00
   0   0  -8  180.48   19.30
   0   0  -8  175.28   17.90
   0   0   8  161.68   10.20
   0   0   8  216.18   17.90
   0   0  -8  164.68   15.70
   0   0   8  181.88   14.10
   0   0  -9   -1.90    8.50
   0   0   9    2.60    5.70
   0   0  -9   15.10   11.30
   0   0   9   22.40   10.10
   0   0   9    7.80    7.90
   0   0  -9    1.10   12.50
   0   0   9   -5.20   12.30
   0   0   9    0.10    9.40
   0   0  -9  -19.50    8.00
   0   0  -9   -4.70   11.60
   0   0  -9  -13.80    9.20
   0   0   9  -26.40   14.30
   0   0  -9    6.10   11.70
   0   0  -9    0.30    7.30
   0   0   9  -10.50    6.60
   0   0  -9   -2.00   13.00
   0   0   9    2.40   13.60
   0   0 -10  574.24   39.80
   0   0 -10  500.95   35.30
   0   0 -10  477.05   40.30
   0   0  10  486.15   36.30
   0   0  10  549.54   34.90
   0   0 -10  548.25   42.80
   0   0  10  496.15   39.20
   0   0  10  566.34   42.30
   0   0 -10  576.04   33.40
   0   0 -10  543.15   42.90
   0   0 -10  529.35   39.70
   0   0  10  535.55   38.10
   0   0  10  608.54   43.70
   0   0  10  541.75   39.40
   0   0 -11   -4.80    9.80
   0   0 -11   -1.20   16.50
   0   0 -11    5.40    8.80
   0   0  11   -5.90   14.30
   0   0  11   -4.80   12.50
   0   0  11  -15.00   14.70
   0   0  11    0.20    9.30
   0   0  11   14.90   17.20
   0   0  11    7.70   12.20
   0   0  11   10.00   12.10
   0   0  11    7.10   19.20
   0   0 -11    6.10   18.00
   0   0 -11   -6.00   13.90
   0   0 -11    6.90   16.10
   0   0 -11   17.50   14.70
   0   0 -12   86.29   25.50
   0   0  12  175.38   28.70
   0   0 -12  179.48   25.90
   0   0  12  158.28   30.80
   0   0 -12  108.99   24.20
   0   0 -12  100.39   25.70
   0   0 -12  151.88   22.60
   0   0 -12  144.19   17.30
   0   0  12  168.28   22.90
   0   0  12  151.28   19.00
   0   0 -12  133.89   24.80
   0   0 -12  128.39   23.40
   0   0  12  127.99   23.00
   0   0  12  155.88   25.70
   0   0  12  146.59   20.80
   0   0 -13  -33.60    9.20
   0   0 -13   20.00   20.80
   0   0  13    2.40   21.90
   0   0  13   17.50   18.00
   0   0  13  -15.40   12.50
   0   0  13  -12.60   10.50
   0   0  13   -7.10   12.40
   0   0 -13    4.40   18.00
   0   0 -13    2.20    9.70
   0   0 -13   25.40   21.30
   0   0 -13  -17.80   15.90
   0   0 -13   13.70   16.00
   0   0  13  -15.60   19.40
   0   0 -14  508.35   48.00
   0   0  14  513.35   36.60
   0   0 -14  500.65   40.00
   0   0 -14  500.95   36.60
   0   0  14  602.14   52.19
   0   0  14  511.05   50.69
   0   0  14  507.75   41.20
   0   0 -14  585.64   48.40
   0   0 -14  541.85   45.70
   0   0  14  556.54   48.70
   0   0 -14  491.75   47.30
   0   0  14  620.04   47.60
   0   0 -14  447.36   46.30
   0   0  15   29.20   20.20
   0   0 -15   24.20   17.80
   0   0 -15   25.40   20.40
   0   0  15  -14.60   19.00
   0   0  15    9.10   13.70
   0   0  15  -29.70   13.20
   0   0 -15  -30.60   22.00
   0   0 -15  -36.00   21.00
   0   0 -15   -8.60   19.60
   0   0  15  -12.90   19.80
   0   0  15   -9.00   21.30
   0   0  15    4.90   18.30
   0   0  16   33.30   17.90
   0   0 -16  -28.10   23.50
   0   0  16   71.59   24.70
   0   0  16   57.29   30.20
   0   0  16   24.80   20.90
   0   0 -16   63.69   22.20
   0   0 -16   27.90   23.40
   0   0  16   51.89   24.70
   0   0 -16   36.30   25.80
   0   0 -16   23.50   18.60
   0   0  17  -34.00   14.40
   0   0 -17   16.10   20.20
   0   0 -17   21.40   27.40
   0   0  17    2.70   20.00
   0   0  17   21.10   22.60
   0   0 -17  -11.50   22.80
   0   0  17   34.60   29.90
   0   0 -17    6.60   16.80
   0   0 -17   16.60   23.70
   0   0 -17   -5.20   24.80
   0   0 -18  222.88   34.10
   0   0 -18  159.28   31.60
   0   0  18  243.38   36.90
   0   0 -18  210.98   38.40
   0   0  18  240.18   36.40
   0   0 -18  228.58   39.90
   0   0  18  168.88   44.30
   0   0 -18  164.98   39.20
   0   0 -18  207.68   37.90
   0   0 -18  169.18   38.20
   0   0 -19  -14.00   21.60
   0   0  19   -3.30   24.70
   0   0 -19   11.40   27.00
   0   0  19   16.10   24.60
   0   0 -19  -49.99   26.60
   0   0 -19   15.20   28.20
   0   0  19   26.60   23.90
   0   0 -19   17.10   28.20
   0   0 -19  -21.00   25.80
   0   0 -19   -2.30   25.20
   0   1   0   -6.90    3.30
   0   1   0    2.40    2.00
   0   1   0    0.00    5.30
   0   1   0   -1.10    5.60
   0   1   0   -1.40    3.60
   0   1   0    3.10    3.00
   0   1   0   -1.70    5.90
   0   1   0   -1.10    0.90
   0   1   0    0.10    3.10
   0   1   0    3.10    2.60
   0   1   0    2.70    2.20
   0   1   0    7.30    3.90
   0   1   0   -1.80    4.40
   0   1   0    1.30    3.30
   0  -1   0    0.90    3.10
   0  -1   0   -5.10    3.80
   0  -1   0    0.80    3.90
   0  -1   0    0.30    4.70
   0  -1   0    7.90    5.80
   0  -1   0   -2.90    2.60
   0  -1   0   -0.30    4.10
   0  -1   0    1.80    5.60
   0  -1   0   -0.80    2.80
   0  -1   0    1.00    2.80
   0  -1   0   -4.10    2.10
   0  -1   0   -1.40    7.10
   0  -1   0   -0.90    3.60
   0  -1   0    0.80    2.80
   0  -1   0   -1.10    2.60
   0   1  -1 2544.75  117.09
   0   1   1 2475.15  117.49
   0   1   1 2579.44  117.89
   0   1   1 2509.85  117.59
   0   1  -1 2570.34  117.39
   0   1  -1 2536.35  118.19
   0   1   1 2253.57  119.09
   0   1   1 2569.04  117.59
   0   1   1 2558.04  117.69
   0   1  -1 2486.85  117.79
   0   1   1 2562.24  115.99
   0   1  -1 2537.05  117.39
   0   1  -1 2546.95  117.99
   0   1   1 2496.25  115.79
   0   1  -1 2584.54  116.99
   0   1  -1 2458.65  117.29
   0   1  -1 2444.56  117.29
   0   1  -1 2766.72  118.89
   0   1  -1 2447.46  117.19
   0   1  -1 2716.63  116.89
   0   1  -1 2599.14  117.79
   0   1   1 2566.44  117.39
   0   1   1 2543.55  116.29
   0  -1  -1 2592.34  115.89
   0  -1   1 2530.45  117.19
   0  -1  -1 2607.44  117.69
   0  -1  -1 2728.93  118.39
   0  -1   1 2544.75  117.99
   0  -1  -1 2428.26  119.29
   0  -1  -1 2581.14  117.69
   0  -1  -1 2618.44  117.49
   0  -1   1 2504.75  117.39
   0  -1   1 2598.74  118.19
   0  -1   1 2491.55  117.39
   0  -1  -1 2577.04  117.79
   0  -1   1 2593.84  116.59
   0  -1   1 2581.14  117.79
   0  -1   1 2482.35  117.29
   0  -1   1 2609.14  117.49
   0  -1  -1 2535.35  115.99
   0  -1   1 2708.03  118.49
   0  -1  -1 2654.33  116.49
   0  -1   1 2558.14  117.09
   0  -1   1 2449.95  117.29
   0  -1  -1 2579.64  117.59
   0   1   2  396.86   22.40
   0   1  -2  439.56   25.10
   0   1  -2  408.66   24.10
   0   1  -2  459.25   24.20
   0   1   2  422.06   20.50
   0   1   2  420.76   23.20
   0   1   2  427.46   23.70
   0   1   2  419.06   20.50
   0   1  -2  416.06   25.00
   0   1  -2  420.76   22.80
   0   1  -2  416.66   22.80
   0   1  -2  416.46   25.50
   0   1  -2  436.66   23.60
   0   1   2  463.65   24.90
   0   1  -2  458.85   24.70
   0   1  -2  416.86   23.20
   0   1   2  445.96   23.00
   0   1   2  410.76   24.80
   0   1  -2  405.66   24.70
   0   1   2  416.36   22.50
   0   1  -2  423.36   24.40
   0   1   2  415.76   23.90
   0   1   2  441.76   25.70
   0   1  -2  399.56   24.90
   0  -1  -2  406.16   24.00
   0  -1   2  474.75   24.70
   0  -1   2  455.45   25.80
   0  -1  -2  429.16   22.90
   0  -1  -2  428.26   23.40
   0  -1  -2  439.76   22.30
   0  -1   2  426.66   24.10
   0  -1   2  410.96   24.10
   0  -1  -2  471.95   24.90
   0  -1  -2  451.65   25.40
   0  -1  -2  395.06   20.50
   0  -1   2  407.06   24.00
   0  -1   2  437.66   23.00
   0  -1  -2  437.86   20.60
   0  -1  -2  453.05   26.80
   0  -1   2  450.65   24.70
   0  -1  -2  432.76   25.10
   0  -1  -2  423.56   24.40
   0  -1   2  438.96   24.10
   0  -1  -2  403.96   23.00
   0  -1   2  433.56   22.90
   0  -1  -2  395.86   21.80
   0  -1  -2  453.35   22.00
   0  -1  -2  455.65   26.90
   0  -1   2  426.96   25.00
   0  -1   2  425.56   24.20
   0  -1   2  410.86   25.00
   0  -1  -2  418.76   20.50
   0  -1   2  447.86   25.90
   0   1  -3  232.38   18.60
   0   1   3  228.58   14.90
   0   1  -3  220.28   18.30
   0   1   3  229.88   15.10
   0   1  -3  205.88   14.20
   0   1   3  225.38   14.40
   0   1  -3  233.38   17.40
   0   1   3  227.28   13.50
   0   1  -3  204.48   18.80
   0   1   3  240.68   15.40
   0   1  -3  222.68   18.70
   0   1  -3  227.58   16.90
   0   1   3  244.98   13.90
   0   1   3  230.28   18.70
   0   1  -3  225.68   18.60
   0   1   3  217.68   17.20
   0   1  -3  239.08   17.60
   0   1  -3  244.68   20.00
   0   1  -3  244.08   19.50
   0   1  -3  264.97   20.40
   0   1  -3  229.88   13.30
   0   1   3  234.38   13.30
   0   1   3  232.18   17.00
   0   1   3  280.57   21.20
   0   1  -3  242.18   17.90
   0   1   3  246.38   18.90
   0  -1  -3  218.58   16.30
   0  -1   3  254.37   20.30
   0  -1  -3  246.08   19.00
   0  -1   3  230.58   17.20
   0  -1   3  219.38   17.00
   0  -1  -3  270.97   17.00
   0  -1  -3  233.68   13.00
   0  -1   3  219.28   16.30
   0  -1  -3  242.98   14.80
   0  -1   3  243.28   19.90
   0  -1   3  242.98   14.50
   0  -1  -3  240.28   15.30
   0  -1  -3  229.18   14.30
   0  -1  -3  247.08   14.20
   0  -1  -3  224.08   13.90
   0  -1  -3  219.68   19.10
   0  -1   3  227.58   18.90
   0  -1   3  236.58   20.00
   0  -1  -3  236.28   19.30
   0  -1   3  238.98   17.30
   0  -1   3  246.18   17.80
   0  -1  -3  265.07   21.00
   0  -1  -3  217.08   14.60
   0  -1  -3  259.27   17.30
   0  -1   3  212.48   18.20
   0  -1  -3  212.18   18.30
   0  -1  -3  274.87   20.10
   0  -1  -3  213.88   12.60
   0  -1   3  230.68   18.80
   0  -1  -3  248.78   15.90
   0  -1   3  241.78   17.00
   0  -1   3  215.18   17.40
   0   1   4    0.80    5.30
   0   1   4    4.20    7.40
   0   1  -4   -7.90    9.40
   0   1   4  -13.80    8.00
   0   1   4    1.10    5.20
   0   1  -4   -0.10    6.70
   0   1  -4  -20.60    9.20
   0   1   4    6.80    6.10
   0   1   4    9.30    6.10
   0   1  -4   16.10    5.30
   0   1  -4    8.40   10.30
   0   1  -4   -0.10    5.10
   0   1   4    7.30    5.50
   0   1  -4   20.90    9.80
   0   1   4    1.40   10.00
   0   1  -4   24.00   11.70
   0   1  -4   10.00    7.50
   0   1  -4   11.80   10.00
   0   1   4    7.40    5.10
   0   1   4    2.60   11.40
   0   1   4   13.40   10.40
   0   1   4    5.80    7.10
   0   1   4    1.80    6.40
   0   1   4    9.40    4.00
   0   1  -4   12.20   11.20
   0   1   4    5.20    3.70
   0   1  -4    8.80    9.10
   0   1  -4   18.70   10.70
   0   1   4   12.20    5.80
   0   1  -4   -0.50    8.40
   0  -1  -4   12.70    8.90
   0  -1  -4   13.50    8.30
   0  -1   4    4.30    6.70
   0  -1  -4  -17.40    7.80
   0  -1  -4    6.50    9.80
   0  -1  -4    6.40    5.90
   0  -1   4   12.80   10.90
   0  -1  -4    4.10    5.90
   0  -1  -4    7.80    7.20
   0  -1  -4    9.80    6.90
   0  -1  -4    4.50   10.70
   0  -1   4    5.90    4.40
   0  -1   4   12.80    7.70
   0  -1   4    2.70    7.00
   0  -1  -4    9.50    6.30
   0  -1  -4   11.20    6.20
   0  -1   4    6.40    7.50
   0  -1   4   22.80   10.80
   0  -1   4    8.40    7.40
   0  -1  -4   -7.80    5.90
   0  -1   4   11.80    7.90
   0  -1   4   18.80    9.70
   0  -1   4    0.00    8.10
   0  -1   4    3.30    7.40
   0  -1  -4   -5.30    7.10
   0  -1   4    8.30    6.70
   0  -1  -4    9.90    9.60
   0  -1  -4   -4.00    5.50
   0  -1   4   10.30    5.70
   0  -1  -4   17.00   10.70
   0  -1   4    7.70    9.00
   0   1   5 3471.15  165.38
   0   1   5 3585.54  164.58
   0   1   5 3651.53  167.78
   0   1   5 3432.76  159.98
   0   1  -5 3479.55  165.68
   0   1  -5 3514.55  164.78
   0   1   5 3587.94  165.98
   0   1   5 3496.55  162.08
   0   1   5 3342.47  161.78
   0   1   5 3581.04  161.58
   0   1  -5 3537.05  165.58
   0   1   5 3344.07  163.58
   0   1  -5 3478.65  165.18
   0   1  -5 3571.44  165.38
   0   1  -5 3535.25  164.28
   0   1  -5 3591.04  165.28
   0   1  -5 3472.65  159.58
   0   1  -5 3411.36  164.38
   0   1   5 3564.14  160.08
   0   1  -5 3598.44  164.58
   0   1   5 3558.04  165.38
   0   1   5 3452.15  161.98
   0   1  -5 3540.55  164.78
   0   1  -5 3460.55  161.48
   0   1   5 3554.04  161.68
   0   1   5 3572.64  162.08
   0   1  -5 3470.85  162.88
   0   1   5 3500.25  161.78
   0   1  -5 3420.06  165.08
   0   1  -5 3624.84  164.78
   0  -1   5 3599.24  164.28
   0  -1  -5 3497.75  161.48
   0  -1   5 3601.04  163.18
   0  -1  -5 3576.44  163.98
   0  -1   5 3499.35  162.88
   0  -1  -5 3612.04  161.48
   0  -1  -5 3268.97  161.78
   0  -1   5 3515.45  164.38
   0  -1   5 3444.96  165.38
   0  -1  -5 3401.76  161.88
   0  -1  -5 3507.25  162.28
   0  -1  -5 3396.16  160.18
   0  -1  -5 3449.75  164.98
   0  -1   5 3478.25  164.88
   0  -1   5 3435.46  164.68
   0  -1   5 3460.05  164.18
   0  -1  -5 3753.12  165.18
   0  -1  -5 3469.65  164.28
   0  -1   5 3563.34  161.48
   0  -1  -5 3453.05  165.08
   0  -1  -5 3549.45  162.98
   0  -1  -5 2903.11  162.08
   0  -1   5 3398.16  165.38
   0  -1  -5 3562.14  159.78
   0  -1  -5 3725.23  167.08
   0  -1  -5 3524.45  165.58
   0  -1   5 3437.36  165.18
   0  -1   5 3644.24  165.28
   0  -1   5 3396.36  165.28
   0  -1  -5 3435.76  162.28
   0   1   6  201.98   14.30
   0   1  -6  186.48   20.20
   0   1  -6  184.48   22.00
   0   1   6  232.38   16.30
   0   1   6  183.98   16.30
   0   1  -6  174.28   19.60
   0   1   6  200.08   17.10
   0   1   6  193.28   20.80
   0   1  -6  199.98   12.50
   0   1  -6  204.48   20.40
   0   1  -6  247.78   26.20
   0   1   6  216.68   22.40
   0   1   6  223.78   24.20
   0   1   6  209.98   16.90
   0   1   6  201.18   18.90
   0   1   6  190.18   17.20
   0   1  -6  233.98   22.30
   0   1   6  215.48   20.90
   0   1  -6  223.88   16.80
   0   1  -6  209.48   20.60
   0   1  -6  204.58   17.50
   0   1  -6  193.28   19.90
   0   1   6  185.08   16.90
   0   1   6  198.78   14.20
   0   1  -6  173.98   18.40
   0   1  -6  238.58   23.50
   0   1  -6  188.88   20.10
   0  -1  -6  187.28   17.50
   0  -1  -6  201.68   17.70
   0  -1   6  189.18   19.90
   0  -1   6  228.58   18.40
   0  -1  -6  186.68   17.10
   0  -1  -6  181.68   15.90
   0  -1  -6  232.68   17.10
   0  -1  -6  224.08   20.00
   0  -1  -6  218.28   20.00
   0  -1   6  205.88   23.90
   0  -1   6  193.78   21.30
   0  -1   6  188.98   19.00
   0  -1  -6  213.08   13.30
   0  -1  -6  195.28   13.80
   0  -1  -6  184.78   16.30
   0  -1   6  225.78   18.00
   0  -1  -6  199.58   22.00
   0  -1  -6  196.68   17.00
   0  -1   6  240.58   20.50
   0  -1   6  181.98   15.60
   0  -1  -6  205.38   21.60
   0  -1   6  201.58   17.60
   0  -1   6  210.28   22.10
   0  -1   6  227.58   19.60
   0  -1  -6  208.38   19.80
   0  -1   6  211.18   19.90
   0   1   7   86.29   12.50
   0   1   7   86.59   13.70
   0   1   7   96.59   16.60
   0   1  -7   72.69   15.10
   0   1   7   68.59    9.70
   0   1   7   89.59   12.80
   0   1  -7   77.39   13.70
   0   1  -7   88.99   12.80
   0   1  -7   86.79   16.20
   0   1  -7   86.99   15.40
   0   1  -7  102.59   12.80
   0   1  -7  101.69   17.50
   0   1   7   71.29   12.70
   0   1   7  101.79   13.00
   0   1  -7   80.59    7.30
   0   1   7  108.29   19.80
   0   1  -7   93.99   16.40
   0   1   7   76.39   16.70
   0   1  -7   95.79   14.70
   0   1  -7  113.09   17.60
   0   1   7   76.39    9.90
   0   1   7   71.39   11.00
   0  -1  -7  118.89   18.30
   0  -1   7   91.99   10.90
   0  -1   7   74.59   13.70
   0  -1  -7   92.09   13.10
   0  -1  -7   85.99    8.30
   0  -1  -7   71.29   11.60
   0  -1   7   93.99   17.40
   0  -1   7   73.99   16.60
   0  -1  -7   90.89   15.60
   0  -1   7   84.59   12.20
   0  -1   7   98.49   15.50
   0  -1  -7   71.29   14.50
   0  -1  -7   59.09   12.90
   0  -1  -7   79.29   11.40
   0  -1  -7   57.29    7.90
   0  -1  -7   74.69   13.60
   0  -1  -7  102.79   13.90
   0  -1   7   87.69   12.80
   0  -1  -7   60.49   12.20
   0  -1   7   69.39   15.30
   0  -1   7  104.29   16.50
   0  -1  -7   89.09   12.90
   0   1   8    8.80    7.70
   0   1   8   24.00   12.90
   0   1  -8    8.10   13.40
   0   1   8   11.00    8.20
   0   1  -8   18.50    9.70
   0   1  -8    6.90   14.00
   0   1  -8   -3.40    8.00
   0   1   8   11.80   10.50
   0   1   8    9.50   15.30
   0   1  -8    9.90   13.50
   0   1   8    8.60    6.70
   0   1   8    3.10    8.80
   0   1  -8    7.50    9.30
   0   1  -8    5.90    3.30
   0   1   8   -7.30    6.20
   0   1   8    4.40   12.60
   0   1  -8   17.20   13.20
   0   1   8   -4.80    8.40
   0   1  -8   15.90   13.80
   0   1  -8    9.60    8.80
   0  -1   8    4.90   11.50
   0  -1   8   19.80   14.30
   0  -1  -8    3.10    4.60
   0  -1   8   11.00    9.30
   0  -1   8    9.80   14.20
   0  -1  -8   10.40   10.80
   0  -1   8   -3.50   10.80
   0  -1  -8   -4.10   14.30
   0  -1  -8   -0.30    8.10
   0  -1  -8    0.90    9.00
   0  -1   8    4.90    5.80
   0  -1  -8   11.80    9.70
   0  -1   8    8.20   12.40
   0  -1  -8    1.40    3.80
   0  -1  -8   13.00   10.10
   0  -1   8    1.00    9.80
   0  -1  -8    3.50    6.80
   0  -1  -8   -2.10   13.30
   0   1   9 2063.59  102.19
   0   1  -9 1977.20  105.09
   0   1  -9 1977.40  103.59
   0   1   9 2153.08   99.69
   0   1   9 1952.20   98.99
   0   1  -9 2008.20  100.19
   0   1  -9 2084.39  105.19
   0   1   9 2188.58  110.69
   0   1   9 1957.80   98.09
   0   1   9 1945.21  103.19
   0   1   9 2005.20   97.99
   0   1   9 2036.30  100.99
   0   1   9 2044.90  101.49
   0   1  -9 2067.39  106.49
   0   1  -9 2082.39  105.59
   0   1  -9 1800.42  104.49
   0   1  -9 2156.68  107.29
   0   1  -9 2061.39   92.19
   0  -1   9 2094.19   96.59
   0  -1  -9 1977.80  105.79
   0  -1   9 2042.20  101.29
   0  -1   9 2003.70  102.29
   0  -1  -9 2002.00   91.49
   0  -1   9 1902.41  102.19
   0  -1  -9 1990.90  101.99
   0  -1  -9 2120.29   99.39
   0  -1   9 2025.90  104.79
   0  -1  -9 1957.70   94.09
   0  -1   9 2078.49  105.19
   0  -1  -9 1918.81  100.69
   0  -1  -9 1978.90  106.59
   0  -1  -9 2055.19  100.09
   0  -1  -9 1986.00  102.69
   0  -1   9 2049.20  105.49
   0  -1  -9 2063.69  101.69
   0   1  10  115.49   15.10
   0   1  10  111.89   25.10
   0   1  10  115.39   14.00
   0   1 -10  129.99   19.70
   0   1 -10  101.99   18.40
   0   1 -10  111.79   19.10
   0   1 -10   76.69   17.60
   0   1  10   93.79   16.80
   0   1 -10   94.59   20.60
   0   1 -10  123.69   20.80
   0   1 -10   67.29   18.30
   0   1  10   96.49   13.80
   0   1  10  106.49   15.00
   0   1 -10  111.29   16.00
   0   1  10  117.49   20.70
   0   1  10  118.19   18.70
   0   1  10  113.39   15.10
   0  -1 -10  125.89   19.00
   0  -1 -10  114.89   18.80
   0  -1  10  131.59   22.40
   0  -1 -10  124.79   22.40
   0  -1 -10  128.99   18.80
   0  -1 -10   76.99   17.00
   0  -1  10   98.49   18.90
   0  -1  10  133.59   20.50
   0  -1 -10  130.49   15.90
   0  -1  10  148.39   14.10
   0  -1 -10  102.19   16.10
   0  -1  10   94.79   20.30
   0  -1 -10  109.99   23.40
   0  -1 -10  105.89    9.30
   0  -1  10   69.69   17.70
   0   1 -11    6.90   17.50
   0   1 -11   14.70   16.30
   0   1  11    9.50   12.60
   0   1 -11    3.40   10.50
   0   1 -11  -14.60   16.20
   0   1  11   20.20   10.80
   0   1 -11   19.90   18.30
   0   1  11    4.90   10.80
   0   1  11   -1.50    8.80
   0   1  11  -24.40   17.50
   0   1  11   -3.10   12.00
   0   1  11  -10.90   15.50
   0   1 -11   14.80   16.60
   0   1  11   -6.20    8.70
   0   1  11    2.20    9.60
   0  -1  11   12.90    8.90
   0  -1 -11    9.50   10.00
   0  -1 -11    9.10   14.30
   0  -1  11   13.80   12.30
   0  -1  11   22.20   14.80
   0  -1 -11    5.70    4.20
   0  -1 -11   22.70   14.30
   0  -1 -11   20.30   17.50
   0  -1  11   12.40   16.20
   0  -1 -11    3.10    9.30
   0  -1  11   11.30   14.20
   0  -1  11    6.50   16.30
   0  -1 -11  -13.80   17.10
   0  -1 -11   19.20   11.30
   0  -1 -11   17.40   10.50
   0  -1 -11   14.00   13.60
   0   1  12    1.10   12.60
   0   1  12   22.30   12.40
   0   1  12   12.80   10.00
   0   1  12   -0.80    9.40
   0   1  12  -11.90   13.30
   0   1 -12    8.70   17.60
   0   1 -12   25.70   19.80
   0   1  12    2.00   16.40
   0   1 -12  -16.50   14.70
   0   1 -12  -15.80   11.80
   0   1  12   -4.40   12.70
   0   1  12   17.10   15.70
   0   1 -12    9.60   19.20
   0   1 -12    7.30   17.30
   0   1  12   -7.90   12.20
   0  -1 -12   18.80   16.40
   0  -1  12    6.80    7.40
   0  -1  12   -6.20   17.60
   0  -1 -12   38.80   15.60
   0  -1 -12   -2.10   19.50
   0  -1  12   20.80   11.70
   0  -1  12   18.70   17.20
   0  -1 -12    5.90   12.90
   0  -1 -12    4.40   10.70
   0  -1 -12   19.90   16.50
   0  -1  12    4.10   11.50
   0  -1  12   12.40    8.10
   0  -1 -12   -0.30   15.70
   0  -1  12    0.30   19.10
   0  -1 -12    1.20    8.20
   0  -1 -12   22.50   15.70
   0   1  13  485.05   35.80
   0   1  13  467.35   50.89
   0   1  13  418.56   39.70
   0   1  13  413.66   33.90
   0   1  13  433.96   38.20
   0   1 -13  515.25   47.00
   0   1  13  480.35   38.90
   0   1 -13  519.45   46.70
   0   1 -13  460.15   46.80
   0   1 -13  520.95   43.30
   0   1 -13  508.75   46.90
   0   1 -13  562.04   45.80
   0  -1  13  525.25   42.00
   0  -1  13  437.96   26.40
   0  -1 -13  469.25   32.20
   0  -1 -13  452.15   36.10
   0  -1 -13  497.95   41.10
   0  -1 -13  459.05   41.70
   0  -1  13  501.35   46.80
   0  -1  13  432.16   29.90
   0  -1 -13  475.05   47.40
   0  -1  13  467.35   44.10
   0  -1 -13  418.76   40.60
   0  -1 -13  376.96   43.30
   0  -1  13  477.95   40.30
   0  -1  13  529.85   47.70
   0   1  14  -28.80   16.40
   0   1 -14  -15.70   21.30
   0   1  14   20.30   15.90
   0   1 -14   21.70   16.50
   0   1 -14   -6.10   21.40
   0   1  14   -5.90   11.80
   0   1 -14    3.70   22.00
   0   1 -14   -3.30   17.10
   0   1  14   -2.70   13.30
   0   1 -14    1.20   13.50
   0   1  14  -35.80   20.60
   0   1  14  -37.50   15.40
   0  -1 -14   -6.30   21.40
   0  -1 -14    6.70   18.50
   0  -1 -14   -1.10   15.90
   0  -1  14   24.00   18.70
   0  -1  14  -40.30   18.60
   0  -1  14  -12.10   20.90
   0  -1 -14   -9.80    8.00
   0  -1  14    5.50   17.30
   0  -1 -14  -11.90   20.60
   0  -1  14  -27.60   17.30
   0  -1 -14   -5.40   15.90
   0  -1 -14   -5.60   16.50
   0   1  15   89.29   31.50
   0   1 -15   91.99   30.10
   0   1  15  118.79   24.10
   0   1 -15   81.59   28.60
   0   1  15  107.79   19.00
   0   1 -15  156.08   32.00
   0   1 -15   77.99   23.70
   0   1  15   78.79   21.70
   0   1 -15   29.80   23.40
   0   1  15  138.19   27.20
   0   1  15   65.59   18.30
   0  -1 -15   99.19   25.00
   0  -1  15  157.78   29.90
   0  -1  15   79.99   28.90
   0  -1  15   90.39   23.70
   0  -1 -15  113.19   26.30
   0  -1  15   91.09   24.10
   0  -1 -15  142.19   31.90
   0  -1 -15   97.59   20.80
   0  -1  15  119.99   29.00
   0  -1 -15  104.19   30.30
   0   1 -16   27.30   16.10
   0   1  16   78.29   22.70
   0   1  16   11.80   21.80
   0   1  16   31.10   30.60
   0   1  16   39.40   14.60
   0   1 -16   76.99   28.40
   0   1 -16   64.99   29.40
   0   1 -16   65.59   26.70
   0   1 -16   33.40   21.20
   0  -1 -16   35.40   22.90
   0  -1  16   15.20   25.40
   0  -1 -16   52.59   29.80
   0  -1  16   37.20   23.70
   0  -1 -16   51.19   23.60
   0  -1  16   65.19   28.20
   0  -1  16   65.99   23.70
   0  -1 -16   77.49   20.70
   0  -1 -16   65.69   28.50
   0  -1  16   54.69   23.70
   0   1 -17  152.38   30.40
   0   1  17  141.79   28.30
   0   1  17   83.09   36.00
   0   1 -17  174.88   37.70
   0   1 -17  112.29   32.30
   0   1 -17  113.79   29.80
   0   1 -17  114.59   34.20
   0   1 -17  105.19   32.50
   0   1  17  150.08   32.60
   0  -1  17  116.89   32.40
   0  -1  17   68.39   31.80
   0  -1 -17  122.49   30.00
   0  -1 -17  155.08   25.50
   0  -1 -17  174.18   33.40
   0  -1 -17   59.29   32.20
   0  -1  17  111.79   32.40
   0  -1 -17  115.49   33.00
   0  -1  17  117.69   28.50
   0  -1  17  119.69   28.00
   0  -1 -17  130.59   31.70
   0   1 -18  -37.50   21.80
   0   1  18   -1.10   19.10
   0   1 -18  -16.60   27.40
   0   1 -18   25.00   20.20
   0   1 -18   28.70   30.60
   0   1 -18   31.40   27.80
   0   1 -18   -4.90   26.00
   0   1 -18   27.80   24.70
   0   1  18   10.60   23.10
   0   1  18  -10.40   25.40
   0  -1  18   40.80   29.40
   0  -1 -18   39.00   28.50
   0  -1 -18   -7.00   24.20
   0  -1  18  -12.60   22.00
   0  -1  18  -33.10   21.70
   0  -1 -18   23.10   24.00
   0  -1 -18  -35.40   20.50
   0  -1 -18   74.79   30.10
   0  -1 -18   34.20   32.00
   0  -1  18  -17.80   20.30
   0   1 -19   93.09   31.90
   0   1 -19  108.09   30.20
   0   1  19  156.08   46.60
   0   1  19  115.79   30.60
   0   1 -19  205.08   36.20
   0   1 -19  172.48   42.00
   0   1 -19  139.39   37.70
   0   1 -19  132.79   31.00
   0   1 -19   71.09   29.30
   0  -1 -19   81.19   34.70
   0  -1 -19  116.99   38.80
   0  -1  19   97.79   31.00
   0  -1  19  149.29   35.40
   0  -1 -19  134.09   34.00
   0  -1  19  151.68   39.10
   0  -1 -19  142.19   34.80
   0  -1 -19  110.59   31.80
   0  -1  19  171.78   40.10
   0  -1 -19  150.78   38.90
   0   2   0  653.33   35.80
   0   2   0  618.34   33.50
   0   2   0  541.55   27.70
   0   2   0  564.34   32.90
   0   2   0  622.64   34.40
   0   2   0  592.34   30.90
   0   2   0  557.84   31.70
   0   2   0  645.64   34.50
   0   2   0  570.04   30.20
   0   2   0  582.54   29.40
   0   2   0  622.84   27.60
   0   2   0  588.54   29.60
   0   2   0  627.84   34.40
   0  -2   0  626.24   31.20
   0  -2   0  561.04   30.00
   0  -2   0  594.94   33.00
   0  -2   0  651.53   34.30
   0  -2   0  606.84   34.10
   0  -2   0  617.04   32.40
   0  -2   0  611.24   30.70
   0  -2   0  613.74   30.10
   0  -2   0  492.45   34.10
   0  -2   0  555.24   30.00
   0  -2   0  575.74   29.20
   0  -2   0  614.44   30.40
   0  -2   0  636.14   32.10
   0  -2   0  511.05   35.60
   0  -2   0  562.34   33.20
   0  -2   0  634.54   29.70
   0  -2   0  597.54   31.40
   0   2  -1  522.95   28.60
   0   2   1  523.45   31.00
   0   2  -1  525.35   28.70
   0   2   1  519.75   29.50
   0   2  -1  544.45   30.40
   0   2  -1  537.25   25.40
   0   2  -1  504.65   26.30
   0   2   1  577.04   32.30
   0   2  -1  425.96   32.90
   0   2   1  530.45   25.10
   0   2   1  496.15   35.30
   0   2  -1  496.95   30.00
   0   2  -1  524.75   31.00
   0   2   1  515.25   25.10
   0   2   1  534.25   24.90
   0   2   1  510.75   27.40
   0   2  -1  540.05   28.60
   0   2   1  493.55   29.20
   0   2   1  511.45   31.20
   0   2  -1  541.35   27.30
   0   2  -1  479.55   30.00
   0   2  -1  435.06   31.20
   0   2   1  501.65   29.80
   0   2  -1  548.35   27.90
   0  -2  -1  512.05   29.80
   0  -2  -1  501.05   25.50
   0  -2  -1  522.05   28.60
   0  -2   1  534.15   26.50
   0  -2   1  507.25   29.00
   0  -2  -1  549.65   31.20
   0  -2  -1  531.15   25.40
   0  -2  -1  556.04   25.30
   0  -2   1  520.75   25.50
   0  -2   1  522.85   29.00
   0  -2   1  519.55   28.20
   0  -2  -1  580.64   31.50
   0  -2  -1  543.35   29.60
   0  -2   1  538.15   30.10
   0  -2  -1  501.35   30.80
   0  -2  -1  532.65   29.50
   0  -2   1  553.04   31.00
   0  -2  -1  543.45   28.00
   0  -2   1  506.75   31.50
   0  -2   1  506.65   29.30
   0  -2   1  473.25   30.30
   0  -2   1  550.84   28.30
   0  -2   1  476.85   28.70
   0  -2  -1  495.85   31.10
   0  -2  -1  544.25   27.60
   0  -2   1  532.75   29.10
   0  -2  -1  532.85   25.50
   0  -2   1  512.05   29.10
   0  -2  -1  487.35   25.20
   0  -2   1  488.25   31.00
   0  -2  -1  457.85   34.60
   0  -2  -1  561.94   29.50
   0  -2   1  549.54   30.00
   0   2  -2  206.08   16.30
   0   2   2  209.18   17.20
   0   2  -2  202.38   17.50
   0   2  -2  197.28   17.30
   0   2  -2  227.98   19.30
   0   2  -2  226.28   16.80
   0   2   2  213.78   14.00
   0   2   2  207.38   16.40
   0   2  -2  203.98   15.90
   0   2  -2  208.48   16.70
   0   2  -2  198.68   11.10
   0   2  -2  209.18   11.20
   0   2   2  207.98   16.40
   0   2   2  194.88   15.70
   0   2   2  195.38   12.40
   0   2   2  193.38   13.50
   0   2  -2  212.58   17.40
   0   2  -2  198.38   17.30
   0   2  -2  240.08   20.70
   0   2   2  186.78   16.10
   0   2   2  214.48   22.70
   0   2   2  221.38   18.40
   0   2  -2  224.48   19.60
   0   2  -2  196.18   16.60
   0   2  -2  189.98   15.90
   0   2  -2  187.18   13.60
   0  -2  -2  215.38   17.80
   0  -2   2  187.08   16.20
   0  -2   2  178.98   15.70
   0  -2  -2  208.58   17.80
   0  -2   2  223.78   17.30
   0  -2  -2  214.08   18.00
   0  -2  -2  199.18   13.40
   0  -2   2  195.28   11.00
   0  -2  -2  219.58   18.10
   0  -2   2  226.08   19.00
   0  -2   2  211.08   17.30
   0  -2   2  202.28   16.00
   0  -2   2  176.98   18.70
   0  -2  -2  193.48   14.50
   0  -2  -2  195.08   16.00
   0  -2   2  198.48   14.30
   0  -2  -2  225.38   13.30
   0  -2   2  215.18   17.60
   0  -2  -2  224.18   19.60
   0  -2  -2  251.07   22.50
   0  -2   2  212.08   17.40
   0  -2   2  210.38   18.30
   0  -2   2  198.58   19.10
   0   2  -3   49.80   10.90
   0   2  -3   39.10    9.80
   0   2  -3   35.60    9.50
   0   2  -3   63.39   10.80
   0   2  -3   46.20   10.70
   0   2   3   44.70   10.50
   0   2  -3    9.00   11.80
   0   2  -3   39.90    5.50
   0   2   3   29.00   11.60
   0   2  -3   40.30    8.80
   0   2   3   32.20   11.20
   0   2  -3   35.10   11.90
   0   2   3   47.10    7.50
   0   2   3   53.49   15.90
   0   2  -3   28.10    7.70
   0   2  -3   34.80    6.40
   0   2   3   31.30    6.80
   0   2  -3   35.20    9.80
   0   2  -3   28.80   11.10
   0   2   3   55.29   10.70
   0   2   3   38.00   11.70
   0   2  -3   33.30    9.50
   0   2   3   47.30   11.20
   0   2  -3   34.70    9.40
   0  -2   3   31.10   11.70
   0  -2  -3    8.70    9.50
   0  -2  -3   32.40    6.80
   0  -2  -3   49.30   13.50
   0  -2  -3   29.40    3.10
   0  -2   3   45.50    7.90
   0  -2   3   49.10   11.30
   0  -2  -3   34.70   10.70
   0  -2   3   48.20   13.30
   0  -2   3   43.60   11.40
   0  -2  -3   37.20    5.60
   0  -2  -3   34.20    3.20
   0  -2  -3   38.20    3.30
   0  -2   3   43.00   11.70
   0  -2  -3   36.00   11.50
   0  -2   3   23.30    9.10
   0  -2  -3   31.70    3.20
   0  -2  -3   28.60    7.40
   0  -2  -3   21.60    9.10
   0  -2   3   35.60   11.00
   0  -2   3   27.60   10.10
   0  -2  -3   37.70   10.50
   0  -2   3   23.80    8.70
   0  -2   3   27.00    8.60
   0  -2   3   40.70    9.20
   0  -2  -3   40.70    7.70
   0  -2   3   37.90   11.50
   0  -2  -3   31.20   13.10
   0   2   4 1345.57   73.59
   0   2  -4 1381.66   69.69
   0   2   4 1313.37   70.19
   0   2  -4 1305.07   69.79
   0   2  -4 1331.07   70.09
   0   2   4 1339.27   67.49
   0   2  -4 1380.96   64.29
   0   2   4 1344.87   62.69
   0   2   4 1130.99   65.39
   0   2  -4 1380.56   67.39
   0   2  -4 1410.16   71.19
   0   2   4 1302.67   68.29
   0   2  -4 1372.66   70.09
   0   2  -4 1238.18   68.19
   0   2   4 1348.47   62.69
   0   2   4 1353.86   66.39
   0   2  -4 1431.16   69.19
   0   2   4 1325.27   67.79
   0   2   4 1330.87   69.89
   0   2  -4 1391.66   67.09
   0   2  -4 1355.36   66.69
   0   2  -4 1359.36   62.59
   0   2  -4 1374.16   68.59
   0   2  -4 1334.97   69.19
   0   2  -4 1380.96   70.99
   0  -2  -4 1402.76   67.99
   0  -2  -4 1421.36   66.69
   0  -2   4 1340.87   69.39
   0  -2   4 1282.67   68.89
   0  -2   4 1378.66   70.59
   0  -2  -4 1312.87   63.09
   0  -2  -4 1364.06   68.19
   0  -2  -4 1449.35   71.69
   0  -2  -4 1318.67   69.19
   0  -2   4 1372.66   68.99
   0  -2   4 1351.96   70.09
   0  -2  -4 1455.35   72.19
   0  -2  -4 1350.56   67.29
   0  -2   4 1373.36   66.69
   0  -2   4 1332.57   69.59
   0  -2   4 1423.16   69.69
   0  -2  -4 1391.66   69.19
   0  -2   4 1396.56   69.09
   0  -2   4 1282.77   70.29
   0  -2   4 1345.17   69.79
   0  -2  -4 1310.87   62.99
   0  -2   4 1363.36   66.89
   0  -2  -4 1391.46   63.09
   0  -2   4 1366.66   69.39
   0  -2  -4 1308.67   69.69
   0  -2  -4 1400.86   64.59
   0  -2   4 1326.07   68.39
   0  -2  -4 1356.16   69.89
   0  -2  -4 1359.46   67.19
   0  -2  -4 1406.06   64.29
   0  -2  -4 1308.97   63.19
   0   2  -5  322.97   25.80
   0   2   5  344.67   17.70
   0   2  -5  359.36   25.10
   0   2   5  327.97   19.40
   0   2   5  331.37   17.50
   0   2  -5  341.47   28.70
   0   2  -5  338.47   27.70
   0   2  -5  372.46   19.00
   0   2   5  349.27   30.50
   0   2  -5  358.16   24.40
   0   2  -5  343.77   22.00
   0   2   5  327.27   28.10
   0   2  -5  348.57   25.00
   0   2   5  327.27   23.90
   0   2   5  337.57   22.90
   0   2   5  372.76   32.60
   0   2   5  362.66   27.30
   0   2  -5  333.47   24.30
   0   2   5  349.47   23.30
   0   2  -5  316.07   28.40
   0   2   5  356.56   24.20
   0   2   5  340.27   19.60
   0   2  -5  312.77   28.00
   0   2  -5  323.17   27.20
   0   2  -5  339.27   28.20
   0  -2   5  343.37   25.80
   0  -2   5  336.77   24.90
   0  -2   5  309.07   22.00
   0  -2  -5  336.87   19.70
   0  -2  -5  314.87   19.50
   0  -2   5  373.26   27.70
   0  -2  -5  377.16   28.70
   0  -2   5  327.07   27.50
   0  -2   5  317.87   25.50
   0  -2  -5  349.07   20.20
   0  -2  -5  361.76   24.20
   0  -2  -5  323.07   18.30
   0  -2   5  327.37   27.90
   0  -2  -5  367.06   23.50
   0  -2  -5  361.26   26.20
   0  -2  -5  347.77   20.70
   0  -2  -5  416.96   27.90
   0  -2  -5  344.87   18.50
   0  -2  -5  346.07   20.40
   0  -2  -5  323.47   22.90
   0  -2   5  353.56   24.00
   0  -2   5  353.76   29.10
   0  -2   5  328.27   28.50
   0  -2   5  367.66   28.70
   0  -2  -5  328.37   22.50
   0  -2  -5  377.36   26.40
   0   2   6  138.99   13.40
   0   2  -6  165.08   15.00
   0   2   6  233.78   24.90
   0   2  -6  190.58   20.10
   0   2  -6  201.88   18.40
   0   2   6  203.78   19.00
   0   2  -6  209.58   24.00
   0   2  -6  182.88   14.00
   0   2   6  198.48   21.70
   0   2  -6  228.68   22.80
   0   2   6  181.18   12.80
   0   2   6  165.58   23.40
   0   2   6  182.88   15.30
   0   2   6  188.98   17.60
   0   2  -6  194.48   22.10
   0   2  -6  196.38   21.50
   0   2   6  215.18   18.00
   0   2   6  175.18   21.40
   0   2  -6  200.08   22.90
   0   2   6  158.48   17.30
   0  -2  -6  190.38   14.20
   0  -2  -6  203.88   15.10
   0  -2  -6  196.28   19.10
   0  -2  -6  221.78   22.90
   0  -2  -6  174.08   14.20
   0  -2  -6  201.18   17.10
   0  -2   6  203.18   19.20
   0  -2   6  193.58   16.00
   0  -2  -6  180.58   15.90
   0  -2  -6  181.68   15.00
   0  -2   6  201.18   21.90
   0  -2   6  205.98   22.20
   0  -2   6  173.88   20.70
   0  -2  -6  162.48   14.00
   0  -2  -6  194.48   20.70
   0  -2   6  153.18   22.10
   0  -2  -6  212.28   17.30
   0  -2  -6  181.78   22.70
   0  -2   6  216.98   23.40
   0  -2   6  210.68   19.30
   0  -2  -6  215.98   18.80
   0  -2   6  172.18   19.40
   0  -2   6  186.38   19.60
   0   2  -7  218.38   17.20
   0   2   7  203.78   16.00
   0   2  -7  258.47   25.50
   0   2   7  258.07   19.30
   0   2   7  223.18   25.00
   0   2   7  242.38   29.30
   0   2  -7  212.08   16.40
   0   2  -7  202.98   25.60
   0   2   7  227.38   22.40
   0   2  -7  240.28   22.70
   0   2   7  236.38   24.40
   0   2  -7  262.17   25.30
   0   2  -7  240.98   24.60
   0   2   7  203.28   19.60
   0   2  -7  269.07   25.70
   0   2  -7  234.78   25.10
   0  -2   7  266.97   26.70
   0  -2   7  207.38   24.70
   0  -2  -7  212.78   18.90
   0  -2  -7  215.68   18.00
   0  -2  -7  217.28   18.40
   0  -2  -7  252.17   24.00
   0  -2  -7  227.98   16.80
   0  -2   7  229.08   24.10
   0  -2  -7  265.07   22.50
   0  -2  -7  224.88   17.30
   0  -2  -7  207.88   23.20
   0  -2   7  248.18   21.10
   0  -2   7  226.48   22.50
   0  -2   7  216.78   17.30
   0  -2  -7  246.68   21.80
   0  -2   7  168.68   22.90
   0  -2  -7  258.17   29.10
   0  -2   7  236.18   20.50
   0  -2   7  209.88   24.60
   0  -2  -7  250.27   20.40
   0  -2  -7  231.18   17.90
   0   2   8  727.53   40.30
   0   2  -8  677.13   36.50
   0   2  -8  687.63   46.90
   0   2  -8  695.03   44.20
   0   2  -8  656.83   43.80
   0   2   8  738.73   49.10
   0   2  -8  714.63   48.10
   0   2   8  650.73   46.60
   0   2   8  658.93   38.80
   0   2  -8  642.94   44.90
   0   2  -8  750.62   46.80
   0   2  -8  713.63   38.40
   0   2   8  698.23   37.90
   0   2   8  710.73   45.70
   0   2  -8  729.03   48.20
   0   2   8  713.93   40.90
   0  -2  -8  693.63   47.80
   0  -2  -8  687.93   46.40
   0  -2  -8  662.93   39.50
   0  -2  -8  581.04   40.80
   0  -2  -8  713.73   37.30
   0  -2   8  697.33   45.90
   0  -2  -8  715.33   39.10
   0  -2   8  673.23   40.10
   0  -2  -8  729.03   38.30
   0  -2   8  716.73   47.60
   0  -2   8  717.03   45.80
   0  -2  -8  693.53   40.00
   0  -2   8  704.33   45.60
   0  -2  -8  665.13   39.10
   0  -2  -8  687.03   39.30
   0  -2   8  758.02   47.50
   0  -2   8  664.93   47.00
   0  -2   8  666.23   41.20
   0  -2  -8  689.13   40.20
   0   2   9   19.10    9.10
   0   2  -9   21.90   16.60
   0   2   9   20.10    9.70
   0   2  -9   20.10   15.10
   0   2  -9   18.30   16.70
   0   2   9    8.90   10.20
   0   2   9   13.40    9.50
   0   2  -9   -4.00   10.30
   0   2  -9   -2.80    5.70
   0   2   9   22.60   15.80
   0   2  -9   16.40   14.20
   0   2  -9  -15.70   14.80
   0   2  -9   -3.30   14.40
   0   2   9   14.30   18.90
   0   2   9   23.70   10.00
   0   2   9   14.50    9.90
   0   2  -9    0.60    7.20
   0  -2   9   16.60   11.80
   0  -2  -9   -0.60    9.80
   0  -2  -9   19.90   11.00
   0  -2  -9    9.90    6.80
   0  -2  -9    0.40   10.60
   0  -2   9    4.60    8.80
   0  -2  -9    1.40    6.80
   0  -2   9   -4.90   15.00
   0  -2  -9   -1.90    7.00
   0  -2  -9    2.40   14.80
   0  -2  -9   12.60    9.90
   0  -2   9   11.60   16.60
   0  -2   9    0.90   14.70
   0  -2  -9   14.30    9.50
   0  -2   9   -4.40    8.90
   0  -2  -9   -2.00   15.70
   0  -2  -9  -19.10   10.10
   0  -2   9    8.70   11.50
   0   2  10  373.76   20.70
   0   2  10  378.26   41.10
   0   2 -10  391.96   36.20
   0   2  10  337.67   28.00
   0   2 -10  349.96   21.50
   0   2 -10  355.16   30.50
   0   2 -10  312.67   35.00
   0   2  10  346.47   25.00
   0   2  10  349.37   28.20
   0   2 -10  327.77   35.80
   0   2  10  330.27   32.60
   0   2  10  394.96   20.40
   0   2 -10  377.56   31.30
   0   2  10  364.46   27.50
   0   2 -10  352.36   34.80
   0   2 -10  366.56   35.70
   0   2 -10  446.46   38.30
   0   2  10  342.27   26.90
   0  -2 -10  326.47   29.00
   0  -2 -10  362.56   25.70
   0  -2 -10  410.06   29.00
   0  -2  10  360.56   34.60
   0  -2 -10  415.96   37.50
   0  -2 -10  304.47   22.50
   0  -2  10  385.36   37.80
   0  -2  10  381.96   30.40
   0  -2 -10  413.16   30.50
   0  -2  10  359.96   36.50
   0  -2  10  345.97   33.60
   0  -2 -10  421.86   30.50
   0  -2 -10  381.16   29.30
   0  -2 -10  360.76   21.30
   0  -2 -10  336.17   24.10
   0  -2 -10  325.57   33.70
   0  -2 -10  403.06   28.80
   0  -2  10  350.96   37.10
   0  -2  10  351.26   26.00
   0   2 -11  347.87   37.60
   0   2  11  340.57   30.30
   0   2 -11  397.76   22.50
   0   2 -11  369.36   38.00
   0   2 -11  424.56   34.30
   0   2  11  476.75   47.20
   0   2  11  409.46   30.50
   0   2  11  398.46   23.30
   0   2 -11  365.06   35.50
   0   2  11  426.36   29.90
   0   2  11  378.46   27.00
   0   2 -11  384.76   40.20
   0   2 -11  420.96   38.00
   0   2  11  405.96   22.90
   0   2  11  402.46   38.40
   0   2  11  347.07   30.60
   0  -2 -11  345.27   32.30
   0  -2 -11  385.06   32.20
   0  -2 -11  377.86   31.10
   0  -2 -11  356.16   37.60
   0  -2  11  445.06   29.70
   0  -2 -11  409.86   28.60
   0  -2 -11  376.36   32.30
   0  -2 -11  417.16   41.40
   0  -2 -11  389.56   21.40
   0  -2  11  424.56   37.00
   0  -2 -11  375.66   28.90
   0  -2 -11  396.86   25.30
   0  -2  11  391.56   39.70
   0  -2  11  357.86   38.60
   0  -2  11  386.06   41.00
   0  -2 -11  403.46   31.50
   0  -2  11  464.65   39.40
   0  -2  11  409.46   33.60
   0  -2 -11  385.06   22.60
   0   2 -12   19.60   19.60
   0   2 -12   10.60   19.80
   0   2  12   41.80   13.00
   0   2 -12   44.20   18.10
   0   2 -12   24.70   20.00
   0   2  12   60.49   21.80
   0   2 -12   77.99   29.90
   0   2  12   49.60   13.20
   0   2  12   70.59   16.50
   0   2  12   40.40   15.10
   0   2 -12   25.90   22.40
   0   2  12   36.80   10.40
   0   2  12   34.30    8.40
   0   2  12   73.99   26.60
   0   2  12   36.90    9.10
   0  -2  12   64.99   23.50
   0  -2 -12   45.40   16.90
   0  -2 -12   39.10   15.50
   0  -2 -12   57.29   23.70
   0  -2 -12   41.70   13.00
   0  -2  12   41.80   14.10
   0  -2  12   40.00   16.70
   0  -2  12   23.70   18.60
   0  -2 -12   54.59   14.60
   0  -2 -12   54.69   17.70
   0  -2 -12   46.30   15.60
   0  -2  12   83.29   24.80
   0  -2  12   42.60   13.00
   0  -2 -12   36.50   16.60
   0   2  13   40.70   26.70
   0   2  13   52.09   17.20
   0   2  13   23.50   14.40
   0   2 -13   39.40   21.70
   0   2 -13   32.80   23.90
   0   2 -13   34.10   21.70
   0   2  13   15.90   21.60
   0   2  13   44.20   16.10
   0   2 -13   21.00   21.90
   0   2 -13   79.89   21.40
   0   2 -13   47.10   17.00
   0  -2  13   84.69   21.60
   0  -2  13   79.19   22.20
   0  -2 -13   14.60   15.90
   0  -2 -13   38.20   22.70
   0  -2 -13   27.90   15.20
   0  -2  13   28.30   12.10
   0  -2 -13   50.49   12.40
   0  -2 -13   64.59   25.20
   0  -2  13   55.59   18.90
   0  -2  13   90.59   23.00
   0  -2 -13   37.00   16.20
   0  -2 -13  119.39   20.70
   0  -2  13   12.80   16.90
   0   2 -14  382.46   46.10
   0   2  14  378.16   42.30
   0   2 -14  445.46   47.90
   0   2 -14  398.96   43.30
   0   2  14  364.96   35.30
   0   2 -14  353.46   41.30
   0   2  14  357.46   48.70
   0   2 -14  397.36   42.10
   0   2  14  294.07   29.40
   0  -2 -14  354.86   35.80
   0  -2  14  406.46   43.00
   0  -2 -14  383.46   31.80
   0  -2  14  380.36   37.80
   0  -2 -14  282.97   36.50
   0  -2  14  351.76   42.50
   0  -2  14  360.16   39.60
   0  -2 -14  435.06   47.70
   0  -2 -14  372.06   37.50
   0   2 -15  153.68   31.50
   0   2  15  132.99   36.80
   0   2 -15  110.19   30.20
   0   2 -15  148.59   33.70
   0   2  15  118.89   19.50
   0   2  15  170.78   32.90
   0   2 -15  164.68   33.10
   0   2  15  154.78   24.80
   0   2 -15  123.59   32.20
   0  -2 -15  151.38   34.30
   0  -2  15  145.69   25.40
   0  -2 -15  126.19   23.00
   0  -2  15  128.79   25.20
   0  -2 -15  145.49   30.50
   0  -2 -15  176.78   28.00
   0  -2  15  177.68   34.30
   0  -2  15  236.48   38.60
   0  -2  15  148.99   17.70
   0  -2 -15  128.29   25.80
   0   2 -16   42.90   24.30
   0   2 -16    3.10   17.80
   0   2 -16    0.80   24.20
   0   2  16   -7.50   20.60
   0   2  16    5.50   15.30
   0   2  16   15.40   24.80
   0   2 -16    3.80   17.10
   0   2 -16   -8.50   23.40
   0   2 -16    6.90   26.00
   0  -2  16   -5.00   20.70
   0  -2  16   -3.40   23.00
   0  -2  16   19.10   27.40
   0  -2 -16    4.20   14.10
   0  -2 -16  -10.50   17.30
   0  -2  16    5.10   10.20
   0  -2 -16    3.70   18.40
   0  -2 -16   70.79   28.20
   0  -2  16   51.29   21.80
   0  -2 -16   10.00   23.60
   0   2 -17   63.09   30.30
   0   2  17   85.59   30.70
   0   2 -17   34.40   27.10
   0   2 -17   -3.10   25.30
   0   2 -17   68.99   33.00
   0   2 -17   47.70   25.60
   0   2  17   12.80   31.60
   0   2 -17   21.00   18.90
   0  -2 -17   62.89   28.50
   0  -2  17   70.59   24.80
   0  -2 -17   65.69   30.00
   0  -2  17   43.70   22.90
   0  -2 -17   16.70   21.50
   0  -2 -17    3.70   20.00
   0  -2 -17   35.60   22.80
   0  -2  17   42.10   30.90
   0  -2 -17   15.80   28.70
   0  -2  17  107.89   34.30
   0   2 -18  227.68   39.60
   0   2 -18  236.78   44.90
   0   2 -18  161.88   36.90
   0   2 -18  218.18   41.80
   0   2 -18  227.38   36.40
   0   2 -18  253.67   42.40
   0   2 -18  222.38   42.00
   0   2  18  244.48   40.90
   0   2  18  199.68   48.30
   0  -2 -18  315.47   46.50
   0  -2 -18  161.48   33.70
   0  -2  18  229.98   43.00
   0  -2  18  239.98   34.10
   0  -2  18  141.99   37.60
   0  -2 -18  191.28   39.20
   0  -2 -18  235.68   37.00
   0  -2  18  253.07   47.10
   0  -2 -18  243.98   45.20
   0  -2 -18  253.57   37.20
   0  -2  18  245.48   32.60
   0   2  19   44.40   37.40
   0   2 -19  -14.00   31.00
   0   2 -19  -20.00   26.60
   0   2  19  -26.40   17.10
   0   2 -19  -19.80   22.50
   0   2 -19   46.40   33.40
   0  -2 -19    5.50   32.20
   0  -2  19   15.70   23.60
   0  -2  19   27.10   26.40
   0  -2 -19   23.50   25.40
   0  -2 -19    6.80   23.10
   0  -2 -19   51.69   32.70
   0  -2 -19  -22.00   26.00
   0  -2 -19    9.50   23.50
   0  -2  19   14.50   28.60
   0   3   0   -6.90    7.60
   0   3   0    2.90    4.40
   0   3   0  -16.00   10.60
   0   3   0   22.30   10.00
   0   3   0    5.00    1.90
   0   3   0   17.10    7.20
   0   3   0   17.80    8.60
   0   3   0   24.50   12.10
   0   3   0   31.30   12.00
   0   3   0   -1.90    4.30
   0   3   0   11.30    8.10
   0  -3   0   -2.60    5.80
   0  -3   0    3.70    7.30
   0  -3   0   -6.90    4.30
   0  -3   0   10.80    6.00
   0  -3   0    5.40   12.90
   0  -3   0   17.00   11.20
   0  -3   0   -4.20    7.10
   0  -3   0    1.20    6.40
   0  -3   0    1.90    4.80
   0  -3   0   -1.10    5.70
   0  -3   0    3.90    7.40
   0  -3   0   -3.70    7.60
   0  -3   0    0.20    7.00
   0  -3   0    2.70   11.90
   0  -3   0   -6.60    6.00
   0  -3   0    2.50   13.00
   0  -3   0    7.50    7.70
   0  -3   0   -2.10    9.20
   0   3   1  366.56   27.40
   0   3  -1  334.87   26.50
   0   3  -1  335.67   26.80
   0   3  -1  315.27   28.90
   0   3  -1  357.76   20.10
   0   3   1  356.26   26.90
   0   3  -1  337.57   20.40
   0   3   1  384.76   27.30
   0   3  -1  373.66   21.80
   0   3  -1  331.07   24.60
   0   3  -1  326.17   26.30
   0   3  -1  334.57   17.70
   0   3   1  390.46   27.30
   0   3  -1  343.17   27.00
   0   3  -1  345.17   21.80
   0   3  -1  312.57   21.70
   0   3   1  344.07   18.60
   0   3   1  373.36   23.70
   0   3  -1  303.57   19.00
   0   3   1  342.67   16.40
   0   3   1  346.07   21.90
   0   3   1  319.97   16.80
   0   3  -1  346.37   22.20
   0   3   1  345.57   18.80
   0  -3   1  317.67   25.80
   0  -3   1  319.17   18.80
   0  -3  -1  355.26   29.00
   0  -3   1  342.97   24.20
   0  -3  -1  303.37   25.70
   0  -3   1  348.77   21.60
   0  -3  -1  351.06   19.40
   0  -3   1  342.57   21.70
   0  -3  -1  311.47   30.00
   0  -3  -1  296.57   26.30
   0  -3   1  306.77   26.00
   0  -3  -1  367.16   23.60
   0  -3   1  344.67   23.00
   0  -3  -1  377.56   19.60
   0  -3  -1  323.87   17.90
   0  -3   1  335.67   20.00
   0  -3  -1  317.17   25.80
   0  -3   1  334.17   23.00
   0  -3   1  330.27   22.60
   0  -3   1  315.57   27.30
   0  -3   1  336.57   22.60
   0  -3  -1  341.47   19.10
   0  -3   1  395.36   30.10
   0  -3  -1  379.46   24.00
   0  -3  -1  315.07   22.10
   0  -3  -1  337.77   21.70
   0  -3  -1  353.06   25.70
   0  -3   1  312.97   23.90
   0  -3   1  329.37   24.10
   0  -3   1  316.07   24.20
   0  -3  -1  314.07   19.30
   0  -3  -1  325.97   17.50
   0  -3  -1  346.67   26.50
   0  -3  -1  353.66   22.20
   0   3   2  931.61   51.19
   0   3  -2  908.81   51.59
   0   3  -2  961.60   46.10
   0   3   2 1023.70   52.19
   0   3   2  906.81   56.29
   0   3  -2  944.81   48.80
   0   3   2  955.30   53.29
   0   3   2  920.71   52.09
   0   3   2  934.01   44.10
   0   3   2  951.20   48.40
   0   3   2  992.70   53.79
   0   3  -2  782.52   53.39
   0   3  -2  968.20   50.79
   0   3  -2  921.01   50.79
   0   3  -2  884.21   55.49
   0   3  -2  918.91   52.39
   0   3   2  969.60   43.80
   0   3  -2  934.61   53.69
   0   3  -2  983.90   49.20
   0   3   2  957.70   53.09
   0   3  -2  924.31   46.60
   0   3   2  920.41   45.40
   0  -3  -2  973.00   45.20
   0  -3  -2  944.91   52.09
   0  -3   2  962.10   50.39
   0  -3   2 1043.70   54.19
   0  -3   2  992.50   51.29
   0  -3  -2 1044.60   49.90
   0  -3   2  941.31   51.19
   0  -3   2  966.60   51.49
   0  -3  -2  991.80   55.49
   0  -3  -2 1072.19   55.69
   0  -3   2  938.71   52.09
   0  -3  -2 1029.50   46.10
   0  -3  -2  894.51   56.99
   0  -3  -2  994.40   56.19
   0  -3   2  956.50   54.89
   0  -3   2 1039.10   49.10
   0  -3  -2  940.61   44.80
   0  -3  -2  943.51   52.89
   0  -3  -2  975.40   50.89
   0  -3   2  950.80   56.59
   0  -3   2  901.31   53.99
   0  -3   2 1028.10   50.49
   0  -3  -2  981.40   44.90
   0  -3  -2  914.61   45.10
   0  -3   2  927.21   51.49
   0  -3   2  915.81   45.60
   0  -3  -2  998.00   51.29
   0  -3  -2  998.10   48.20
   0  -3  -2 1038.30   54.19
   0  -3   2  942.11   53.39
   0  -3   2 1018.10   51.69
   0   3   3  100.59   15.50
   0   3  -3  110.29   14.50
   0   3  -3  111.69   13.60
   0   3  -3  121.99   16.90
   0   3   3   93.59    9.40
   0   3  -3   93.19   17.10
   0   3  -3   73.39   12.70
   0   3   3   94.99   16.00
   0   3  -3  110.29   15.80
   0   3  -3   63.59   11.90
   0   3   3   94.99   16.30
   0   3  -3   74.29   16.50
   0   3   3   98.79   16.50
   0   3   3   80.39   12.40
   0   3   3   73.79   12.70
   0   3  -3  118.09   19.40
   0   3   3   93.59   20.80
   0   3   3   82.59    9.70
   0   3  -3  101.69    6.90
   0   3  -3  101.29   10.70
   0   3  -3   90.99   14.50
   0   3   3  107.59   11.20
   0   3  -3   94.49    6.50
   0  -3  -3   86.99   14.70
   0  -3   3  116.49   17.80
   0  -3   3   90.99   13.10
   0  -3  -3   93.79   12.90
   0  -3  -3   96.29   11.60
   0  -3   3   98.19   15.50
   0  -3  -3  106.49    9.30
   0  -3   3  109.79   17.60
   0  -3  -3   79.49   16.60
   0  -3   3  103.59   13.60
   0  -3  -3  137.89   18.20
   0  -3   3  114.59   15.90
   0  -3   3  119.69   18.20
   0  -3   3   90.39   12.20
   0  -3  -3   92.19    9.60
   0  -3   3   91.59   13.60
   0  -3   3   96.09   14.90
   0  -3   3  109.89   11.40
   0   3  -4  473.35   33.50
   0   3  -4  491.35   34.30
   0   3  -4  489.75   30.00
   0   3  -4  493.15   36.90
   0   3  -4  459.35   29.70
   0   3  -4  480.35   24.40
   0   3   4  456.25   31.50
   0   3   4  438.86   31.70
   0   3  -4  445.16   29.10
   0   3   4  456.05   32.20
   0   3   4  499.75   33.70
   0   3  -4  469.95   28.10
   0   3   4  492.55   31.90
   0   3   4  456.35   39.50
   0   3   4  440.06   31.80
   0   3  -4  461.65   31.20
   0   3  -4  520.35   35.60
   0   3  -4  508.75   34.30
   0   3   4  450.45   26.40
   0   3   4  437.26   26.90
   0  -3   4  490.15   32.30
   0  -3  -4  421.86   26.20
   0  -3  -4  429.26   21.80
   0  -3  -4  455.95   36.30
   0  -3   4  454.05   30.90
   0  -3  -4  472.75   27.70
   0  -3   4  473.15   34.10
   0  -3  -4  462.45   25.10
   0  -3  -4  455.75   21.80
   0  -3   4  429.86   31.00
   0  -3  -4  522.15   33.00
   0  -3   4  477.85   31.80
   0  -3   4  478.15   35.60
   0  -3   4  473.45   31.30
   0  -3   4  463.15   34.30
   0  -3   4  458.95   27.60
   0  -3   4  500.75   31.50
   0   3   5  308.57   27.80
   0   3   5  330.57   26.40
   0   3   5  284.87   32.70
   0   3  -5  251.67   27.00
   0   3   5  350.76   29.10
   0   3   5  326.47   25.90
   0   3   5  359.66   30.30
   0   3  -5  298.07   28.50
   0   3  -5  293.27   23.40
   0   3  -5  307.17   24.60
   0   3  -5  322.77   15.50
   0   3   5  290.47   23.00
   0   3  -5  329.17   30.20
   0   3   5  297.07   28.20
   0   3  -5  317.87   25.80
   0   3  -5  359.46   20.10
   0   3  -5  354.46   27.50
   0   3  -5  347.77   29.80
   0   3   5  321.07   20.80
   0   3  -5  324.27   26.10
   0  -3   5  281.47   29.30
   0  -3   5  326.67   29.50
   0  -3   5  330.57   28.30
   0  -3  -5  315.07   16.10
   0  -3  -5  330.17   20.50
   0  -3   5  345.07   29.50
   0  -3   5  322.67   22.80
   0  -3  -5  300.97   15.90
   0  -3   5  368.46   27.60
   0  -3  -5  289.07   17.00
   0  -3  -5  330.67   22.20
   0  -3   5  295.47   27.80
   0  -3   5  312.97   25.70
   0  -3  -5  307.57   25.30
   0  -3  -5  393.76   31.90
   0  -3  -5  322.57   18.70
   0  -3  -5  324.47   17.40
   0  -3  -5  340.97   25.50
   0  -3   5  349.47   27.90
   0  -3   5  319.67   24.60
   0   3   6  639.74   44.30
   0   3  -6  680.93   35.10
   0   3  -6  674.83   39.00
   0   3  -6  688.83   45.00
   0   3   6  653.53   40.10
   0   3  -6  671.23   43.10
   0   3   6  686.73   49.60
   0   3   6  636.84   40.50
   0   3   6  662.53   31.60
   0   3  -6  608.94   41.90
   0   3   6  688.73   41.50
   0   3   6  635.24   38.10
   0   3  -6  660.03   39.50
   0   3  -6  639.54   45.20
   0   3  -6  648.74   31.70
   0   3   6  667.33   36.70
   0   3  -6  702.83   44.90
   0   3   6  645.44   31.50
   0  -3  -6  663.93   33.40
   0  -3  -6  647.74   32.70
   0  -3  -6  731.13   45.70
   0  -3   6  596.04   43.30
   0  -3   6  700.33   43.60
   0  -3   6  627.04   38.70
   0  -3  -6  621.44   31.70
   0  -3  -6  675.63   44.30
   0  -3   6  690.03   44.80
   0  -3   6  635.24   38.40
   0  -3   6  642.14   42.60
   0  -3  -6  655.63   31.80
   0  -3  -6  628.54   33.50
   0  -3  -6  634.64   32.50
   0  -3  -6  660.83   33.80
   0  -3  -6  628.04   34.80
   0  -3  -6  654.43   40.00
   0  -3   6  631.24   44.90
   0  -3  -6  662.73   38.50
   0  -3   6  681.33   42.50
   0  -3   6  661.93   45.40
   0   3  -7    3.30   10.30
   0   3  -7   10.30   15.60
   0   3   7   -0.80    8.70
   0   3   7    0.10    5.10
   0   3   7    0.80    8.00
   0   3  -7    2.90   10.30
   0   3  -7    5.60   14.80
   0   3   7   -3.10    4.30
   0   3  -7   -2.10    6.80
   0   3   7    0.60   14.00
   0   3  -7    4.70   11.00
   0   3   7   -4.40   17.00
   0   3  -7    3.60    4.50
   0   3  -7   13.00    9.10
   0   3  -7    4.60    9.70
   0   3   7    0.60    9.60
   0   3   7    9.60   10.10
   0  -3   7    1.10   10.10
   0  -3   7  -13.50    8.00
   0  -3  -7  -13.30    6.00
   0  -3  -7   -0.60    4.80
   0  -3   7    4.60   14.00
   0  -3  -7   -1.00    4.80
   0  -3  -7   -2.10    5.40
   0  -3  -7    7.40   10.40
   0  -3   7  -10.00   11.60
   0  -3  -7    2.90    6.20
   0  -3  -7  -11.40   13.10
   0  -3  -7  -19.80   11.70
   0  -3   7    0.80   14.70
   0  -3   7  -12.00   13.20
   0  -3   7   -4.50   14.30
   0  -3  -7   -4.00    5.60
   0  -3   7  -11.90   12.40
   0  -3  -7    7.00    6.10
   0   3   8  431.66   37.20
   0   3  -8  408.06   24.00
   0   3   8  327.27   28.90
   0   3  -8  442.96   39.30
   0   3   8  403.26   37.30
   0   3   8  389.06   29.20
   0   3  -8  394.56   38.60
   0   3   8  412.86   24.80
   0   3  -8  405.96   34.40
   0   3  -8  423.36   28.10
   0   3  -8  427.26   28.40
   0   3  -8  448.26   32.90
   0   3   8  427.26   41.20
   0   3  -8  458.95   37.70
   0   3  -8  447.36   37.20
   0  -3   8  397.36   38.00
   0  -3  -8  484.35   32.70
   0  -3  -8  428.46   38.30
   0  -3   8  468.45   33.30
   0  -3   8  464.25   38.50
   0  -3  -8  449.16   25.80
   0  -3   8  425.76   38.30
   0  -3  -8  402.56   25.50
   0  -3  -8  429.66   26.20
   0  -3   8  418.86   29.80
   0  -3  -8  426.76   26.00
   0  -3   8  398.86   28.10
   0  -3   8  376.06   36.70
   0  -3   8  430.56   36.00
   0  -3   8  519.95   40.20
   0  -3  -8  395.66   38.00
   0  -3  -8  445.16   27.20
   0  -3  -8  407.36   27.40
   0  -3  -8  437.46   27.10
   0   3  -9  478.85   41.40
   0   3  -9  438.16   29.50
   0   3   9  415.96   26.60
   0   3  -9  391.46   33.90
   0   3   9  370.56   38.20
   0   3   9  436.26   31.90
   0   3  -9  450.75   38.60
   0   3  -9  405.66   25.70
   0   3   9  437.16   32.10
   0   3  -9  405.86   39.50
   0   3   9  355.16   42.40
   0   3   9  377.66   33.20
   0   3  -9  484.25   39.60
   0   3  -9  393.26   40.40
   0  -3   9  438.66   31.40
   0  -3   9  427.06   39.30
   0  -3  -9  416.56   27.70
   0  -3  -9  453.55   33.80
   0  -3   9  396.36   37.30
   0  -3   9  426.56   37.30
   0  -3  -9  423.76   27.10
   0  -3   9  477.05   29.80
   0  -3   9  451.25   43.40
   0  -3  -9  401.16   34.20
   0  -3  -9  442.76   28.50
   0  -3   9  449.16   40.70
   0  -3   9  402.06   35.40
   0  -3  -9  379.76   28.10
   0  -3  -9  414.96   38.00
   0  -3   9  427.96   33.20
   0  -3  -9  418.66   28.10
   0  -3  -9  438.26   27.50
   0   3 -10  305.97   21.80
   0   3  10  296.47   34.20
   0   3  10  329.07   28.20
   0   3 -10  280.37   22.70
   0   3  10  243.78   33.70
   0   3 -10  262.77   31.80
   0   3 -10  270.07   32.40
   0   3 -10  307.47   31.20
   0   3  10  282.37   32.10
   0   3 -10  291.97   35.00
   0   3  10  276.17   27.00
   0   3 -10  300.77   34.20
   0   3  10  265.57   21.90
   0  -3 -10  289.47   24.30
   0  -3 -10  326.87   36.50
   0  -3  10  305.27   34.80
   0  -3 -10  245.98   22.20
   0  -3 -10  262.87   20.80
   0  -3  10  290.27   27.30
   0  -3  10  272.17   33.40
   0  -3 -10  265.57   23.80
   0  -3  10  234.78   29.60
   0  -3  10  348.47   34.40
   0  -3 -10  288.77   29.10
   0  -3 -10  284.47   23.30
   0  -3 -10  297.87   23.30
   0  -3 -10  260.27   32.70
   0  -3  10  288.47   27.10
   0  -3  10  250.77   34.50
   0  -3 -10  291.87   22.70
   0  -3 -10  279.57   23.90
   0   3  11   53.09   15.10
   0   3 -11   46.20   17.60
   0   3 -11   53.89   21.50
   0   3 -11   71.19   18.90
   0   3 -11   33.70   21.50
   0   3 -11   65.69   19.90
   0   3 -11   50.29   11.30
   0   3  11   46.00   14.60
   0   3 -11   59.09   12.00
   0   3  11  104.89   30.00
   0   3  11    5.40   17.90
   0  -3 -11   65.09   23.30
   0  -3 -11   80.39   22.50
   0  -3 -11   30.90   12.80
   0  -3 -11   44.70   14.80
   0  -3  11   66.69   16.50
   0  -3  11   78.29   18.50
   0  -3  11   61.59   23.90
   0  -3 -11   83.89   16.90
   0  -3 -11   60.39   13.40
   0  -3  11   81.89   25.70
   0  -3 -11   73.49   11.80
   0  -3  11   80.39   17.90
   0  -3  11   55.09   23.80
   0  -3 -11   36.20   15.00
   0  -3  11   60.69   21.90
   0  -3 -11   63.99   12.60
   0   3  12  193.88   24.00
   0   3 -12  193.78   28.00
   0   3  12  241.18   32.50
   0   3  12  143.39   35.30
   0   3  12  169.38   22.90
   0   3 -12  207.08   17.90
   0   3 -12  194.58   28.60
   0   3 -12  258.37   33.50
   0   3 -12  186.38   32.90
   0  -3 -12  187.98   23.50
   0  -3 -12  159.98   18.60
   0  -3 -12  187.88   22.30
   0  -3  12  227.38   33.30
   0  -3 -12  203.88   22.70
   0  -3  12  196.58   23.20
   0  -3  12  195.68   34.70
   0  -3 -12  195.18   22.40
   0  -3 -12  163.98   30.70
   0  -3  12  212.08   29.60
   0  -3 -12  228.28   31.20
   0  -3  12  188.18   31.50
   0  -3  12  178.68   32.50
   0  -3  12  190.88   24.70
   0  -3 -12  194.48   17.30
   0   3 -13  340.27   40.40
   0   3 -13  312.37   39.40
   0   3 -13  312.87   34.50
   0   3 -13  279.77   39.90
   0   3  13  262.27   36.80
   0   3  13  441.96   35.60
   0   3  13  308.57   30.60
   0   3 -13  293.57   35.20
   0   3  13  412.36   51.09
   0  -3  13  310.27   32.30
   0  -3  13  282.47   29.40
   0  -3  13  369.66   43.60
   0  -3  13  325.07   40.70
   0  -3 -13  309.67   34.50
   0  -3 -13  307.37   37.60
   0  -3 -13  314.27   32.20
   0  -3 -13  309.87   38.60
   0  -3  13  280.57   38.80
   0  -3 -13  319.07   29.90
   0  -3 -13  305.37   31.60
   0  -3 -13  343.77   26.90
   0  -3  13  331.77   38.10
   0  -3  13  355.46   40.80
   0   3 -14   39.20   24.40
   0   3  14   30.00   29.20
   0   3 -14   24.30   25.20
   0   3  14   47.80   18.70
   0   3 -14   17.10   16.00
   0   3  14   52.69   18.00
   0   3 -14  -42.60   20.40
   0   3 -14   20.30   26.40
   0   3  14   35.90   19.90
   0  -3 -14   26.20   16.10
   0  -3  14   75.09   20.80
   0  -3 -14   39.20   16.30
   0  -3  14   36.70   18.50
   0  -3 -14   46.30   27.10
   0  -3 -14   25.40   15.30
   0  -3  14   35.60   24.90
   0  -3  14    8.70   18.80
   0  -3 -14    9.60   15.80
   0   3 -15   56.49   29.40
   0   3  15   -0.10   23.90
   0   3 -15    7.70   16.70
   0   3 -15    3.80   26.30
   0   3  15   28.00   14.60
   0   3 -15   49.90   29.30
   0   3 -15  -29.10   21.50
   0   3  15   18.80   30.20
   0   3 -15   24.60   24.30
   0  -3  15   -1.60   22.20
   0  -3  15   -9.30   16.90
   0  -3 -15   -8.60   16.10
   0  -3 -15   -3.50   22.20
   0  -3 -15   12.20   16.20
   0  -3  15   29.60   24.50
   0  -3  15   28.90   27.60
   0  -3 -15  -32.80   23.60
   0  -3 -15   -1.50   15.30
   0   3  16  197.58   45.40
   0   3 -16  159.98   39.10
   0   3 -16  193.98   40.80
   0   3 -16  249.88   38.30
   0   3 -16  142.59   37.40
   0   3  16  185.98   33.80
   0   3 -16  161.08   35.30
   0   3 -16  164.48   28.80
   0   3 -16  180.78   35.90
   0  -3 -16  151.68   30.00
   0  -3 -16   90.79   26.30
   0  -3  16  224.98   37.20
   0  -3 -16  198.68   30.80
   0  -3  16  187.38   38.60
   0  -3  16  199.18   41.10
   0  -3 -16  165.48   38.00
   0  -3 -16  195.08   33.90
   0  -3 -16  177.88   32.60
   0  -3  16  175.98   29.40
   0   3 -17  124.49   34.30
   0   3 -17   86.59   30.80
   0   3  17   31.40   35.10
   0   3 -17  121.29   30.60
   0   3 -17   98.39   35.00
   0   3 -17   53.29   26.90
   0   3 -17  114.99   34.10
   0   3  17  133.29   28.50
   0  -3 -17   90.99   31.20
   0  -3 -17   66.99   31.80
   0  -3 -17  172.68   38.70
   0  -3  17   74.29   16.40
   0  -3  17  116.79   34.50
   0  -3 -17   56.79   21.70
   0  -3  17   49.70   36.70
   0  -3 -17   66.99   24.00
   0  -3  17   59.49   24.00
   0   3  18   15.20   27.50
   0   3 -18    6.70   20.60
   0   3 -18  -39.80   24.70
   0   3  18    1.90   35.50
   0   3 -18   28.60   30.80
   0   3 -18   78.49   34.90
   0   3 -18    1.70   19.40
   0  -3 -18  -19.50   17.50
   0  -3 -18   40.40   29.90
   0  -3  18   -6.60   33.70
   0  -3 -18   21.00   21.20
   0  -3 -18   30.80   30.50
   0  -3  18  -30.20   20.60
   0  -3  18   -1.10   27.30
   0  -3  18    5.10   17.00
   0  -3  18   24.60   13.50
   0  -3 -18  -19.50   29.60
   0   4   0  162.58   15.70
   0   4   0  140.39   12.60
   0   4   0  149.49   20.70
   0   4   0  155.98   19.00
   0   4   0  179.38   18.00
   0   4   0  178.38   23.10
   0  -4   0  155.08   17.60
   0  -4   0  176.38   17.20
   0  -4   0  150.18   16.40
   0  -4   0  151.48   14.20
   0  -4   0  133.69   20.50
   0  -4   0  151.08   14.50
   0  -4   0  150.48   14.80
   0  -4   0  146.39   23.30
   0  -4   0  168.58   17.60
   0  -4   0  188.88   16.10
   0  -4   0  166.38   14.60
   0  -4   0  160.18   14.90
   0  -4   0  163.38   14.20
   0   4   1  466.15   34.20
   0   4   1  521.55   28.10
   0   4   1  571.84   38.70
   0   4  -1  505.55   36.80
   0   4  -1  465.05   36.70
   0   4  -1  521.05   27.40
   0   4  -1  578.24   27.10
   0   4   1  500.85   27.80
   0   4   1  515.85   37.20
   0   4  -1  516.25   25.70
   0   4   1  514.65   35.20
   0   4  -1  467.05   29.10
   0   4   1  485.15   32.30
   0   4  -1  519.65   31.00
   0   4  -1  575.24   38.10
   0   4   1  566.64   32.50
   0   4  -1  560.94   35.00
   0   4  -1  554.04   26.90
   0  -4   1  543.05   31.30
   0  -4   1  486.35   30.60
   0  -4   1  513.95   37.50
   0  -4  -1  505.05   27.70
   0  -4   1  497.35   32.10
   0  -4  -1  488.95   28.80
   0  -4  -1  529.25   29.00
   0  -4   1  499.15   30.20
   0  -4  -1  503.25   29.30
   0  -4  -1  506.85   27.70
   0  -4   1  486.05   31.90
   0  -4   1  536.25   39.70
   0  -4   1  547.15   28.40
   0  -4   1  547.05   31.90
   0  -4  -1  498.05   35.30
   0  -4  -1  525.65   33.10
   0  -4  -1  599.94   33.00
   0  -4   1  518.05   33.00
   0  -4  -1  537.85   32.10
   0  -4  -1  423.56   39.30
   0  -4  -1  480.95   32.10
   0  -4   1  523.05   32.30
   0  -4   1  524.35   32.30
   0  -4  -1  518.65   28.90
   0  -4   1  543.15   38.60
   0   4  -2   19.40   14.00
   0   4  -2   -5.60   11.30
   0   4  -2    8.10   15.20
   0   4  -2  -12.20    8.20
   0   4   2    8.00    3.80
   0   4  -2   13.30    8.00
   0   4   2    0.30    8.60
   0   4  -2    9.60    8.90
   0   4   2   14.00   10.10
   0   4   2    5.00   13.40
   0   4   2    4.80    3.30
   0   4   2   16.20   10.50
   0   4  -2    6.50    6.70
   0   4  -2    6.00    4.80
   0   4   2   20.10   13.90
   0   4  -2    8.30    5.60
   0   4   2   16.60   10.20
   0  -4  -2  -10.10    8.70
   0  -4   2    8.80    5.90
   0  -4  -2    8.30    4.10
   0  -4   2    3.50   10.60
   0  -4  -2   19.10    4.70
   0  -4  -2   10.20    5.10
   0  -4  -2    2.10    6.90
   0  -4   2   -3.20    9.10
   0  -4   2    4.10   10.90
   0  -4  -2    9.30    3.70
   0  -4   2    0.90    5.90
   0  -4   2   10.40   14.80
   0  -4  -2   20.90    8.70
   0  -4  -2    9.30    3.60
   0  -4   2    6.30    8.90
   0  -4  -2   -2.50    9.00
   0  -4  -2    0.00    5.40
   0  -4   2    8.40   14.60
   0  -4   2   20.20   10.40
   0  -4   2   15.70    8.20
   0  -4  -2   14.30   11.10
   0  -4   2    6.20   10.00
   0   4  -3 1196.88   65.19
   0   4  -3 1132.69   67.09
   0   4  -3 1199.88   61.49
   0   4  -3 1168.98   63.49
   0   4   3 1217.68   65.99
   0   4   3 1153.58   64.19
   0   4   3 1202.28   66.69
   0   4  -3 1153.48   63.89
   0   4  -3 1171.78   56.29
   0   4  -3 1197.28   61.09
   0   4   3 1147.49   73.29
   0   4   3 1177.58   59.79
   0   4   3 1052.99   63.09
   0   4  -3  931.01   67.69
   0   4   3 1176.38   65.49
   0   4  -3 1213.08   58.59
   0   4   3 1138.69   66.39
   0   4  -3 1112.09   65.69
   0  -4  -3 1242.28   64.39
   0  -4  -3 1198.18   55.69
   0  -4  -3 1245.28   57.29
   0  -4   3 1176.68   64.89
   0  -4   3 1165.68   66.59
   0  -4  -3 1117.09   65.79
   0  -4  -3 1280.47   69.99
   0  -4   3 1148.99   62.69
   0  -4   3 1219.38   60.19
   0  -4   3 1228.28   69.29
   0  -4   3 1177.18   64.69
   0  -4   3 1236.28   64.89
   0  -4   3 1270.37   69.09
   0  -4  -3 1199.78   61.79
   0  -4  -3 1190.38   55.79
   0  -4  -3 1267.37   59.99
   0  -4   3 1252.27   65.09
   0   4   4  165.38   21.60
   0   4  -4  175.68   23.10
   0   4   4  107.59   20.10
   0   4  -4  145.19   20.70
   0   4  -4  159.28   17.70
   0   4   4  159.88   14.80
   0   4   4  127.99   26.00
   0   4   4  160.88   21.00
   0   4   4  180.88   16.30
   0   4  -4  169.38   21.60
   0   4   4  152.58   20.10
   0   4  -4  165.08   19.70
   0   4  -4  166.98   18.60
   0   4   4  183.58   22.90
   0   4  -4  148.69   20.60
   0   4   4  124.69   20.40
   0   4  -4   98.29   22.70
   0   4  -4  159.08   14.90
   0   4  -4  157.88   18.50
   0  -4   4  169.68   24.20
   0  -4  -4  155.48   20.40
   0  -4   4  167.08   16.40
   0  -4   4  146.19   20.20
   0  -4   4  150.18   19.60
   0  -4  -4  138.29   16.40
   0  -4   4  176.48   19.70
   0  -4  -4  151.38   13.20
   0  -4   4  187.58   24.20
   0  -4  -4  143.79    8.40
   0  -4  -4  149.09   13.80
   0  -4  -4  149.09    8.40
   0  -4   4  173.98   21.60
   0  -4  -4  162.88   21.10
   0  -4   4  185.08   22.40
   0  -4   4  145.49   17.90
   0   4   5  135.19   13.50
   0   4  -5  125.19   21.60
   0   4   5  110.29   18.60
   0   4  -5  108.29   18.10
   0   4  -5   86.39   21.40
   0   4   5  107.89   26.20
   0   4  -5  123.99   17.30
   0   4   5  140.19   18.70
   0   4  -5  121.59   15.10
   0   4   5  123.59   17.80
   0   4  -5  120.29   17.10
   0   4   5  128.59   21.10
   0   4  -5  148.59   19.60
   0   4  -5  130.79    7.40
   0   4   5  126.99   19.50
   0   4   5  115.39   18.10
   0   4  -5  155.08   21.40
   0  -4   5  130.99   21.30
   0  -4  -5  130.29    7.30
   0  -4   5  133.29   18.60
   0  -4  -5  134.49   14.90
   0  -4  -5  149.69   20.40
   0  -4   5  127.29   20.40
   0  -4   5  121.89   18.50
   0  -4   5  124.89   17.40
   0  -4   5  149.29   23.60
   0  -4  -5  119.29   20.00
   0  -4  -5  118.89    7.00
   0  -4  -5  126.79   11.70
   0  -4   5  140.79   15.20
   0  -4  -5   91.49   18.80
   0  -4   5  124.89   19.80
   0  -4   5  126.19   20.30
   0  -4  -5  135.59   13.40
   0   4  -6   10.20   11.60
   0   4  -6    5.10   12.00
   0   4  -6   13.20    5.80
   0   4   6   70.59   19.70
   0   4   6   18.50   13.10
   0   4   6    9.10   13.60
   0   4   6   33.80   15.40
   0   4  -6  -11.10   15.90
   0   4  -6   17.10   15.30
   0   4  -6    5.90   11.30
   0   4   6   37.20   23.30
   0   4   6   17.30    7.40
   0   4  -6   17.30   14.00
   0   4   6    4.70   15.40
   0   4   6    1.80   15.50
   0   4  -6    6.90   14.70
   0  -4  -6   -7.80   13.40
   0  -4  -6   25.20    8.80
   0  -4  -6   42.90   18.00
   0  -4   6    8.30   15.30
   0  -4   6  -10.50   14.30
   0  -4   6   31.40   13.40
   0  -4   6    4.70   15.30
   0  -4  -6    4.40    6.60
   0  -4   6   10.20   14.80
   0  -4   6   30.60   10.00
   0  -4   6   18.80   16.00
   0  -4  -6   15.10    4.20
   0  -4  -6    9.30    3.80
   0  -4  -6   35.40   13.60
   0  -4  -6    5.90    5.40
   0  -4   6   47.10   15.80
   0   4  -7  777.92   52.19
   0   4   7  715.43   58.29
   0   4  -7  800.02   49.99
   0   4   7  725.73   47.40
   0   4  -7  728.83   44.30
   0   4  -7  682.73   50.79
   0   4  -7  804.02   46.70
   0   4   7  725.73   47.20
   0   4   7  731.13   49.40
   0   4  -7  652.33   47.60
   0   4   7  724.43   47.70
   0   4  -7  691.43   52.59
   0   4  -7  684.53   39.00
   0   4   7  737.53   39.80
   0  -4  -7  782.72   52.49
   0  -4  -7  715.53   36.70
   0  -4   7  772.62   50.29
   0  -4   7  725.23   48.70
   0  -4   7  680.43   47.10
   0  -4  -7  700.33   36.90
   0  -4  -7  798.02   47.60
   0  -4  -7  723.93   35.30
   0  -4   7  736.13   52.39
   0  -4  -7  773.42   39.50
   0  -4  -7  705.73   37.40
   0  -4  -7  699.53   35.10
   0  -4   7  751.32   52.79
   0  -4   7  772.42   51.79
   0  -4  -7  784.42   49.00
   0  -4   7  815.32   53.09
   0   4   8  281.27   28.10
   0   4   8  250.27   29.50
   0   4  -8  236.28   25.50
   0   4  -8  234.48   19.50
   0   4  -8  245.48   27.30
   0   4  -8  249.28   30.00
   0   4  -8  184.28   28.10
   0   4   8  269.17   27.20
   0   4   8  225.38   19.50
   0   4  -8  257.07   30.90
   0   4  -8  229.08   24.20
   0   4   8  211.08   32.20
   0   4   8  220.88   29.90
   0  -4   8  286.17   32.20
   0  -4  -8  289.97   33.00
   0  -4   8  208.68   26.20
   0  -4   8  283.17   32.30
   0  -4  -8  232.38   17.30
   0  -4  -8  219.78   14.30
   0  -4   8  220.88   28.00
   0  -4   8  256.37   32.10
   0  -4   8  252.07   32.40
   0  -4  -8  243.08   16.10
   0  -4  -8  223.78   14.70
   0  -4  -8  265.37   31.70
   0  -4  -8  244.88   26.90
   0  -4  -8  240.88   18.10
   0  -4   8  280.87   29.60
   0  -4  -8  254.67   15.80
   0  -4  -8  228.38   16.40
   0   4  -9   14.20    9.60
   0   4  -9   -1.20   14.30
   0   4   9    4.20    9.00
   0   4  -9   -5.60   16.50
   0   4  -9    7.90   13.70
   0   4   9   30.00   19.10
   0   4   9    2.20    4.70
   0   4  -9   -6.20   12.40
   0   4  -9    4.20    3.80
   0   4   9   -1.30   13.60
   0   4  -9  -19.90   15.90
   0   4   9    8.20   21.90
   0   4  -9   11.90   17.20
   0   4   9    1.80   16.30
   0  -4  -9   41.30   15.70
   0  -4   9   13.80   17.20
   0  -4  -9   -2.70    7.90
   0  -4  -9    6.40    6.20
   0  -4   9   29.20   20.20
   0  -4  -9   39.10   19.10
   0  -4   9   22.10   15.70
   0  -4  -9    3.10    6.40
   0  -4  -9   -3.00    6.30
   0  -4   9   14.20   18.10
   0  -4  -9    1.70    7.70
   0  -4  -9   10.70   12.30
   0  -4   9   -2.40   12.80
   0  -4  -9   11.30   14.20
   0  -4  -9    5.50    7.70
   0  -4   9  -20.70   17.90
   0  -4   9  -17.80   17.80
   0  -4  -9    4.40    6.70
   0   4  10  -25.90   10.70
   0   4  10    7.00    8.50
   0   4 -10   21.40   14.40
   0   4  10    8.70   19.60
   0   4 -10   12.60   21.40
   0   4 -10   25.80   16.00
   0   4 -10   -0.80   10.30
   0   4  10   -5.00   23.50
   0   4  10  -18.90   13.10
   0   4 -10   54.59   20.80
   0  -4  10   -4.90   16.50
   0  -4 -10    5.80   13.20
   0  -4 -10   14.90    8.00
   0  -4 -10   -5.90   10.50
   0  -4  10    9.00   18.20
   0  -4 -10   -4.10    6.40
   0  -4 -10    0.30    7.00
   0  -4 -10  -13.20    7.40
   0  -4 -10    7.70   14.30
   0  -4 -10    8.60    9.80
   0  -4  10   12.60   12.50
   0  -4 -10   21.00   20.20
   0  -4  10    6.70   14.90
   0  -4  10    6.20   20.70
   0  -4  10   -5.10   19.40
   0  -4  10   27.40   22.00
   0   4  11  278.17   33.40
   0   4 -11  352.56   28.70
   0   4  11  274.47   30.60
   0   4 -11  322.57   36.90
   0   4 -11  309.27   40.60
   0   4 -11  261.47   39.10
   0   4  11  351.76   28.30
   0   4 -11  259.77   36.50
   0   4 -11  345.07   34.90
   0   4  11  211.98   40.90
   0  -4  11  338.57   34.20
   0  -4 -11  282.67   23.80
   0  -4 -11  280.17   38.60
   0  -4  11  340.57   30.10
   0  -4  11  299.87   37.20
   0  -4  11  347.17   36.50
   0  -4 -11  326.47   26.40
   0  -4  11  306.77   39.80
   0  -4  11  297.77   38.60
   0  -4 -11  276.57   22.60
   0  -4 -11  294.07   24.70
   0  -4 -11  324.27   23.90
   0  -4 -11  318.07   25.20
   0  -4 -11  331.57   37.30
   0  -4  11  315.97   38.20
   0  -4 -11  333.97   34.10
   0   4 -12   65.49   23.00
   0   4 -12   48.90   14.00
   0   4  12    6.60   15.30
   0   4 -12   48.00   23.60
   0   4  12   25.40   14.70
   0   4 -12   32.50   25.20
   0   4 -12   32.00   22.60
   0   4  12   14.40   27.80
   0   4 -12   63.69   20.70
   0   4  12   62.79   22.70
   0  -4  12   61.19   18.50
   0  -4  12   13.70   23.10
   0  -4 -12   40.70   19.30
   0  -4 -12   37.60   13.50
   0  -4 -12   21.40   11.50
   0  -4 -12   33.00   12.00
   0  -4  12    7.70   13.60
   0  -4 -12   49.90   21.70
   0  -4 -12   60.09   23.80
   0  -4  12   18.40   15.50
   0  -4  12   27.50   24.20
   0  -4 -12   37.70   14.70
   0  -4  12   35.70   19.60
   0  -4  12   15.80   20.30
   0  -4 -12   59.29   13.50
   0   4 -13   81.39   30.30
   0   4  13  109.59   22.40
   0   4  13   83.19   26.00
   0   4 -13   81.19   27.30
   0   4 -13  106.19   24.10
   0   4 -13   50.89   26.80
   0   4 -13  105.79   32.70
   0   4 -13   73.89   23.70
   0   4  13   35.60   32.10
   0  -4  13   82.59   28.10
   0  -4  13   36.10   22.90
   0  -4  13  172.48   35.10
   0  -4  13  123.19   27.00
   0  -4  13   80.09   19.80
   0  -4  13   66.09   18.80
   0  -4  13   98.29   29.40
   0  -4 -13   85.79   15.30
   0  -4 -13   97.09   31.10
   0  -4 -13   73.29   15.70
   0  -4 -13   61.49   22.40
   0  -4 -13   72.09   15.80
   0  -4 -13   94.39   27.30
   0   4 -14    5.50   27.70
   0   4  14   -1.40   15.30
   0   4 -14   28.60   17.60
   0   4 -14    6.50   24.80
   0   4 -14   26.80   21.90
   0   4  14   45.50   31.60
   0   4 -14  -17.90   24.30
   0   4  14    4.80   23.20
   0  -4  14   -8.40   27.00
   0  -4 -14   -4.10   20.10
   0  -4 -14    1.80   10.90
   0  -4 -14   18.00   12.90
   0  -4  14  -10.90   21.10
   0  -4  14  -28.50   16.30
   0  -4  14   -0.40   16.00
   0  -4  14  -14.60   22.00
   0  -4 -14  -48.00   20.30
   0  -4  14  -13.20   13.70
   0  -4 -14    6.70   25.60
   0   4 -15  185.28   36.20
   0   4 -15  193.88   39.00
   0   4 -15  150.78   32.70
   0   4  15  172.48   27.00
   0   4 -15  178.68   33.20
   0   4 -15  151.38   35.70
   0   4  15  205.68   45.50
   0   4  15  133.49   29.10
   0  -4  15  183.18   35.10
   0  -4 -15  112.39   27.20
   0  -4  15  181.88   30.80
   0  -4 -15  160.68   36.10
   0  -4  15  172.68   27.00
   0  -4 -15  170.28   25.60
   0  -4 -15  175.68   22.30
   0  -4  15  267.87   42.20
   0  -4 -15  156.28   37.40
   0   4 -16  -23.10   16.80
   0   4 -16   32.50   28.50
   0   4 -16   -7.00   31.10
   0   4 -16    1.10   23.00
   0   4  16   -3.80   33.00
   0   4  16   -7.30   17.20
   0   4 -16   -0.40   23.70
   0  -4  16   20.10   21.60
   0  -4 -16  -45.20   14.00
   0  -4  16  -15.40   18.80
   0  -4 -16   41.20   27.20
   0  -4 -16   21.70   29.20
   0  -4 -16   -9.30   25.60
   0  -4  16   -8.60   26.30
   0  -4 -16  -21.60   13.00
   0   4 -17  112.49   32.70
   0   4 -17   88.29   31.60
   0   4 -17   96.29   35.40
   0   4 -17  173.78   43.30
   0   4  17   95.59   33.70
   0   4 -17   95.39   33.20
   0   4  17   48.00   37.80
   0  -4 -17  112.99   22.00
   0  -4 -17   68.69   34.20
   0  -4 -17  111.59   35.70
   0  -4 -17  100.29   23.20
   0  -4  17   84.09   27.70
   0  -4 -17   85.29   30.60
   0   4  18   45.30   39.00
   0   4 -18   44.00   31.70
   0   4 -18   63.79   33.80
   0   4 -18   46.30   30.50
   0   4 -18   18.90   24.60
   0   4  18   29.10   31.40
   0  -4  18   81.69   36.60
   0  -4 -18   43.10   21.50
   0  -4 -18   59.69   22.30
   0  -4  18  -29.50   25.70
   0  -4 -18   28.40   29.60
   0  -4 -18   28.40   36.00
   0   5   0    1.50   13.90
   0   5   0   14.70   11.30
   0   5   0   -3.90    4.50
   0   5   0   24.70   16.60
   0   5   0    8.20   11.10
   0   5   0   -7.10    8.10
   0  -5   0   -2.10   11.80
   0  -5   0   -0.20    8.30
   0  -5   0    2.90    8.20
   0  -5   0    1.50   17.70
   0  -5   0    1.30    7.90
   0  -5   0   -3.70    8.10
   0  -5   0  -22.90   14.20
   0  -5   0    6.00   11.20
   0  -5   0   -6.70    7.00
   0  -5   0   -7.00    7.00
   0  -5   0   -1.10    8.00
   0   5   1    8.00   15.10
   0   5  -1   28.60   12.80
   0   5   1    1.70   11.40
   0   5   1  -13.20    9.80
   0   5  -1   15.20   15.40
   0   5  -1    5.30   10.90
   0   5  -1   -7.60    7.90
   0   5   1    2.90    6.30
   0   5  -1    4.20    7.10
   0   5   1    0.70   10.00
   0   5  -1    0.60   11.50
   0   5  -1   10.70    7.20
   0   5   1   -4.90   10.10
   0  -5  -1    1.50    7.40
   0  -5   1   -5.20    9.30
   0  -5  -1   14.70   15.90
   0  -5  -1   -6.10    9.70
   0  -5  -1   -6.40    6.40
   0  -5   1    8.00    8.80
   0  -5   1   -6.30   16.00
   0  -5   1    4.70    8.90
   0  -5   1    6.00   12.90
   0  -5  -1   -2.80    6.60
   0  -5  -1    9.10    7.20
   0  -5   1    3.10    9.50
   0  -5   1   12.80   12.70
   0  -5   1   -5.30    8.60
   0  -5  -1   -4.60   15.90
   0  -5   1    2.00   16.50
   0  -5  -1   -9.20    7.10
   0  -5   1    0.00    6.50
   0  -5  -1  -28.90   15.60
   0  -5   1   -6.10    8.00
   0  -5  -1    2.60    7.90
   0   5   2  838.12   54.69
   0   5   2  899.61   57.59
   0   5  -2  874.61   43.80
   0   5  -2  878.71   49.80
   0   5  -2  874.91   56.89
   0   5  -2  914.61   56.29
   0   5  -2  893.21   46.20
   0   5   2  863.31   57.09
   0   5   2  904.31   55.39
   0   5  -2  882.51   59.79
   0   5  -2  980.20   55.89
   0   5   2  851.01   52.49
   0   5   2  873.21   49.80
   0   5  -2  908.31   45.90
   0   5   2  853.71   43.20
   0   5  -2  903.71   46.80
   0   5   2  921.71   43.90
   0   5  -2  883.81   51.29
   0  -5  -2 1026.30   55.09
   0  -5  -2  955.50   51.79
   0  -5  -2  874.71   44.80
   0  -5   2  960.90   52.09
   0  -5   2  922.51   52.59
   0  -5   2  953.50   57.59
   0  -5   2  902.11   59.89
   0  -5  -2  875.81   46.10
   0  -5  -2  852.21   44.60
   0  -5  -2  889.41   55.19
   0  -5  -2  932.71   45.10
   0  -5   2  871.81   52.39
   0  -5   2 1033.50   53.39
   0  -5  -2  807.42   60.39
   0  -5   2  882.71   58.59
   0  -5   2  832.62   45.10
   0  -5  -2  913.71   45.00
   0  -5   2  928.91   47.70
   0  -5  -2  909.71   46.60
   0  -5   2  879.81   49.30
   0  -5   2  926.01   52.79
   0   5  -3   35.00   10.90
   0   5  -3   21.20   16.40
   0   5   3   29.60   12.70
   0   5  -3    1.30   17.80
   0   5   3   22.10    9.10
   0   5  -3   40.20   12.60
   0   5  -3   12.70    9.90
   0   5  -3   30.20   15.80
   0   5   3   26.80   16.10
   0   5   3   28.30   16.90
   0   5  -3   25.80   12.90
   0   5   3   38.30   14.60
   0   5  -3   18.50   15.30
   0   5   3   19.40   16.30
   0   5  -3    8.40    6.80
   0  -5  -3   45.80   20.00
   0  -5  -3   18.70   10.80
   0  -5   3   25.90   14.00
   0  -5  -3   16.70   15.70
   0  -5   3   19.30   12.60
   0  -5   3   34.20    9.80
   0  -5   3   31.10   14.50
   0  -5  -3   22.60    6.20
   0  -5  -3   20.70    4.80
   0  -5   3   64.49   19.20
   0  -5   3   32.70   14.80
   0  -5  -3   27.50    9.30
   0  -5  -3   22.90    4.80
   0  -5  -3   19.90    3.70
   0  -5   3   10.40   17.90
   0  -5   3   36.50   14.00
   0  -5  -3   16.00    6.50
   0  -5   3   24.20   13.10
   0  -5  -3   24.20   14.80
   0  -5  -3   18.80    5.00
   0   5  -4   88.39   18.70
   0   5  -4   82.69   14.10
   0   5   4   62.19   19.80
   0   5  -4   89.09   16.40
   0   5  -4   93.99   19.70
   0   5   4   61.99   19.90
   0   5   4   67.99   19.60
   0   5   4   91.39   18.70
   0   5   4   90.89   14.60
   0   5  -4   60.89    9.40
   0   5   4   71.99   19.70
   0   5  -4   87.99   11.20
   0   5  -4   59.19   19.90
   0   5  -4   81.59   23.80
   0   5  -4   77.79   14.10
   0   5  -4   68.59   19.20
   0  -5  -4   89.09   20.00
   0  -5   4   70.29   12.00
   0  -5   4   62.99   20.80
   0  -5   4   87.49   19.00
   0  -5  -4   79.59   12.10
   0  -5   4   57.89   17.90
   0  -5   4  110.69   21.70
   0  -5  -4   65.39   14.40
   0  -5  -4   60.49    6.60
   0  -5   4   71.29   17.20
   0  -5   4   43.50   20.50
   0  -5   4   97.39   18.90
   0  -5  -4   52.89    6.70
   0  -5  -4  107.19   18.90
   0  -5  -4   76.89   17.80
   0  -5  -4   67.69    9.70
   0  -5   4  100.89   18.40
   0   5   5   -4.50   16.00
   0   5  -5   -2.40   16.50
   0   5  -5    3.20   19.70
   0   5   5   22.40   15.00
   0   5   5   -2.70   14.70
   0   5   5  -12.20   15.30
   0   5   5   -0.90   14.70
   0   5  -5    3.20   13.10
   0   5  -5   26.40   15.70
   0   5   5    4.10   14.70
   0   5   5  -13.50   14.70
   0   5   5    7.20    9.90
   0   5  -5   17.00   16.60
   0   5  -5   15.60    8.70
   0   5  -5   10.40   12.10
   0  -5   5    3.70    8.50
   0  -5   5   -4.80   13.60
   0  -5  -5    2.00    7.00
   0  -5  -5   -5.30    6.60
   0  -5   5   -0.50   14.90
   0  -5   5   -2.80   13.60
   0  -5  -5   -3.60   13.10
   0  -5   5   -8.20   14.50
   0  -5  -5   20.40   13.70
   0  -5   5    8.80   18.00
   0  -5  -5   16.70   15.70
   0  -5   5    4.80   18.40
   0  -5   5    8.50   16.60
   0  -5  -5   -4.60   12.90
   0  -5  -5   -9.30    7.80
   0   5  -6  288.37   39.30
   0   5  -6  297.17   35.80
   0   5  -6  301.27   31.40
   0   5  -6  391.16   33.30
   0   5  -6  369.16   35.20
   0   5  -6  363.56   34.20
   0   5  -6  403.26   39.20
   0   5   6  371.16   33.90
   0   5   6  429.36   38.70
   0   5   6  338.07   43.40
   0   5   6  343.67   33.30
   0   5   6  418.66   37.40
   0   5   6  337.77   36.30
   0   5   6  432.56   40.40
   0  -5  -6  334.97   24.40
   0  -5   6  346.47   37.90
   0  -5   6  350.76   36.40
   0  -5  -6  320.57   34.30
   0  -5   6  418.46   34.40
   0  -5  -6  427.06   37.20
   0  -5   6  407.66   40.30
   0  -5   6  394.86   32.00
   0  -5  -6  398.76   26.60
   0  -5  -6  412.36   36.60
   0  -5   6  392.46   36.80
   0  -5  -6  416.96   41.00
   0  -5  -6  333.27   32.60
   0  -5  -6  366.06   41.20
   0  -5   6  400.86   36.90
   0  -5  -6  373.76   23.30
   0  -5   6  377.66   35.60
   0  -5  -6  431.96   37.00
   0   5   7   31.10   19.70
   0   5  -7    8.40   15.40
   0   5   7   11.10   16.00
   0   5  -7   25.80   14.60
   0   5   7   26.60   17.70
   0   5  -7   17.30   13.70
   0   5   7   29.70    9.30
   0   5  -7   10.30   16.60
   0   5  -7   -5.50   19.90
   0   5  -7   -5.30    8.90
   0   5   7   14.80   12.70
   0   5  -7   16.80   15.30
   0   5   7  -36.70   24.20
   0   5   7   34.90   19.20
   0  -5  -7   12.90    7.00
   0  -5   7   -2.90   16.70
   0  -5   7    6.90   18.30
   0  -5  -7   -1.20   14.70
   0  -5   7   28.00   14.90
   0  -5   7   22.70   18.70
   0  -5  -7    2.30   18.70
   0  -5   7   15.50   18.30
   0  -5   7    8.70   14.90
   0  -5  -7   15.10    8.30
   0  -5   7    5.70   17.90
   0  -5  -7   13.00   16.10
   0  -5  -7   19.50   17.30
   0  -5  -7   19.60    3.50
   0  -5  -7   15.90   18.20
   0   5  -8  233.28   29.80
   0   5   8  223.58   28.90
   0   5  -8  263.27   35.10
   0   5  -8  219.68   29.20
   0   5  -8  260.97   34.90
   0   5  -8  217.88   31.20
   0   5   8  243.18   28.80
   0   5  -8  219.38   27.00
   0   5   8  232.48   36.00
   0   5   8  297.77   32.20
   0   5   8  234.68   19.90
   0   5  -8  280.37   34.50
   0   5   8  257.87   32.60
   0   5  -8  201.38   31.30
   0  -5  -8  227.08   14.80
   0  -5  -8  246.38   29.00
   0  -5   8  287.37   32.60
   0  -5   8  210.78   29.70
   0  -5   8  265.27   31.20
   0  -5   8  215.48   31.50
   0  -5  -8  228.08   14.80
   0  -5   8  228.58   32.00
   0  -5  -8  307.17   31.20
   0  -5  -8  283.67   34.80
   0  -5  -8  277.67   33.50
   0  -5  -8  231.28   32.90
   0  -5   8  294.57   33.10
   0   5   9   -8.80    6.50
   0   5  -9   -2.40   13.00
   0   5   9   -1.80   13.00
   0   5  -9   22.90   15.00
   0   5   9   -7.30   25.60
   0   5  -9   15.90   15.40
   0   5  -9    3.50   20.80
   0   5  -9   27.60   16.60
   0   5   9    2.00   10.60
   0   5   9  -14.80   14.10
   0   5  -9  -14.60   17.70
   0   5   9   52.59   21.00
   0   5  -9    0.90   20.50
   0  -5  -9    1.50   15.50
   0  -5  -9    9.30   20.60
   0  -5  -9    7.40    6.30
   0  -5  -9   -3.10    6.50
   0  -5   9   22.50   14.60
   0  -5   9   22.50   14.30
   0  -5  -9   -6.20   14.20
   0  -5  -9    6.90   18.90
   0  -5   9   30.40   17.00
   0  -5   9   28.70   16.20
   0  -5   9   19.70   16.00
   0  -5   9   36.50   20.10
   0  -5  -9  -12.20   18.80
   0   5 -10   77.19   21.40
   0   5  10   56.89   23.30
   0   5 -10  107.29   29.20
   0   5  10   41.00   19.50
   0   5 -10  113.69   25.10
   0   5  10  120.49   33.90
   0   5 -10  115.49   23.10
   0   5 -10   82.99   25.10
   0   5 -10   64.09   27.50
   0   5 -10   93.99   18.80
   0  -5 -10   72.19   20.20
   0  -5  10  106.39   29.40
   0  -5 -10   88.69   19.60
   0  -5 -10   84.49   11.40
   0  -5  10   69.79   16.00
   0  -5  10  133.19   30.10
   0  -5  10  114.49   26.20
   0  -5 -10  114.39   26.10
   0  -5 -10   85.09   21.50
   0  -5 -10   92.99   22.00
   0  -5  10   67.69   27.50
   0  -5 -10   71.49   11.20
   0  -5  10   90.19   24.00
   0  -5  10   70.59   23.70
   0   5 -11   50.79   22.60
   0   5  11   16.60   16.20
   0   5 -11   36.60   27.40
   0   5  11   63.79   33.20
   0   5 -11   15.00   13.70
   0   5 -11    0.20   22.90
   0   5  11    7.00   17.80
   0   5 -11  -12.00   19.50
   0   5 -11    4.10   23.50
   0   5 -11   55.29   23.10
   0  -5  11   38.90   14.50
   0  -5  11   55.69   26.40
   0  -5 -11   23.60   22.50
   0  -5  11   49.20   21.00
   0  -5  11   13.70   26.00
   0  -5 -11    1.30   23.60
   0  -5 -11   26.20    9.30
   0  -5 -11    3.80   17.50
   0  -5  11   27.90   21.90
   0  -5  11   25.40   22.40
   0  -5  11   -1.10   18.00
   0  -5 -11   14.10    8.80
   0  -5 -11   13.30   21.40
   0  -5 -11   27.50   14.70
   0   5  12  271.57   48.70
   0   5 -12  263.67   39.10
   0   5 -12  309.27   40.30
   0   5  12  281.57   35.10
   0   5 -12  292.17   38.80
   0   5 -12  240.58   38.50
   0   5 -12  264.67   38.90
   0   5  12  288.97   38.50
   0   5 -12  345.47   37.30
   0  -5  12  346.17   37.20
   0  -5  12  223.78   27.10
   0  -5 -12  297.97   36.00
   0  -5  12  322.37   43.60
   0  -5  12  405.96   44.60
   0  -5 -12  284.87   24.80
   0  -5 -12  320.87   42.60
   0  -5  12  271.37   42.80
   0  -5 -12  274.17   24.90
   0  -5  12  307.67   39.20
   0  -5 -12  295.47   35.80
   0  -5  12  230.38   40.20
   0  -5 -12  291.37   21.50
   0  -5 -12  329.67   44.30
   0   5  13   16.70   23.60
   0   5 -13  -15.80   23.40
   0   5 -13   19.90   29.10
   0   5 -13   12.00   26.00
   0   5 -13  -32.60   22.50
   0   5 -13    2.20   23.20
   0   5  13   54.29   34.10
   0   5  13   16.90   18.40
   0   5 -13   11.50   23.00
   0  -5 -13  -22.60   22.30
   0  -5  13   18.70   25.70
   0  -5  13    4.40   14.60
   0  -5  13  -19.20   17.70
   0  -5  13  -26.60   25.70
   0  -5 -13   21.40   26.30
   0  -5 -13  -32.00   21.00
   0  -5  13   -8.60   25.00
   0  -5 -13   -1.90   11.50
   0  -5  13    5.30   16.90
   0  -5  13  -12.70   14.00
   0  -5 -13    1.50   11.00
   0   5  14   53.89   21.30
   0   5  14   69.29   28.30
   0   5 -14   37.70   24.50
   0   5 -14   36.70   29.90
   0   5 -14   81.39   33.40
   0   5 -14  102.99   26.70
   0   5 -14   93.89   30.00
   0   5  14   36.90   37.10
   0   5 -14   -9.70   23.70
   0  -5  14   49.50   21.40
   0  -5  14   59.39   25.50
   0  -5  14   86.79   25.60
   0  -5 -14   59.39   14.50
   0  -5  14   91.19   30.40
   0  -5 -14   22.90   22.20
   0  -5  14   37.40   26.80
   0  -5 -14   77.19   31.40
   0  -5 -14   58.69   26.90
   0   5 -15   56.79   25.00
   0   5 -15  -26.70   24.90
   0   5 -15   10.80   19.10
   0   5 -15    5.50   20.00
   0   5  15   -1.00   17.40
   0   5  15   64.69   40.00
   0   5 -15   13.40   23.30
   0   5 -15   37.70   28.00
   0   5  15   27.60   26.80
   0  -5 -15   55.09   31.70
   0  -5  15   19.50   19.30
   0  -5  15   50.79   31.40
   0  -5 -15   19.90   29.40
   0  -5 -15   48.20   22.00
   0  -5 -15    6.80   14.10
   0  -5  15    6.20   29.40
   0   5  16  146.59   46.60
   0   5  16  214.18   40.00
   0   5 -16  143.69   34.90
   0   5 -16  127.69   29.90
   0   5 -16  138.99   32.70
   0   5 -16   86.89   35.90
   0  -5  16  227.08   46.00
   0  -5 -16  158.28   35.70
   0  -5  16   72.69   35.60
   0  -5  16  177.08   37.40
   0  -5 -16   93.49   30.50
   0  -5 -16  109.09   22.00
   0   5 -17  -26.20   28.10
   0   5  17   -1.50   21.70
   0   5  17  -27.40   36.90
   0   5 -17  -45.50   15.90
   0   5 -17  -22.90   20.30
   0  -5 -17   10.10   23.10
   0  -5  17   13.30   30.60
   0  -5  17   17.20   32.80
   0  -5  17  -17.30   35.00
   0   6   0   33.30   19.00
   0   6   0   10.70   19.20
   0   6   0    5.30   12.40
   0   6   0    5.40   13.30
   0   6   0  -10.60   11.50
   0   6   0   -2.30    9.40
   0  -6   0   29.10   21.30
   0  -6   0    7.80    9.30
   0  -6   0    9.30   11.30
   0  -6   0   29.30   12.10
   0  -6   0   -4.60   19.80
   0  -6   0    6.20   11.90
   0  -6   0    4.30   18.60
   0  -6   0   -8.30    9.10
   0  -6   0    0.40   11.70
   0   6  -1  108.39   19.90
   0   6   1   90.69   23.60
   0   6  -1  146.59   25.40
   0   6  -1  118.69   16.30
   0   6   1   78.39   16.80
   0   6  -1   99.69   17.10
   0   6   1   93.69   20.20
   0   6   1   94.89   17.50
   0   6  -1  131.09   26.20
   0   6   1  127.99   25.00
   0   6  -1  116.69   24.90
   0   6   1  114.19   13.30
   0  -6  -1  147.39   26.70
   0  -6  -1  106.79   15.70
   0  -6   1  103.59   17.40
   0  -6   1  137.39   27.50
   0  -6  -1  118.99   27.30
   0  -6   1  124.29   17.80
   0  -6  -1  110.59   15.40
   0  -6  -1  128.49   17.60
   0  -6   1  100.39   24.50
   0  -6  -1  110.39   14.00
   0  -6   1  115.69   14.60
   0  -6   1  103.09   17.00
   0  -6   1  122.19   17.40
   0  -6  -1   87.69   13.80
   0  -6   1  115.09   26.90
   0  -6  -1  130.29   28.20
   0  -6   1   99.39   16.60
   0  -6  -1  109.99   13.30
   0  -6   1  132.49   18.20
   0   6   2    9.70    5.20
   0   6   2   11.50   12.90
   0   6  -2   10.60   12.30
   0   6  -2   15.60   16.40
   0   6   2   -2.20   13.00
   0   6  -2  -12.30   17.20
   0   6   2   25.90   19.20
   0   6   2    8.50   11.50
   0   6   2   30.80   19.20
   0   6  -2   53.89   21.70
   0   6  -2  -22.00   15.30
   0  -6   2   14.50    8.10
   0  -6  -2   -2.60    7.40
   0  -6  -2   32.70   20.20
   0  -6  -2   14.40   11.60
   0  -6  -2   39.40    7.80
   0  -6   2   21.10   13.20
   0  -6   2   14.30   13.10
   0  -6  -2   34.30   10.30
   0  -6  -2    8.00   15.00
   0  -6  -2   20.00    9.20
   0  -6  -2    9.40    6.80
   0  -6   2   32.80   13.70
   0  -6  -2   49.30   22.90
   0  -6   2   15.60   21.40
   0  -6   2   49.30   21.60
   0  -6  -2   14.80    8.70
   0  -6   2    3.30   12.80
   0  -6   2   12.20   20.00
   0  -6   2   21.60   13.10
   0  -6   2   -4.60   11.90
   0   6  -3  251.67   19.50
   0   6  -3  244.98   30.00
   0   6   3  261.07   32.50
   0   6  -3  240.78   31.70
   0   6  -3  211.18   33.00
   0   6   3  217.98   26.60
   0   6  -3  231.98   16.50
   0   6   3  241.58   31.50
   0   6   3  232.28   23.90
   0   6   3  195.88   30.30
   0   6  -3  300.67   34.60
   0   6  -3  213.98   17.90
   0   6  -3  239.78   26.30
   0   6  -3  196.18   22.50
   0  -6  -3  217.68   18.10
   0  -6  -3  234.88   25.90
   0  -6   3  252.67   34.80
   0  -6   3  224.98   21.90
   0  -6   3  267.97   28.00
   0  -6  -3  216.28   30.60
   0  -6   3  272.07   30.90
   0  -6  -3  177.68   29.40
   0  -6   3  232.58   26.80
   0  -6  -3  278.57   33.20
   0  -6   3  248.98   27.10
   0  -6   3  253.67   26.40
   0  -6   3  214.48   31.80
   0  -6   3  277.77   31.30
   0  -6  -3  232.48   17.30
   0  -6  -3  221.98   14.40
   0  -6  -3  206.78   16.10
   0  -6  -3  212.18   13.20
   0  -6  -3  210.38   18.50
   0   6   4    7.00   16.90
   0   6  -4   15.40   17.70
   0   6   4   40.90   16.20
   0   6  -4   -3.60   22.20
   0   6  -4   -6.20   18.20
   0   6   4   17.50   13.00
   0   6  -4   18.60   16.40
   0   6  -4   28.00   12.30
   0   6   4    1.10   14.40
   0   6   4   52.29   20.80
   0   6  -4   21.20   18.90
   0   6   4   25.70   20.30
   0  -6  -4   18.50    6.40
   0  -6  -4   24.50    5.90
   0  -6  -4   23.70   15.50
   0  -6  -4   23.50   21.00
   0  -6   4   36.70   17.00
   0  -6   4   12.70   15.70
   0  -6  -4   13.00   15.40
   0  -6  -4   16.90    6.30
   0  -6   4  -17.30   21.20
   0  -6  -4   20.20   14.80
   0  -6   4   47.00   19.80
   0  -6  -4   17.10   19.20
   0  -6   4    2.40   11.20
   0  -6   4    4.90   16.20
   0  -6   4   22.60   22.80
   0   6   5   67.49   13.70
   0   6  -5   77.69   21.40
   0   6   5   50.69   20.90
   0   6  -5  100.59   23.00
   0   6  -5   62.49   15.00
   0   6  -5   46.00   18.30
   0   6   5   16.50   17.80
   0   6   5   32.30   16.20
   0   6  -5   76.29   22.90
   0   6  -5  102.99   21.30
   0   6   5   69.29   22.70
   0   6   5  132.79   26.80
   0  -6  -5   69.49   20.50
   0  -6   5   29.50   19.10
   0  -6  -5   55.69    4.90
   0  -6  -5   53.19    6.10
   0  -6   5   44.00   18.60
   0  -6   5   -1.40   19.50
   0  -6   5   80.79   25.90
   0  -6  -5   73.39   24.00
   0  -6  -5   38.90   23.50
   0  -6  -5   79.69   22.20
   0  -6   5   50.29   23.00
   0  -6  -5   62.49   19.20
   0  -6   5   91.39   21.20
   0   6  -6   67.79   21.30
   0   6   6   16.80   20.30
   0   6   6   28.80   15.10
   0   6   6    3.00   18.60
   0   6  -6   43.60   25.70
   0   6   6   46.50   21.60
   0   6  -6   17.00   20.40
   0   6   6   50.39   20.10
   0   6   6   16.70   19.90
   0   6  -6   61.19   19.90
   0   6  -6   43.60   22.40
   0   6  -6   38.60   15.00
   0  -6   6   33.60   15.90
   0  -6  -6   39.70   23.70
   0  -6  -6   19.50   17.80
   0  -6   6   57.59   21.00
   0  -6  -6   42.50   18.90
   0  -6  -6   10.30   22.30
   0  -6   6   51.29   19.20
   0  -6   6   23.80   23.30
   0  -6  -6   46.80   20.90
   0  -6   6   15.30   22.10
   0  -6  -6    8.50   18.50
   0  -6  -6   -4.60   18.20
   0  -6   6   18.80   14.70
   0   6  -7  429.36   45.10
   0   6   7  431.36   53.59
   0   6   7  400.76   41.70
   0   6   7  385.76   44.30
   0   6  -7  342.87   41.80
   0   6  -7  428.36   38.00
   0   6  -7  445.96   49.90
   0   6   7  410.06   41.10
   0   6  -7  481.35   44.60
   0   6   7  450.05   43.00
   0   6  -7  446.46   41.40
   0   6   7  470.55   42.10
   0   6   7  380.76   39.80
   0  -6   7  427.16   40.70
   0  -6  -7  392.96   45.00
   0  -6  -7  457.25   43.30
   0  -6  -7  422.16   41.30
   0  -6   7  423.96   41.90
   0  -6   7  414.86   43.60
   0  -6  -7  345.67   39.30
   0  -6  -7  497.55   44.90
   0  -6   7  525.75   46.70
   0  -6   7  413.76   44.90
   0  -6   7  326.47   42.80
   0  -6  -7  358.86   37.70
   0  -6  -7  460.25   47.50
   0   6  -8   36.90   22.80
   0   6   8   60.39   21.70
   0   6   8    6.50   20.60
   0   6  -8   46.70   27.90
   0   6  -8   11.50   17.80
   0   6  -8   29.90   22.30
   0   6   8    2.90   28.20
   0   6  -8   27.30   19.10
   0   6   8   33.50   15.80
   0   6  -8   -1.20   21.40
   0   6  -8   26.00   18.10
   0  -6   8   35.50   16.80
   0  -6  -8    3.40   21.40
   0  -6   8   34.40   16.50
   0  -6   8   57.19   23.70
   0  -6   8   55.19   24.40
   0  -6  -8    4.30   22.70
   0  -6  -8   30.80   16.00
   0  -6  -8   29.40   20.80
   0  -6  -8   17.20   19.20
   0  -6  -8   46.10   19.90
   0  -6   8  -12.30   15.60
   0  -6  -8   14.60   18.80
   0  -6   8   66.39   23.50
   0   6   9   -1.00   18.90
   0   6  -9  -15.40   15.20
   0   6  -9   15.20   22.70
   0   6   9   -4.50   18.70
   0   6   9    3.20   17.10
   0   6  -9  -29.40   18.00
   0   6  -9    0.10   16.80
   0   6   9    7.40   17.90
   0   6  -9   14.70   15.90
   0   6  -9   -3.60   18.30
   0  -6   9   -0.50   15.40
   0  -6  -9    2.70   18.60
   0  -6  -9    9.70   15.30
   0  -6   9  -22.30   18.00
   0  -6   9  -21.60   18.20
   0  -6  -9    6.50   22.50
   0  -6  -9    7.80   18.40
   0  -6   9  -10.50   21.50
   0  -6   9   -3.00   15.70
   0  -6  -9   -3.70   17.40
   0  -6  -9   -5.10   20.50
   0  -6  -9   26.30   20.30
   0  -6   9   -0.50   14.70
   0   6 -10   21.50   24.80
   0   6 -10   13.80   19.40
   0   6 -10   10.40   20.60
   0   6  10   -7.60   19.80
   0   6  10    4.80   18.30
   0   6  10  -33.30   27.40
   0   6 -10   12.50   24.70
   0   6 -10  -16.50   21.50
   0   6 -10   -6.90   16.50
   0   6 -10   19.60   24.30
   0  -6 -10    5.80    3.50
   0  -6 -10   15.40   18.10
   0  -6 -10   20.60   16.80
   0  -6 -10   -1.60   20.50
   0  -6  10    7.60   21.20
   0  -6  10   -3.10   22.80
   0  -6  10   20.80   21.70
   0  -6  10  -25.50   21.70
   0  -6  10  -11.50   15.50
   0  -6 -10   -0.30    4.60
   0  -6 -10   -6.90   22.10
   0  -6  10    7.30   21.40
   0  -6 -10   11.50   19.60
   0   6 -11  158.88   30.90
   0   6 -11  210.38   35.30
   0   6  11  162.88   31.60
   0   6 -11  230.88   38.70
   0   6 -11  206.28   36.30
   0   6  11  162.98   43.70
   0   6 -11  133.89   24.60
   0   6 -11  128.39   30.50
   0   6  11  154.78   30.70
   0  -6  11  220.68   39.70
   0  -6  11  141.09   26.80
   0  -6 -11  136.29   12.20
   0  -6 -11  162.88   27.90
   0  -6 -11  163.48   32.80
   0  -6  11   78.89   31.70
   0  -6  11  135.79   31.90
   0  -6 -11  129.89   33.30
   0  -6 -11  149.09   32.10
   0  -6  11  146.89   35.60
   0  -6  11  155.88   33.30
   0  -6 -11  191.38   34.90
   0  -6 -11  160.78   13.50
   0   6 -12   21.90   23.60
   0   6  12  -47.20   29.10
   0   6 -12   37.60   26.10
   0   6 -12    8.50   24.40
   0   6  12  -39.00   18.20
   0   6  12   18.80   25.00
   0   6 -12  -35.20   26.70
   0   6 -12   -2.40   27.80
   0  -6 -12    1.30   26.00
   0  -6 -12    2.50    7.30
   0  -6  12   28.70   22.60
   0  -6 -12    4.00    8.10
   0  -6  12   21.40   20.50
   0  -6 -12   21.40   22.70
   0  -6  12  -16.00   22.60
   0  -6  12   -3.70   19.00
   0  -6  12   -6.30   16.20
   0  -6  12   -8.90   16.90
   0  -6 -12   -5.10   26.10
   0   6 -13   44.60   26.70
   0   6 -13    7.30   21.50
   0   6 -13   22.00   26.70
   0   6  13    4.40   24.70
   0   6  13   44.50   25.80
   0   6 -13   40.20   24.90
   0   6 -13   16.30   25.50
   0   6  13    4.60   21.60
   0  -6  13   19.10   26.20
   0  -6 -13   28.30   25.70
   0  -6 -13   17.70    9.90
   0  -6 -13   -3.20   26.70
   0  -6 -13   12.50   28.60
   0  -6  13   38.10   23.90
   0  -6  13   12.00   29.60
   0  -6 -13    7.10    8.70
   0  -6  13   72.59   28.30
   0  -6  13   16.10   23.10
   0  -6  13   15.90   27.00
   0   6 -14   25.70   27.60
   0   6  14   12.60   21.70
   0   6 -14    8.90   26.60
   0   6 -14    8.90   19.90
   0   6 -14   30.10   32.70
   0   6  14   17.00   27.00
   0   6  14    6.30   37.30
   0   6 -14   -5.10   28.30
   0  -6  14    2.20   25.90
   0  -6  14  -37.40   17.00
   0  -6  14    3.90   17.90
   0  -6  14   46.50   30.30
   0  -6 -14  -24.90   26.70
   0  -6 -14  -31.80   21.60
   0  -6 -14   19.60   11.10
   0  -6  14   -6.40   25.10
   0  -6 -14  -13.50   30.00
   0   6  15   53.29   30.90
   0   6 -15   13.80   31.90
   0   6  15   18.50   29.50
   0   6 -15   38.20   28.70
   0   6 -15   38.80   27.30
   0   6 -15   75.99   33.10
   0  -6 -15   31.40   29.90
   0  -6 -15   12.50   31.60
   0  -6  15   23.60   20.60
   0  -6  15   41.50   28.90
   0  -6 -15   53.89   28.80
   0  -6 -15   48.70   14.40
   0  -6  15   15.00   21.70
   0   7   0  -20.20   18.20
   0   7   0   11.90   15.70
   0   7   0   36.70   21.60
   0   7   0   35.20   21.60
   0  -7   0    7.40   13.60
   0  -7   0  -27.40   20.90
   0  -7   0   12.90   15.10
   0  -7   0    3.60    9.90
   0  -7   0    3.60   13.20
   0  -7   0  -19.70   14.30
   0  -7   0   11.10   13.70
   0  -7   0   12.00   10.60
   0   7  -1   78.79   24.70
   0   7  -1   59.69   18.60
   0   7   1   60.49   17.40
   0   7   1   60.19   19.40
   0   7   1   64.39   24.80
   0   7  -1   48.30   18.70
   0   7   1   49.70   23.30
   0   7  -1   39.90   22.90
   0  -7  -1   54.69   12.80
   0  -7   1   71.19   27.10
   0  -7   1   81.09   27.70
   0  -7   1   72.29   16.00
   0  -7  -1   61.69   21.20
   0  -7   1   56.59   24.90
   0  -7  -1   61.09   12.60
   0  -7  -1   56.29   13.40
   0  -7   1   87.59   17.50
   0  -7  -1    6.60   21.90
   0  -7   1   41.10   14.80
   0  -7  -1   64.09   14.60
   0  -7  -1   36.00   20.60
   0  -7  -1   59.19   15.70
   0  -7   1   59.09   18.40
   0   7   2  109.59   21.00
   0   7  -2  158.78   29.40
   0   7  -2  143.59   25.60
   0   7   2   79.99   25.60
   0   7   2   80.09   25.40
   0   7  -2  122.09   24.70
   0   7   2  128.29   23.90
   0   7  -2  145.99   28.50
   0  -7   2  103.19   30.30
   0  -7   2   75.69   26.30
   0  -7  -2  110.49   15.50
   0  -7   2  111.09   29.10
   0  -7  -2  113.59   16.20
   0  -7  -2   84.79   27.90
   0  -7   2  170.78   22.80
   0  -7  -2  169.18   20.20
   0  -7  -2  110.99   12.70
   0  -7  -2  155.88   32.90
   0  -7   2  131.69   20.50
   0  -7   2  125.39   21.40
   0  -7  -2   89.09   26.30
   0   7  -3   30.30   17.10
   0   7   3   22.30   21.10
   0   7   3   31.80   18.10
   0   7  -3   32.50   24.20
   0   7  -3   48.30   20.30
   0   7   3   42.20   23.00
   0   7  -3   86.59   25.00
   0   7   3   52.79   17.10
   0  -7  -3   47.50   23.70
   0  -7   3   59.69   18.80
   0  -7   3   59.39   18.90
   0  -7  -3   32.90    9.70
   0  -7   3   54.49   23.10
   0  -7  -3   41.40   15.40
   0  -7  -3   53.59   26.60
   0  -7  -3   42.50   10.80
   0  -7  -3    5.10   24.10
   0  -7   3   22.20   24.70
   0  -7   3   29.30   23.60
   0  -7   3   32.40   16.30
   0   7  -4  -36.00   20.80
   0   7   4   20.10   21.70
   0   7   4   15.80   15.50
   0   7  -4  -15.40   19.40
   0   7  -4   -1.80   13.70
   0   7  -4   -9.80   18.80
   0   7   4  -14.00   11.00
   0   7   4   18.00   15.80
   0  -7  -4   -3.40   20.90
   0  -7  -4   -3.10   24.90
   0  -7   4   -7.40   15.80
   0  -7   4   -6.80   22.60
   0  -7   4   29.20   21.80
   0  -7  -4    1.10   14.60
   0  -7   4   22.50   17.90
   0  -7  -4   24.80   15.50
   0  -7  -4    7.30    6.90
   0  -7   4   21.50   16.90
   0  -7  -4    0.50    7.10
   0  -7  -4  -13.50   22.70
   0  -7   4   31.70   18.60
   0   7  -5   -2.50   16.20
   0   7  -5   -0.20   21.00
   0   7   5   29.20   23.50
   0   7  -5   50.79   13.80
   0   7  -5   42.70   22.80
   0   7   5   20.50   21.50
   0   7  -5   -8.70   19.90
   0   7   5   41.50   23.20
   0  -7   5   43.40   26.30
   0  -7   5   45.40   26.40
   0  -7  -5   38.80    6.50
   0  -7  -5   56.29   26.40
   0  -7   5   31.70   20.20
   0  -7  -5   70.49   24.80
   0  -7  -5   11.10   26.40
   0  -7  -5   47.70   18.90
   0  -7  -5   63.69   20.20
   0  -7   5   55.19   20.90
   0  -7  -5   30.40    5.20
   0  -7   5   38.60   19.30
   0  -7   5   52.29   23.40
   0   7  -6   56.69   18.40
   0   7  -6  105.69   27.70
   0   7  -6   78.19   24.80
   0   7  -6   24.90   19.00
   0   7   6   90.19   29.00
   0   7   6   89.79   27.00
   0   7   6   57.59   24.90
   0   7  -6   69.79   29.40
   0  -7   6   77.59   28.70
   0  -7  -6   12.60   23.20
   0  -7   6   51.09   24.10
   0  -7  -6   80.59   25.80
   0  -7  -6   86.49   29.80
   0  -7  -6   81.69   24.90
   0  -7   6  107.99   25.80
   0  -7  -6   73.19   22.90
   0  -7  -6   65.29   21.30
   0  -7  -6   69.59   29.80
   0  -7   6   82.19   20.50
   0  -7   6   89.79   25.20
   0   7   7   50.49   26.10
   0   7  -7  -30.00   13.00
   0   7   7   -2.40   20.00
   0   7   7   -3.90   20.70
   0   7  -7    7.20   21.80
   0   7  -7   16.30   25.00
   0   7  -7   20.20   24.40
   0   7  -7    2.20   19.90
   0   7   7   15.40   16.30
   0  -7  -7  -18.10   22.70
   0  -7  -7    1.10   21.20
   0  -7   7   17.80   16.40
   0  -7  -7    7.20   20.40
   0  -7   7   -4.80   23.70
   0  -7   7   20.80   19.10
   0  -7  -7   -0.90   18.00
   0  -7  -7  -11.20   24.00
   0  -7  -7  -19.80   18.90
   0  -7   7  -19.10   20.50
   0  -7   7  -39.50   16.80
   0  -7   7    5.70   15.20
   0  -7  -7   27.60   24.00
   0   7  -8   32.60   11.60
   0   7  -8   45.10   26.80
   0   7  -8   49.20   26.40
   0   7   8   60.29   23.70
   0   7  -8   82.69   30.70
   0   7   8   58.99   34.70
   0   7  -8   61.49   24.10
   0   7  -8   64.69   22.50
   0   7   8   59.69   26.10
   0   7  -8   42.10   28.40
   0  -7  -8   78.49   29.50
   0  -7  -8   19.40   26.90
   0  -7  -8   64.69   25.10
   0  -7  -8   96.39   25.60
   0  -7   8   50.59   24.10
   0  -7   8  115.39   28.90
   0  -7  -8   63.89   23.90
   0  -7   8   85.39   28.90
   0  -7   8   89.89   23.50
   0  -7  -8   28.90   22.60
   0  -7   8   51.89   29.30
   0  -7   8   71.79   26.50
   0  -7  -8   38.90   25.10
   0   7  -9   81.79   29.70
   0   7   9   42.90   19.30
   0   7   9   73.49   28.90
   0   7  -9   54.99   21.40
   0   7  -9   74.29   32.50
   0   7  -9   39.70   25.60
   0   7  -9   54.69   27.40
   0   7  -9   27.00   16.40
   0  -7   9   70.09   21.30
   0  -7  -9   50.39   26.90
   0  -7   9   93.89   31.10
   0  -7   9   57.59   28.50
   0  -7  -9   75.29   26.30
   0  -7   9   20.10   25.90
   0  -7   9   34.70   24.30
   0  -7  -9   42.30   23.80
   0  -7  -9   21.10   27.10
   0  -7  -9   37.60   23.50
   0  -7   9   30.80   24.70
   0  -7  -9   69.79   24.90
   0  -7  -9   31.40   24.30
   0   7  10    1.80   21.90
   0   7  10   15.10   33.80
   0   7  10  -19.60   20.90
   0   7 -10   33.30   21.10
   0   7 -10   70.69   30.50
   0   7 -10   19.80   31.10
   0   7 -10   48.10   22.50
   0   7 -10   61.69   28.40
   0   7 -10   24.90   19.80
   0  -7 -10   25.40   23.10
   0  -7 -10    3.20   22.90
   0  -7 -10   56.79   27.70
   0  -7  10   33.80   25.30
   0  -7  10    8.10   19.10
   0  -7 -10  -13.70   20.30
   0  -7 -10   47.60   24.00
   0  -7 -10   -0.40   21.80
   0  -7  10   70.29   29.40
   0  -7  10   34.50   25.50
   0  -7  10  -12.90   25.60
   0  -7  10   37.50   21.20
   0  -7 -10   78.89   29.70
   0   7 -11   54.19   24.30
   0   7  11   79.09   27.70
   0   7 -11  -19.80   30.10
   0   7  11   29.00   35.10
   0   7  11   17.70   23.20
   0   7 -11   -4.60   20.70
   0   7 -11   45.80   20.90
   0   7 -11   -6.50   16.70
   0   7 -11   57.89   28.80
   0  -7  11   41.30   21.60
   0  -7  11   24.00   18.70
   0  -7  11   20.90   24.80
   0  -7 -11   63.89   26.80
   0  -7 -11   51.09   27.50
   0  -7 -11   22.30   23.30
   0  -7 -11   48.40   31.90
   0  -7 -11   15.40   26.30
   0  -7  11  -11.40   27.20
   0  -7 -11  -26.10   21.00
   0  -7  11   -1.60   18.00
   0  -7 -11  -18.20   25.40
   0  -7  11  -26.10   26.40
   0   7 -12   59.19   31.30
   0   7 -12   28.60   28.50
   0   7 -12  -22.70   31.50
   0   7  12   33.30   26.90
   0   7 -12   91.09   28.90
   0   7 -12   27.50   35.40
   0   7  12   11.20   39.10
   0   7  12   54.99   27.80
   0  -7  12   38.50   21.30
   0  -7  12   81.19   28.90
   0  -7  12   10.20   30.80
   0  -7 -12  103.49   34.50
   0  -7  12   44.00   30.90
   0  -7 -12  114.99   32.70
   0  -7  12   87.19   30.90
   0  -7 -12   73.29   26.60
   0  -7  12   53.09   26.20
   0  -7 -12   65.49   30.30
   0  -7 -12   43.10   33.50
   0   7 -13   -3.60   35.50
   0   7 -13  -14.90   23.80
   0   7 -13   23.00   30.70
   0   7  13   28.90   27.40
   0   7  13   12.40   24.70
   0   7 -13   14.20   19.90
   0   7  13    1.40   25.50
   0  -7  13   36.80   32.00
   0  -7  13   30.00   23.50
   0  -7 -13   -4.90   21.00
   0  -7  13   52.79   28.40
   0  -7 -13    7.10   30.30
   0  -7  13    0.60   25.50
   0  -7 -13    6.10   39.80
   0  -7 -13   27.80   28.70
   0  -7 -13   50.09   26.50
   0   8   0   98.99   28.00
   0   8   0   87.39   24.50
   0   8   0   72.89   23.80
   0   8   0   77.19   21.60
   0  -8   0  139.99   32.70
   0  -8   0   82.39   17.40
   0  -8   0   82.49   15.60
   0  -8   0   60.99   29.40
   0  -8   0  169.48   36.90
   0   8  -1   63.59   21.10
   0   8   1    2.70   19.20
   0   8  -1   30.90   24.40
   0   8  -1   18.00   16.80
   0   8   1   60.59   26.70
   0   8  -1   52.69   24.60
   0   8   1   42.70   19.10
   0   8   1   67.49   26.60
   0  -8   1   67.29   29.20
   0  -8  -1   37.40   11.80
   0  -8  -1   52.19   13.70
   0  -8   1    3.90   25.00
   0  -8  -1    8.90   28.30
   0  -8   1   36.50   15.70
   0  -8   1   39.50   17.60
   0  -8  -1   -0.40   25.90
   0  -8   1   37.50   26.50
   0  -8  -1   45.30   26.80
   0   8  -2   34.30   25.50
   0   8   2   18.30   24.00
   0   8   2   39.50   19.90
   0   8  -2   45.30   25.20
   0   8   2   54.49   25.20
   0   8   2  -11.50   14.00
   0   8  -2  -14.80   21.10
   0   8  -2   49.70   20.30
   0  -8  -2   33.30   20.90
   0  -8   2   32.80   17.70
   0  -8  -2    7.40   11.50
   0  -8   2   -9.70   13.50
   0  -8   2  -20.40   23.10
   0  -8  -2   -7.80   10.90
   0  -8   2  -22.00   23.60
   0  -8  -2   -1.80   26.90
   0  -8   2   -3.30   15.10
   0  -8   2  -22.40   22.30
   0  -8  -2    1.40   17.50
   0   8  -3   16.40   21.20
   0   8   3   33.60   25.80
   0   8  -3   13.90   24.70
   0   8  -3   78.29   27.50
   0   8   3   10.20   23.20
   0   8  -3    2.00   16.80
   0   8   3   48.90   26.40
   0  -8  -3   24.70   10.10
   0  -8  -3   28.30   10.40
   0  -8   3   19.50   17.00
   0  -8   3   10.20   25.90
   0  -8  -3   13.20   25.20
   0  -8  -3   24.00   28.00
   0  -8  -3   16.90   29.20
   0  -8   3   29.50   18.30
   0  -8   3   13.50   23.00
   0  -8   3   13.20   21.10
   0  -8   3   27.30   18.00
   0   8   4   47.80   25.00
   0   8  -4   50.49   30.40
   0   8   4   68.69   22.20
   0   8  -4   88.89   28.40
   0   8   4   34.50   26.50
   0   8  -4   70.59   26.80
   0   8  -4    7.00   22.80
   0  -8   4   35.00   25.30
   0  -8  -4   64.79   21.30
   0  -8  -4   49.10   10.60
   0  -8  -4   53.19   10.10
   0  -8   4   47.20   21.50
   0  -8  -4   65.79   31.20
   0  -8   4   53.19   29.70
   0  -8   4   59.29   29.10
   0  -8   4   51.09   21.00
   0  -8  -4   52.79   29.80
   0  -8   4   61.09   21.90
   0  -8  -4   37.10   26.20
   0   8  -5   12.80   24.10
   0   8   5   38.20   24.80
   0   8   5   40.30   28.10
   0   8  -5   21.30   24.10
   0   8   5   34.20   25.10
   0   8  -5    2.40   23.00
   0   8  -5   27.00   23.60
   0  -8  -5   12.00   28.80
   0  -8   5   33.20   28.60
   0  -8  -5   15.90    6.20
   0  -8   5   15.40   24.50
   0  -8  -5  -12.70   16.20
   0  -8  -5   12.00    4.80
   0  -8  -5   17.30   26.70
   0  -8  -5   15.40   18.10
   0  -8   5    7.20   19.80
   0  -8  -5   32.00   18.90
   0  -8   5  -25.20   23.40
   0  -8   5   41.90   22.60
   0  -8   5    3.00   19.70
   0   8   6   37.90   26.50
   0   8  -6   10.00   28.00
   0   8  -6   14.40   19.10
   0   8  -6   38.20   26.10
   0   8  -6   36.00   25.80
   0   8   6   72.79   29.70
   0   8   6   20.90   24.30
   0  -8   6   61.09   26.80
   0  -8  -6   65.89   31.70
   0  -8  -6   39.90   25.00
   0  -8   6   30.60   27.30
   0  -8   6   30.80   22.70
   0  -8  -6   51.09   30.00
   0  -8  -6   55.79   27.90
   0  -8  -6   36.00   30.00
   0  -8  -6   26.90   21.30
   0  -8   6   53.39   18.90
   0  -8  -6   28.40   25.20
   0  -8   6   36.90   29.20
   0  -8   6   54.79   24.40
   0   8  -7   57.19   31.70
   0   8  -7   20.60   23.90
   0   8  -7  -24.20   22.70
   0   8   7   17.20   24.30
   0   8   7   10.40   24.00
   0   8  -7    2.30   17.70
   0   8   7   49.40   22.90
   0  -8  -7   14.20   27.20
   0  -8   7    7.60   23.20
   0  -8   7    0.00   22.10
   0  -8   7   19.50   20.60
   0  -8   7    2.30   15.00
   0  -8   7   17.00   27.70
   0  -8  -7    9.40   21.00
   0  -8  -7  -24.70   24.30
   0  -8  -7   18.40   23.40
   0  -8  -7   -3.00   25.80
   0  -8   7   40.10   24.70
   0  -8  -7  -26.20   28.30
   0  -8  -7   52.89   26.20
   0   8  -8   28.90   26.70
   0   8   8  113.89   29.00
   0   8  -8   10.10   19.70
   0   8  -8   10.70   29.70
   0   8   8   33.70   30.40
   0   8  -8   24.90   17.90
   0  -8  -8   16.10   23.10
   0  -8  -8   40.50   30.50
   0  -8  -8    1.70   27.60
   0  -8  -8   30.10   25.00
   0  -8   8   20.00   25.70
   0  -8  -8    4.30   21.40
   0  -8   8   36.70   19.70
   0  -8   8  -10.50   21.70
   0  -8   8    0.60   22.80
   0  -8   8   26.70   21.70
   0  -8  -8    4.80   24.80
   0  -8   8   45.00   22.90
   0  -8  -8  -22.80   20.80
   0   8  -9    4.10   26.90
   0   8  -9   16.80   22.20
   0   8  -9   17.40   25.90
   0   8  -9  -22.10   28.20
   0  -8   9   26.50   28.00
   0  -8   9    0.50   28.30
   0  -8  -9   -7.30   23.70
   0  -8  -9    0.50   24.30
   0  -8   9   -7.40   24.70
   0  -8   9   -7.90   23.00
   0  -8  -9   -4.30   24.70
   0  -8   9   -2.50   23.50
   0  -8  -9   -5.20   23.70
   0  -8   9   19.60   29.10
   0  -8  -9   15.60   30.70
   0  -8  -9   26.70   23.70
   0  -8  -9  -31.50   22.90
   0   8 -10   47.50   30.80
   0   8 -10   11.30   24.10
   0   8 -10   38.90   33.00
   0   8 -10   43.20   28.70
   0  -8  10   76.89   30.70
   0  -8  10   57.49   28.80
   0  -8 -10    9.70   26.60
   0  -8 -10   22.90   26.80
   0  -8  10   69.59   31.00
   0  -8 -10   13.10   33.10
   0  -8 -10   -3.40   25.00
   0  -8 -10   -6.80   24.00
   0  -8  10   37.20   29.40
   0  -8 -10   56.49   27.40
   0  -8 -10    0.90   23.20
   0  -8  10   40.20   24.00
   0  -8  10   18.20   30.00
   0   8 -11   43.20   28.70
   0   8 -11   57.19   31.00
   0   8 -11    5.10   21.30
   0   8  11  -16.60   34.50
   0   8 -11   86.69   41.40
   0   8 -11   30.40   31.60
   0  -8 -11   39.80   26.00
   0  -8 -11  -29.20   30.10
   0  -8  11   64.09   30.50
   0  -8  11   48.00   35.00
   0  -8  11    9.40   31.30
   0  -8  11   27.40   27.40
   0  -8 -11   20.80   27.40
   0  -8 -11    3.80   29.60
   0  -8  11   33.20   27.90
   0   9   0   40.60   27.30
   0   9   0  -21.10   25.40
   0   9   0  -18.50   23.40
   0  -9   0  -20.50   24.90
   0  -9   0  -57.89   26.50
   0  -9   0    7.00   12.50
   0  -9   0    9.00   16.60
   0  -9   0  -31.80   23.80
   0   9  -1   41.90   27.20
   0   9   1   38.90   22.50
   0   9   1   16.10   28.40
   0   9  -1   -4.00   17.00
   0   9  -1   27.30   22.20
   0   9   1  -20.80   23.00
   0   9  -1   61.39   28.20
   0  -9   1   50.49   28.60
   0  -9  -1   23.50   29.50
   0  -9  -1   29.20   16.50
   0  -9   1    2.40   15.50
   0  -9   1   53.89   32.60
   0  -9   1   36.90   20.40
   0  -9  -1   43.00   32.30
   0  -9  -1   -6.70   28.10
   0  -9   1    1.20   28.00
   0   9  -2  -19.70   23.60
   0   9   2   19.70   25.70
   0   9  -2  -22.70   23.10
   0   9   2  -15.00   22.90
   0   9  -2   -9.80   19.20
   0   9   2  -10.80   16.70
   0   9  -2   24.90   28.60
   0  -9  -2  -14.40   27.30
   0  -9   2  -14.20   17.60
   0  -9  -2  -11.80   18.30
   0  -9   2  -26.40   17.50
   0  -9  -2   -4.70   11.30
   0  -9   2  -11.80   16.00
   0  -9   2  -16.00   17.00
   0  -9  -2  -20.10   17.80
   0  -9   2    5.10   17.80
   0   9  -3   12.50   20.80
   0   9   3    1.70   25.70
   0   9  -3   -9.10   25.50
   0   9  -3  -25.00   24.40
   0   9  -3   -9.60   24.10
   0   9   3   40.30   20.80
   0   9   3    4.40   25.60
   0  -9  -3   -4.10   10.50
   0  -9   3  -64.19   23.10
   0  -9   3    5.50   18.40
   0  -9   3   50.79   25.90
   0  -9   3   -9.40   16.30
   0  -9   3   24.20   31.60
   0  -9  -3   44.30   24.90
   0  -9  -3    9.40   28.60
   0  -9  -3  -28.70   24.50
   0   9   4  -41.10   25.20
   0   9   4   52.09   28.40
   0   9  -4   26.20   25.20
   0   9  -4   19.40   26.20
   0   9   4   46.50   27.60
   0   9  -4    3.30   28.30
   0   9  -4   -0.60   18.20
   0  -9   4   -1.70   23.80
   0  -9  -4  -20.10    7.20
   0  -9  -4   50.19   34.10
   0  -9   4    7.30   20.20
   0  -9   4   -7.00   27.00
   0  -9   4    4.80   31.00
   0  -9  -4   26.40   26.40
   0  -9   4   28.20   20.20
   0  -9  -4    2.70   28.60
   0  -9  -4   15.20    9.80
   0   9   5   58.19   23.90
   0   9  -5   11.60   27.00
   0   9  -5   51.69   30.70
   0   9   5   58.09   29.30
   0   9   5   65.89   32.30
   0   9  -5   56.39   21.90
   0   9  -5   15.60   27.50
   0  -9  -5   68.89   33.70
   0  -9   5   35.60   23.30
   0  -9  -5   38.90   22.90
   0  -9   5   10.50   24.80
   0  -9   5   33.30   23.60
   0  -9   5   18.00   21.50
   0  -9  -5    6.30   26.00
   0  -9   5   41.70   35.50
   0  -9  -5   48.50   33.20
   0   9  -6   17.10   29.80
   0   9  -6   -9.60   26.50
   0   9  -6   56.39   29.40
   0   9   6  -34.40   23.70
   0   9  -6   10.60   19.10
   0   9   6   70.19   31.00
   0   9   6   22.90   28.90
   0  -9  -6    6.90   34.30
   0  -9   6    5.20   22.90
   0  -9  -6   14.00   26.10
   0  -9   6    3.90   28.80
   0  -9  -6   21.20   32.60
   0  -9  -6   -1.40   24.60
   0  -9   6    0.10   29.80
   0  -9   6    5.20   24.00
   0  -9  -6   16.40   31.90
   0  -9   6    2.40   23.80
   0  -9   6    1.10   21.40
   0   9   7  -19.00   25.40
   0   9  -7   -1.40   26.00
   0   9  -7   40.50   28.30
   0   9   7    9.60   30.90
   0   9  -7   23.80   29.90
   0   9  -7  -11.80   24.90
   0  -9  -7    0.80   27.60
   0  -9   7   48.40   28.30
   0  -9   7  -35.70   28.60
   0  -9   7  -20.20   22.80
   0  -9  -7  -27.10   31.20
   0  -9   7  -29.20   18.20
   0  -9  -7   20.80   29.80
   0  -9  -7  -15.90   20.50
   0  -9   7   22.40   24.30
   0  -9  -7   20.80   27.60
   1   0 -19   11.10   27.80
  -1   0  19    6.90   33.00
  -1   0  19   43.20   28.40
   1   0 -19  -38.10   25.90
   1   0 -19   -7.30   30.50
   1   0 -19   17.20   28.10
   1   0 -19   17.90   26.60
  -1   0  19   12.40   24.50
   1   0 -19  -13.70   25.60
   1   0 -18  177.98   31.50
  -1   0  18  258.87   39.10
   1   0 -18  120.89   36.00
   1   0 -18  206.98   42.80
   1   0 -18  279.37   42.30
   1   0 -18  135.69   35.80
   1   0 -18  218.38   38.20
  -1   0  18  164.78   44.50
  -1   0  18  167.98   35.10
   1   0 -18  246.18   36.50
   1   0 -17   -9.10   21.70
   1   0 -17   -2.20   22.40
  -1   0  17   -6.50   17.70
   1   0 -17   25.30   27.70
   1   0 -17  -45.00   19.80
   1   0 -17    7.80   17.70
  -1   0  17  -10.40   13.40
  -1   0  17    6.70   15.20
   1   0 -17  -24.80   17.20
  -1   0  17    8.80   17.20
   1   0 -17  -21.80   24.60
  -1   0  16  401.26   42.50
   1   0 -16  388.46   46.00
   1   0 -16  474.85   48.20
   1   0 -16  503.75   50.89
  -1   0  16  373.86   35.80
  -1   0  16  409.76   39.00
   1   0 -16  444.26   48.10
   1   0 -16  456.35   42.30
  -1   0  16  427.76   46.90
  -1   0  16  452.65   43.10
   1   0 -16  429.26   47.00
  -1   0  16  427.16   51.49
   1   0 -16  358.46   46.40
  -1   0  15   20.60   25.40
   1   0 -15    9.40   16.10
   1   0 -15   -1.20   15.90
  -1   0  15  -11.70   14.40
  -1   0  15   -7.50   17.90
   1   0 -15   35.90   25.20
   1   0 -15  -60.49   16.40
  -1   0  15   35.80   23.30
  -1   0  15   -9.30   17.30
   1   0 -15  -11.00   13.40
  -1   0  15  -37.00   18.40
   1   0 -15    1.30   13.90
  -1   0  15   -4.70   12.40
  -1   0  14  119.99   21.90
  -1   0  14  178.68   30.10
  -1   0  14  201.28   29.00
   1   0 -14  164.48   29.80
   1   0 -14  143.39   24.10
   1   0 -14  173.58   32.10
  -1   0  14  130.89   32.20
  -1   0  14  110.79   24.40
  -1   0  14   86.79   23.40
   1   0 -14  113.69   28.30
   1   0 -14  105.19   25.50
  -1   0  14  123.49   19.60
   1   0 -13  -13.00   17.30
   1   0 -13   11.20   12.80
   1   0 -13  -11.10   13.80
   1   0 -13    5.30   14.60
  -1   0  13    3.20   10.60
  -1   0  13  -13.70   12.80
  -1   0  13  -13.90   13.90
  -1   0  13    8.20   12.90
  -1   0  13  -23.20   12.60
  -1   0  13   14.20   12.40
   1   0 -13  -15.40   18.30
   1   0 -12 1115.29   68.29
   1   0 -12  975.50   70.89
   1   0 -12 1111.09   58.99
  -1   0  12 1051.09   71.69
  -1   0  12 1118.69   64.89
  -1   0  12 1185.18   70.39
  -1   0  12 1167.08   64.59
  -1   0  12 1146.29   67.49
   1   0 -12 1117.49   65.49
   1   0 -12 1115.99   71.39
  -1   0  12 1165.78   68.49
  -1   0  12 1146.39   75.79
   1   0 -12 1207.88   70.49
   1   0 -12 1061.89   66.99
   1   0 -11   -8.90    8.10
   1   0 -11  -14.90   16.40
   1   0 -11   -0.50   14.30
  -1   0  11  -23.90   14.50
  -1   0  11    1.00    8.80
  -1   0  11    9.70   15.50
  -1   0  11  -27.00   11.50
  -1   0  11  -11.40   17.70
   1   0 -11    8.00   11.80
  -1   0  11    0.80   14.20
  -1   0  11   11.60   11.80
   1   0 -11  -19.80   15.30
   1   0 -11   -0.50   14.00
   1   0 -11  -16.30   14.90
  -1   0  11    2.40   10.70
   1   0 -11   -4.90   10.50
   1   0 -10   -7.20   12.40
  -1   0  10    4.80    5.00
  -1   0  10    7.80    9.40
   1   0 -10   12.10   13.90
   1   0 -10   -1.90   11.80
   1   0 -10    6.40   14.40
  -1   0  10   -7.60    9.70
  -1   0  10   -9.80    8.30
   1   0 -10   -9.70   11.00
  -1   0  10    5.00   12.50
  -1   0  10   24.50   17.80
  -1   0  10    8.80   16.50
   1   0 -10    5.90   14.60
   1   0 -10   -7.60   14.90
   1   0 -10    9.60    8.60
  -1   0  10    3.30    8.00
   1   0 -10    2.60    4.40
  -1   0   9  -11.20   11.30
  -1   0   9   -0.30   13.00
   1   0  -9  -16.40    9.50
   1   0  -9   -5.40    8.90
  -1   0   9   13.00   10.90
   1   0  -9    2.80    9.50
  -1   0   9   -1.70    5.10
   1   0  -9   -5.80   14.50
  -1   0   9   -5.60    9.70
  -1   0   9    3.20   11.30
   1   0  -9    5.60   11.70
  -1   0   9   -0.10   10.20
   1   0  -9  -10.70    9.40
   1   0  -9   -8.70    5.70
   1   0  -9   30.70   13.50
   1   0  -9  -11.60   11.20
   1   0  -9    1.00    4.90
  -1   0   9   14.20   14.70
  -1   0   8 2744.83  142.19
  -1   0   8 3142.19  144.39
  -1   0   8 3055.79  145.19
   1   0  -8 2993.40  143.99
   1   0  -8 3022.90  147.69
  -1   0   8 3077.09  148.79
   1   0  -8 3067.39  145.99
   1   0  -8 3033.80  147.89
  -1   0   8 3178.58  139.59
   1   0  -8 2902.11  146.29
   1   0  -8 3031.20  138.49
   1   0  -8 2934.41  140.29
  -1   0   8 3036.30  150.58
   1   0  -8 3009.50  145.49
  -1   0   8 3057.29  144.29
  -1   0   8 2975.20  145.59
   1   0  -8 2924.81  145.69
   1   0  -8 2962.40  146.29
   1   0  -7    3.60   10.30
  -1   0   7   -8.00    8.10
   1   0  -7   -2.80    4.90
  -1   0   7   15.90   12.90
  -1   0   7    9.60   11.20
  -1   0   7    3.70   10.40
   1   0  -7   -7.00    4.40
   1   0  -7   -2.30    6.80
  -1   0   7   -5.40    8.50
   1   0  -7   17.30   12.10
  -1   0   7    3.60    5.70
  -1   0   7    1.80    8.40
   1   0  -7   -9.10   12.60
   1   0  -7    4.50    9.20
   1   0  -7    2.70   10.90
   1   0  -7    4.70   11.00
   1   0  -7   18.00    9.20
   1   0  -7   -3.80    8.00
  -1   0   7    2.50    6.40
   1   0  -7  -10.40    9.50
  -1   0   7   -1.60    5.90
   1   0  -7   16.80   12.00
   1   0  -6  108.09   12.90
  -1   0   6   66.59    9.70
  -1   0   6   89.69   13.40
   1   0  -6   90.89   13.10
   1   0  -6   99.69   12.40
  -1   0   6  105.99   16.90
  -1   0   6   57.79   15.50
   1   0  -6   90.29   16.20
  -1   0   6   97.29   13.10
  -1   0   6   99.09   14.30
   1   0  -6  100.89    9.00
  -1   0   6  118.99   16.20
   1   0  -6   64.49   15.30
   1   0  -6   83.59   14.40
  -1   0   6  134.39   12.40
   1   0  -6   96.99   14.00
   1   0  -6   77.09   13.60
   1   0  -6   78.39   13.40
   1   0  -6  105.99   15.30
   1   0  -6   85.59    9.40
   1   0  -6   85.99   12.20
  -1   0   6  112.69   14.30
  -1   0   6   77.09   13.70
   1   0  -6   86.69   13.20
   1   0  -6  110.89   14.90
  -1   0   6   70.79   14.00
  -1   0   6  107.19   11.70
  -1   0   5   -5.20    3.60
  -1   0   5   -7.40    8.80
  -1   0   5   -6.20    6.70
   1   0  -5   13.30    8.10
   1   0  -5    0.60    8.70
   1   0  -5    0.60    8.60
   1   0  -5    0.80   10.20
   1   0  -5    1.90    6.70
  -1   0   5   -1.70    6.30
   1   0  -5    0.20    8.70
   1   0  -5   -3.30    5.00
   1   0  -5    8.60   10.30
   1   0  -5    5.50    9.30
   1   0  -5    5.60   11.30
  -1   0   5    4.00    9.70
  -1   0   5   15.70    8.20
  -1   0   5   -0.90    7.70
   1   0  -5  -12.10    9.90
   1   0  -5   10.60    8.50
   1   0  -5   -0.10    4.10
  -1   0   5    7.50    8.70
   1   0  -5   -6.90    9.10
  -1   0   5    5.90    5.20
  -1   0   5    2.10    9.80
   1   0  -5   17.30   10.10
   1   0  -5   -2.40    7.80
  -1   0   5   -6.30    7.30
  -1   0   5   -1.60    6.70
   1   0  -4 4258.37  196.48
  -1   0   4 4510.35  200.58
   1   0  -4 4299.67  199.18
  -1   0   4 4374.56  198.58
   1   0  -4 4410.86  197.08
   1   0  -4 4358.66  199.78
  -1   0   4 4383.66  198.98
  -1   0   4 4306.37  199.48
   1   0  -4 4178.88  199.38
  -1   0   4 4568.14  196.98
  -1   0   4 4250.17  199.68
  -1   0   4 4239.98  199.58
  -1   0   4 4366.36  201.08
   1   0  -4 4343.17  200.08
   1   0  -4 4154.78  199.98
   1   0  -4 4406.76  199.68
  -1   0   4 4385.56  199.28
   1   0  -4 4503.25  200.68
   1   0  -4 4372.26  199.58
   1   0  -4 4424.66  199.28
   1   0  -4 4367.56  199.08
  -1   0   4 4224.48  198.68
   1   0  -4 4317.57  200.48
  -1   0   4 4192.08  200.08
   1   0  -4 4169.98  198.38
   1   0  -4 4214.68  199.48
  -1   0   3    7.60    5.60
  -1   0   3    1.10    3.40
   1   0  -3   -7.80    7.60
   1   0  -3   -3.80    6.30
  -1   0   3   -3.10    8.80
  -1   0   3    0.80    5.60
   1   0  -3   -5.50    5.50
   1   0  -3   -0.70    3.20
  -1   0   3  -13.40    6.40
  -1   0   3   -3.30    7.10
   1   0  -3   -0.80    5.40
   1   0  -3   -3.60    8.40
  -1   0   3    2.10    5.30
  -1   0   3    1.80    4.60
  -1   0   3   -3.60    7.10
  -1   0   3    0.20    1.90
  -1   0   3   -3.90    6.20
   1   0  -3    6.90    7.90
  -1   0   3   -2.30    8.30
   1   0  -3   11.90    7.30
   1   0  -3    3.90    5.40
   1   0  -3   -1.50    6.00
   1   0  -3    7.70    6.70
  -1   0   3    7.40    6.30
   1   0  -3    2.40    4.70
   1   0  -3    8.50    5.40
  -1   0   2  864.71   42.10
  -1   0   2  861.31   41.80
   1   0  -2  869.91   42.30
   1   0  -2  875.91   42.60
   1   0  -2  857.61   41.90
   1   0  -2  845.52   42.50
  -1   0   2  882.91   42.20
   1   0  -2  918.01   43.30
   1   0  -2  899.81   41.70
  -1   0   2  854.81   40.00
  -1   0   2  833.92   43.50
   1   0  -2  962.00   42.40
  -1   0   2  881.51   42.60
   1   0  -2  883.01   40.40
  -1   0   2  864.81   43.10
   1   0  -2  862.41   42.70
   1   0  -2  842.72   42.40
  -1   0   2  925.81   43.30
  -1   0   2  854.71   42.30
   1   0  -2  842.32   42.30
  -1   0   2  853.91   41.90
  -1   0   2  884.41   41.60
   1   0  -2  856.91   42.60
  -1   0   2  890.01   42.30
   1   0  -2  886.91   42.20
   1   0  -2  859.21   41.60
  -1   0   1    6.40    2.70
  -1   0   1    3.40    2.20
  -1   0   1    2.90    3.30
   1   0  -1    4.60    3.50
  -1   0   1    0.80    1.90
   1   0  -1   -3.60    4.00
  -1   0   1    4.00    2.30
   1   0  -1    4.10    2.30
  -1   0   1    2.30    2.90
  -1   0   1    2.90    1.60
   1   0  -1    0.40    2.30
   1   0  -1   -2.60    3.40
   1   0  -1    3.60    3.00
  -1   0   1    4.60    3.30
   1   0  -1    2.30    2.30
   1   0  -1    4.90    3.10
   1   0  -1    0.60    2.50
  -1   0   1    9.50    3.70
   1   0  -1    7.20    2.50
   1   0  -1   -1.50    2.00
   1   0   0 2229.78  101.99
   1   0   0 2205.58  101.99
  -1   0   0 2328.67  101.99
  -1   0   0 2282.77  101.99
  -1   0   0 2124.39  101.39
   1   0   0 2191.48  101.89
  -1   0   0 2216.18  101.89
  -1   0   0 2234.08  101.99
  -1   0   0 2290.87  101.89
  -1   0  -1    7.30    2.60
  -1   0  -1    5.20    2.80
  -1   0  -1    2.00    2.40
  -1   0  -1    6.70    3.00
   1   0   1   -2.20    2.10
   1   0   1    1.70    2.60
  -1   0  -1    1.20    3.20
  -1   0  -1   -0.10    3.10
  -1   0  -1    8.80    2.60
   1   0   1    9.00    3.00
  -1   0  -1    4.70    2.30
   1   0   1    6.60    2.50
   1   0   1    5.80    3.70
   1   0   1    2.70    2.70
  -1   0  -1    1.90    2.40
   1   0   1    2.30    3.10
   1   0   1    8.00    4.50
  -1   0  -1    3.40    2.60
  -1   0  -1    5.70    2.90
  -1   0  -1    5.60    1.60
   1   0   1    5.60    2.30
  -1   0  -2 1281.27   59.79
   1   0   2 1232.78   58.89
  -1   0  -2 1239.18   59.39
   1   0   2 1205.78   60.19
  -1   0  -2 1245.18   59.99
   1   0   2 1300.47   60.79
  -1   0  -2 1202.08   59.69
   1   0   2 1237.28   59.69
  -1   0  -2 1259.87   59.49
   1   0   2 1254.37   59.89
  -1   0  -2 1287.47   59.69
  -1   0  -2 1297.97   60.49
  -1   0  -2 1240.28   60.29
   1   0   2 1218.78   58.89
  -1   0  -2 1236.48   59.89
   1   0   2 1272.67   60.09
   1   0   2 1297.27   59.99
  -1   0  -2 1256.87   59.89
   1   0   2 1232.48   60.69
   1   0   2 1340.37   57.39
  -1   0  -2 1263.67   59.29
  -1   0  -2 1230.68   58.39
   1   0   2 1258.57   58.49
  -1   0  -2 1272.37   59.39
   1   0   2 1228.18   59.39
   1   0   2 1238.98   59.89
  -1   0  -3   -9.60    5.50
  -1   0  -3    1.80    4.70
   1   0   3    4.70    6.40
   1   0   3   -3.10    6.40
  -1   0  -3   -4.70    9.50
  -1   0  -3    7.20    6.00
   1   0   3   -1.20    5.50
   1   0   3   12.10    5.90
  -1   0  -3    4.40    5.70
  -1   0  -3   -4.00    7.60
  -1   0  -3    1.90    5.80
  -1   0  -3   -3.50    4.80
   1   0   3    0.00    2.30
  -1   0  -3   11.20    7.10
   1   0   3    0.80    8.80
  -1   0  -3   -4.50    8.60
  -1   0  -3   -5.60    7.20
   1   0   3   11.60    8.80
  -1   0  -3    6.90    8.40
   1   0   3    4.30    8.40
   1   0   3    7.80    7.30
   1   0   3    0.70    4.40
   1   0   3    1.80    7.40
   1   0   3    0.50    6.30
   1   0   3   -2.80    8.20
  -1   0  -3   -1.50    5.40
   1   0   3   -5.90    7.40
  -1   0  -4 1271.77   66.79
   1   0   4 1284.57   63.99
   1   0   4 1302.57   64.39
  -1   0  -4 1343.97   65.59
  -1   0  -4 1294.17   64.79
  -1   0  -4 1279.87   65.69
   1   0   4 1291.67   64.79
  -1   0  -4 1316.97   64.49
   1   0   4 1280.17   64.89
  -1   0  -4 1273.07   64.09
  -1   0  -4 1303.97   64.09
  -1   0  -4 1380.96   66.59
  -1   0  -4 1229.58   64.49
   1   0   4 1333.87   65.89
   1   0   4 1379.76   64.49
   1   0   4 1359.76   65.49
  -1   0  -4 1278.17   63.39
  -1   0  -4 1378.46   64.69
  -1   0  -4 1279.27   64.09
   1   0   4 1333.57   64.99
  -1   0  -4 1281.27   64.69
   1   0   4 1303.07   65.09
  -1   0  -4 1294.37   63.79
   1   0   4 1327.97   63.89
   1   0   4 1278.77   66.29
   1   0   4 1279.97   63.79
   1   0   4 1292.77   66.39
  -1   0  -5   16.60    8.30
  -1   0  -5    4.60    8.20
  -1   0  -5   -3.40    9.70
   1   0   5   -5.10    6.20
   1   0   5    1.10    9.00
  -1   0  -5    7.90   10.40
  -1   0  -5   10.50    8.80
   1   0   5    4.30    8.10
   1   0   5    8.60    8.20
  -1   0  -5   -8.30    6.30
   1   0   5   -4.10    8.70
   1   0   5   -2.40    8.60
  -1   0  -5  -10.40   10.10
  -1   0  -5   -3.10    8.80
   1   0   5   -1.70    8.70
   1   0   5    5.80   10.70
  -1   0  -5    9.00   10.20
   1   0   5   10.20    9.90
   1   0   5    8.10    7.70
  -1   0  -5   15.10    9.80
   1   0   5    0.50    7.10
  -1   0  -5    7.00    9.00
   1   0   5    1.50   11.10
   1   0   5    5.30    5.40
  -1   0  -5   -2.70    5.80
  -1   0  -5  -17.20    8.20
   1   0   5    5.40    6.60
  -1   0  -5    4.80    8.20
  -1   0  -6  802.82   44.40
   1   0   6  786.42   44.80
   1   0   6  784.02   45.50
   1   0   6  827.62   46.10
   1   0   6  821.22   45.20
  -1   0  -6  817.52   44.00
  -1   0  -6  770.22   47.20
  -1   0  -6  823.22   43.00
  -1   0  -6  816.72   45.60
  -1   0  -6  764.42   43.50
   1   0   6  724.83   42.70
  -1   0  -6  746.33   44.10
  -1   0  -6  829.92   49.70
   1   0   6  783.52   44.70
   1   0   6  774.72   45.10
   1   0   6  777.02   43.70
   1   0   6  789.82   44.70
   1   0   6  775.02   44.60
  -1   0  -6  774.72   44.60
  -1   0  -6  821.52   49.10
  -1   0  -6  812.22   43.20
  -1   0  -6  799.42   44.50
   1   0   6  779.92   44.30
   1   0   6  769.42   42.90
  -1   0  -6  794.22   43.90
  -1   0  -6  753.62   44.70
   1   0   7  -11.60   10.30
  -1   0  -7    1.90    7.20
  -1   0  -7    3.20   10.10
   1   0   7   -6.60    6.40
  -1   0  -7    6.70   12.80
   1   0   7   -0.90    8.60
  -1   0  -7   10.10    8.20
   1   0   7   -4.30   10.30
   1   0   7  -12.30    7.30
  -1   0  -7    9.80    8.60
  -1   0  -7  -12.20   11.10
  -1   0  -7   -1.70    9.20
   1   0   7   -2.20    8.60
  -1   0  -7  -11.70    9.50
  -1   0  -7  -14.10    8.50
   1   0   7   11.80   10.90
  -1   0  -7    5.70   12.00
   1   0   7   -4.10    8.00
  -1   0  -7    7.40   10.50
   1   0   7    2.50    5.30
   1   0   8  754.52   45.30
   1   0   8  723.63   43.70
   1   0   8  689.73   45.30
  -1   0  -8  773.72   46.20
   1   0   8  654.43   44.10
  -1   0  -8  697.93   45.90
  -1   0  -8  792.42   43.20
  -1   0  -8  767.12   47.50
  -1   0  -8  779.32   48.90
  -1   0  -8  783.82   46.10
  -1   0  -8  776.62   49.99
  -1   0  -8  815.92   45.90
   1   0   8  789.82   47.40
  -1   0  -8  758.52   46.30
   1   0   8  725.83   45.20
   1   0   8  829.52   44.90
  -1   0  -8  817.22   49.00
   1   0   8  764.72   46.00
   1   0   8  798.52   48.50
  -1   0  -9   22.20    9.40
   1   0   9   18.10   14.80
   1   0   9    9.10   10.40
   1   0   9    5.70   12.00
   1   0   9  -13.00   10.70
   1   0   9  -11.70    6.10
   1   0   9  -12.50    9.90
   1   0   9    3.60    8.80
   1   0   9    3.80    6.10
  -1   0  -9   -0.60   12.00
   1   0   9   -4.90    8.30
   1   0   9   -7.30   12.30
  -1   0  -9  -17.20   14.10
  -1   0  -9  -14.60   12.60
  -1   0  -9   -8.50   11.20
  -1   0  -9   -6.40   13.70
  -1   0  -9    2.10   12.30
  -1   0  -9   19.30   15.10
  -1   0  -9   -8.50   11.00
  -1   0  -9   -0.90    3.40
   1   0  10 1897.81  100.59
   1   0  10 1745.53   95.29
  -1   0 -10 1686.73   80.49
   1   0  10 1729.13   90.59
  -1   0 -10 1780.42   96.19
  -1   0 -10 1805.52   94.99
   1   0  10 1689.03   93.79
  -1   0 -10 1722.73   88.79
   1   0  10 1784.12   87.39
   1   0  10 1818.02   95.39
   1   0  10 1712.63   93.39
   1   0  10 1794.92   85.19
  -1   0 -10 1798.62   93.89
  -1   0 -10 1754.72   91.99
  -1   0 -10 1714.43   96.59
   1   0  10 1783.02   92.09
  -1   0 -10 1813.72   95.79
  -1   0 -10 1774.62   92.29
  -1   0 -10 1716.03   80.49
   1   0  11   -4.60   15.50
   1   0  11   21.20   14.30
   1   0  11  -16.20   14.60
  -1   0 -11   -4.10   15.30
  -1   0 -11    8.10   13.50
  -1   0 -11    0.40   17.60
  -1   0 -11    4.30   11.10
   1   0  11  -17.60   11.00
  -1   0 -11   -1.60   17.10
   1   0  11    3.30   13.70
   1   0  11   -4.10    9.30
  -1   0 -11    4.20   12.00
  -1   0 -11    1.60   10.70
  -1   0 -11  -23.70   12.60
   1   0  11    1.30   14.40
  -1   0 -12   33.70   14.70
  -1   0 -12   61.09   22.10
  -1   0 -12   38.30   17.40
   1   0  12   30.10   17.60
  -1   0 -12   50.59   19.50
   1   0  12   66.19   13.90
   1   0  12   67.49   19.70
  -1   0 -12   59.19   15.70
   1   0  12   29.70   19.10
   1   0  12   73.19   21.70
  -1   0 -12   49.70   19.50
  -1   0 -12    7.20   11.20
   1   0  12   23.10   18.00
   1   0  12   61.09   11.90
  -1   0 -12   26.00   16.90
   1   0  13  -18.50    9.80
   1   0  13  -40.30   15.30
   1   0  13  -11.40   22.10
  -1   0 -13  -21.80   17.40
  -1   0 -13  -46.90   17.90
   1   0  13   -2.40   18.00
  -1   0 -13   14.40   15.10
   1   0  13  -13.10   16.70
  -1   0 -13   21.90   11.40
   1   0  13    9.40   13.60
  -1   0 -13   29.30   19.10
  -1   0 -13    5.20   14.90
  -1   0 -14  518.65   51.29
  -1   0 -14  573.14   48.20
   1   0  14  593.04   57.29
  -1   0 -14  546.45   39.40
  -1   0 -14  502.95   44.90
   1   0  14  480.75   34.40
   1   0  14  548.15   41.90
  -1   0 -14  505.85   49.40
  -1   0 -14  606.34   45.50
   1   0  14  490.65   50.59
   1   0  14  483.25   41.50
   1   0  14  545.95   48.90
  -1   0 -15   -1.10   15.70
   1   0  15   32.20   22.20
  -1   0 -15   -8.10   19.70
   1   0  15   -0.50   13.50
  -1   0 -15   13.30   24.50
   1   0  15   -8.70   14.30
  -1   0 -15  -33.00   20.60
  -1   0 -15    3.00   19.60
   1   0  15    1.30   10.90
  -1   0 -15   11.70   18.30
   1   0  15  -10.80   20.10
   1   0  15   19.80   27.40
  -1   0 -15  -13.90   10.40
  -1   0 -16  106.79   27.60
   1   0  16   96.29   27.30
  -1   0 -16   65.29   23.50
  -1   0 -16  119.09   32.40
  -1   0 -16  107.29   25.60
  -1   0 -16   92.39   31.60
   1   0  16  131.09   24.90
   1   0  16   84.39   21.60
  -1   0 -16  131.99   30.30
   1   0  16   94.29   33.40
   1   0  17    7.40   27.60
  -1   0 -17   18.50   23.80
   1   0  17   -4.40   14.50
   1   0  17   -6.40   16.30
  -1   0 -17  -16.50   25.90
   1   0  17  -37.00   18.00
  -1   0 -17  -15.60   19.90
  -1   0 -17  -24.10   18.80
  -1   0 -17    2.20   28.90
   1   0  18   35.60   19.60
   1   0  18  120.59   34.60
  -1   0 -18   42.70   25.30
  -1   0 -18  130.59   35.90
  -1   0 -18   49.70   28.20
  -1   0 -18   76.09   28.90
  -1   0 -18  125.89   35.20
   1   0  18   62.99   26.00
   1   0  19   31.70   24.00
  -1   0 -19   19.10   29.40
  -1   0 -19  -10.20   25.80
   1   0  19   34.80   37.50
   1   0  19    2.80   17.60
  -1   0 -19    8.90   22.10
  -1   0 -19    3.90   23.50
  -1   0 -19    1.80   19.00
  -1   0 -19  -13.90   25.50
   1   1 -19   19.90   26.20
   1   1 -19  -21.70   26.30
   1   1 -19  -21.10   22.80
   1   1 -19   -4.40   28.90
   1   1 -19   26.10   29.30
   1   1 -19  -26.40   18.60
  -1   1  19  -16.90   33.40
  -1   1  19    9.00   27.20
   1   1 -19  -12.00   25.30
  -1   1  19   -8.90   27.40
   1  -1 -19  -31.90   24.00
   1  -1 -19   22.00   29.20
  -1  -1  19   -8.40   14.60
   1  -1 -19   -3.70   26.00
   1  -1 -19   30.50   30.30
  -1  -1  19  -31.60   22.20
  -1  -1  19   61.69   32.60
   1  -1 -19   10.90   29.40
   1  -1 -19   -1.30   23.40
  -1  -1  19  -74.19   28.40
  -1   1  18    9.20   24.00
   1   1 -18   -9.50   25.90
  -1   1  18  -68.09   27.30
   1   1 -18   12.80   27.70
   1   1 -18  -24.30   23.60
  -1   1  18  -24.80   18.50
   1   1 -18   -4.30   17.90
   1   1 -18    1.10   23.30
   1   1 -18    1.40   28.80
   1   1 -18   30.30   25.00
   1  -1 -18   29.60   27.40
   1  -1 -18  -21.30   21.70
  -1  -1  18    7.90   15.50
  -1  -1  18  -24.90   27.80
  -1  -1  18   13.60   25.00
   1  -1 -18    8.70   23.90
  -1  -1  18  -44.40   23.70
   1  -1 -18   16.80   29.60
   1  -1 -18   -2.70   16.00
   1  -1 -18    7.60   25.20
   1   1 -17  248.18   41.40
   1   1 -17  282.57   38.10
   1   1 -17  292.57   39.30
  -1   1  17  186.98   42.80
   1   1 -17  215.38   33.90
   1   1 -17  273.27   41.90
   1   1 -17  255.07   42.60
  -1   1  17  294.17   37.80
  -1   1  17  270.57   36.10
   1   1 -17  258.17   42.40
   1  -1 -17  316.17   41.00
  -1  -1  17  194.18   30.30
  -1  -1  17  228.58   43.60
   1  -1 -17  204.08   40.70
  -1  -1  17  188.18   39.00
  -1  -1  17  237.78   40.80
   1  -1 -17  248.78   31.50
   1  -1 -17  233.48   34.20
   1  -1 -17  219.38   35.20
   1  -1 -17  204.98   38.40
  -1  -1  17  213.88   30.10
   1  -1 -17  224.38   39.50
  -1  -1  17  245.88   38.30
   1   1 -16   30.30   15.40
  -1   1  16  -24.10   20.90
  -1   1  16    7.10   12.20
  -1   1  16  -22.70   16.90
   1   1 -16   10.40   24.70
   1   1 -16    3.70   16.00
  -1   1  16    3.30   15.20
   1   1 -16  -27.30   23.40
   1   1 -16   -9.00   19.90
   1   1 -16  -22.50   13.10
   1   1 -16   -4.70   23.30
  -1   1  16  -15.60   16.70
  -1  -1  16    4.90   17.60
   1  -1 -16    4.40   22.80
  -1  -1  16  -17.40   12.20
   1  -1 -16   22.20   18.30
   1  -1 -16    6.00   20.70
  -1  -1  16  -10.00   11.80
   1  -1 -16   22.10   20.80
   1  -1 -16   -2.00   18.60
  -1  -1  16    4.00   19.20
   1  -1 -16  -17.00   19.40
   1  -1 -16  -18.90   25.00
  -1  -1  16   28.00   27.80
  -1  -1  16   55.39   26.10
   1   1 -15   22.00   24.70
   1   1 -15  104.09   25.30
   1   1 -15   61.29   26.40
  -1   1  15   75.49   18.10
   1   1 -15   10.20   17.30
  -1   1  15   71.39   22.20
   1   1 -15   66.59   26.20
  -1   1  15   64.89   17.60
   1   1 -15   77.79   25.80
  -1   1  15   76.09   25.70
  -1   1  15   58.49   29.90
  -1   1  15   52.79   22.70
   1  -1 -15   47.40   21.60
   1  -1 -15   54.39   21.80
  -1  -1  15   91.99   22.40
  -1  -1  15   52.89   20.40
  -1  -1  15   24.80   25.00
  -1  -1  15   53.49   21.00
   1  -1 -15   67.39   23.30
   1  -1 -15   49.20   17.80
  -1  -1  15   63.29   29.30
   1  -1 -15   53.29   24.90
   1  -1 -15   32.90   21.80
  -1   1  14   51.29   16.90
  -1   1  14   54.99   16.30
  -1   1  14   87.99   20.60
   1   1 -14   82.09   25.40
   1   1 -14   88.19   23.30
   1   1 -14  110.99   28.30
  -1   1  14   57.09   16.80
   1   1 -14   82.09   20.40
  -1   1  14   49.10   28.10
   1   1 -14  102.49   22.50
  -1   1  14   81.39   22.30
   1  -1 -14   66.09   21.90
   1  -1 -14   80.39   21.00
   1  -1 -14   32.10   15.90
  -1  -1  14   52.59   25.70
   1  -1 -14   50.39   21.50
   1  -1 -14  108.59   26.90
  -1  -1  14   56.99   25.00
  -1  -1  14   54.29   20.00
   1  -1 -14   60.19   21.30
  -1  -1  14   26.40   24.00
  -1  -1  14   38.00   18.90
  -1   1  13  846.92   63.89
  -1   1  13  736.23   53.09
   1   1 -13  737.33   52.99
  -1   1  13  775.22   52.09
   1   1 -13  737.13   55.79
  -1   1  13  742.73   47.10
   1   1 -13  674.83   56.19
  -1   1  13  741.13   53.99
   1   1 -13  827.52   58.99
   1   1 -13  679.23   56.99
   1  -1 -13  717.53   41.90
   1  -1 -13  693.33   47.30
  -1  -1  13  811.72   41.10
  -1  -1  13  756.42   53.09
  -1  -1  13  862.51   58.39
  -1  -1  13  798.02   58.89
  -1  -1  13  787.62   58.59
   1  -1 -13  750.62   53.89
   1  -1 -13  759.22   52.79
  -1  -1  13  660.13   50.99
   1  -1 -13  672.03   55.79
   1  -1 -13  695.73   58.29
  -1   1  12    9.80   10.60
  -1   1  12   -1.70   16.10
  -1   1  12    3.00    8.90
   1   1 -12    0.70   19.20
  -1   1  12   44.60   23.30
   1   1 -12    2.10   15.70
  -1   1  12   18.20   10.50
   1   1 -12   10.90   13.60
  -1   1  12    8.00   14.80
  -1   1  12   -4.30   12.20
   1   1 -12    5.10   13.30
   1   1 -12   39.50   20.50
  -1   1  12    5.00   11.00
   1   1 -12   30.70   18.70
  -1  -1  12    8.20   14.50
   1  -1 -12   25.60   20.30
   1  -1 -12    8.60   15.80
   1  -1 -12   25.60   12.20
  -1  -1  12    1.10    7.60
  -1  -1  12   10.80   14.00
  -1  -1  12   20.10   16.40
  -1  -1  12  -17.00   15.40
   1  -1 -12   20.50   15.10
   1  -1 -12   17.30    8.90
   1  -1 -12  -15.80   12.60
   1  -1 -12   15.10   18.10
  -1  -1  12   -5.90   17.50
  -1  -1  12   -5.30    7.80
   1  -1 -12   26.30   16.70
  -1   1  11  423.96   28.10
  -1   1  11  416.96   34.60
   1   1 -11  486.35   42.10
   1   1 -11  456.05   40.90
  -1   1  11  380.46   43.10
  -1   1  11  397.96   29.20
  -1   1  11  481.35   32.90
   1   1 -11  420.66   36.40
  -1   1  11  413.36   33.10
   1   1 -11  552.54   40.90
   1   1 -11  432.96   40.80
  -1   1  11  403.36   34.30
  -1   1  11  441.76   30.40
  -1   1  11  402.66   33.50
   1   1 -11  450.45   37.20
   1   1 -11  480.95   37.50
   1  -1 -11  466.65   27.80
  -1  -1  11  426.36   40.10
  -1  -1  11  427.46   28.90
   1  -1 -11  427.16   21.90
  -1  -1  11  469.25   40.90
  -1  -1  11  433.56   33.70
   1  -1 -11  456.15   35.70
  -1  -1  11  469.45   28.20
   1  -1 -11  432.26   40.00
   1  -1 -11  383.06   32.00
   1  -1 -11  466.05   43.10
  -1  -1  11  448.96   37.20
   1  -1 -11  486.45   32.30
   1  -1 -11  486.25   38.40
  -1  -1  11  474.55   36.40
   1  -1 -11  417.96   35.80
  -1  -1  11  404.36   34.60
   1  -1 -11  477.25   34.50
   1   1 -10  235.58   26.00
  -1   1  10  286.97   28.50
  -1   1  10  264.27   25.80
  -1   1  10  226.98   25.20
  -1   1  10  241.98   21.00
   1   1 -10  215.88   24.60
  -1   1  10  235.98   18.90
   1   1 -10  241.08   28.80
   1   1 -10  288.17   30.50
  -1   1  10  223.68   19.90
  -1   1  10  252.87   23.60
  -1   1  10  235.18   29.50
   1   1 -10  280.37   29.70
   1   1 -10  269.67   30.50
  -1   1  10  255.27   23.90
   1   1 -10  225.58   25.50
   1  -1 -10  246.58   25.00
   1  -1 -10  254.17   25.50
   1  -1 -10  242.08   22.10
   1  -1 -10  226.98   24.40
  -1  -1  10  231.88   23.20
  -1  -1  10  239.68   29.10
  -1  -1  10  256.97   23.60
   1  -1 -10  208.78   24.10
  -1  -1  10  240.58   20.20
   1  -1 -10  234.18   14.70
   1  -1 -10  223.28   17.20
  -1  -1  10  236.38   24.50
   1  -1 -10  257.17   26.20
   1  -1 -10  230.28   27.60
  -1  -1  10  215.68   25.40
  -1  -1  10  240.18   29.00
   1  -1 -10  256.87   30.50
   1   1  -9 1077.39   61.49
   1   1  -9 1023.50   62.79
  -1   1   9 1001.10   60.49
  -1   1   9 1055.99   57.49
  -1   1   9 1063.49   53.29
  -1   1   9 1044.70   58.69
  -1   1   9 1037.30   54.29
   1   1  -9  973.50   62.29
   1   1  -9 1067.29   62.49
  -1   1   9 1046.20   57.39
  -1   1   9 1039.00   58.39
   1   1  -9  959.20   59.99
  -1   1   9 1032.40   54.79
   1   1  -9 1089.49   60.49
  -1   1   9 1122.69   65.09
   1  -1  -9 1010.70   55.29
  -1  -1   9  999.00   60.79
   1  -1  -9 1117.69   59.49
   1  -1  -9 1058.19   57.99
   1  -1  -9 1030.90   52.99
  -1  -1   9 1071.79   62.39
   1  -1  -9 1047.60   57.29
  -1  -1   9 1014.10   60.49
  -1  -1   9 1039.60   54.49
   1  -1  -9  993.40   59.79
   1  -1  -9 1055.09   49.80
   1  -1  -9 1066.79   51.19
  -1  -1   9 1039.60   58.79
   1  -1  -9 1091.29   59.79
   1  -1  -9 1049.70   58.89
  -1  -1   9  994.20   56.99
   1  -1  -9 1023.60   61.59
  -1  -1   9 1073.99   56.49
   1   1  -8  103.09   16.20
  -1   1   8   67.99   13.40
   1   1  -8   76.99   10.00
   1   1  -8   81.39   16.20
  -1   1   8   68.29   10.90
  -1   1   8   77.59   10.80
  -1   1   8   79.79   16.70
  -1   1   8   92.89   13.80
   1   1  -8   54.29   13.30
   1   1  -8   66.09   16.50
  -1   1   8   83.09   14.50
  -1   1   8   80.69   14.50
  -1   1   8   90.29    9.90
   1   1  -8   82.59   13.10
  -1   1   8   92.29   20.00
   1   1  -8   44.60   15.30
   1   1  -8   75.89   17.40
   1  -1  -8   89.09    8.10
   1  -1  -8   73.99   14.20
   1  -1  -8   86.69   14.50
  -1  -1   8   73.09   14.00
  -1  -1   8  108.39   13.40
  -1  -1   8   67.49   13.00
   1  -1  -8   75.09   16.70
  -1  -1   8   72.79   17.50
   1  -1  -8   73.39   13.60
   1  -1  -8   91.09   10.80
  -1  -1   8   83.49   16.50
  -1  -1   8   90.89   18.70
  -1  -1   8   76.89   11.20
   1  -1  -8   74.99   11.60
   1  -1  -8   71.09   13.30
   1  -1  -8   79.49   16.30
   1  -1  -8   81.29   12.90
   1  -1  -8   98.39   11.20
   1   1  -7  881.91   52.79
   1   1  -7  959.40   54.49
  -1   1   7  927.71   52.29
   1   1  -7  927.91   46.80
   1   1  -7  972.00   53.89
  -1   1   7  949.01   50.19
  -1   1   7  929.01   47.40
  -1   1   7  902.41   45.70
   1   1  -7  856.51   51.29
  -1   1   7  895.11   48.80
  -1   1   7 1014.10   58.99
   1   1  -7  890.61   48.90
  -1   1   7 1014.90   57.49
   1   1  -7  876.01   51.19
   1   1  -7  897.91   52.39
  -1   1   7  931.01   49.99
  -1   1   7  831.22   49.10
   1   1  -7  892.41   52.09
  -1   1   7  904.81   46.80
  -1  -1   7  912.31   54.09
  -1  -1   7  898.21   47.10
  -1  -1   7  933.51   52.09
  -1  -1   7 1002.00   48.70
  -1  -1   7  889.51   53.09
   1  -1  -7  921.61   48.90
   1  -1  -7  922.01   52.99
   1  -1  -7  910.51   47.10
  -1  -1   7  845.92   51.59
  -1  -1   7  921.81   53.79
  -1  -1   7  901.71   53.19
   1  -1  -7  901.91   44.30
   1  -1  -7  931.61   49.99
   1  -1  -7  914.91   49.20
   1  -1  -7  815.02   50.39
  -1  -1   7  915.21   49.60
   1  -1  -7  847.52   49.00
   1  -1  -7  896.11   48.60
   1  -1  -7  903.81   50.19
   1  -1  -7  947.71   46.80
   1  -1  -7  974.70   52.49
   1   1  -6  148.69   19.30
   1   1  -6  144.79   14.40
  -1   1   6  141.49   11.50
   1   1  -6  141.99   16.40
   1   1  -6  180.08   18.00
  -1   1   6  132.79   14.20
  -1   1   6  159.88   12.10
   1   1  -6  153.88   16.60
  -1   1   6  136.89   15.20
   1   1  -6  135.39    9.50
   1   1  -6  138.89   16.30
  -1   1   6  149.59   11.10
  -1   1   6  128.69   17.50
   1   1  -6  162.98   18.10
   1   1  -6  145.19   18.10
   1   1  -6  169.58   18.70
  -1   1   6  134.79   15.30
  -1   1   6  158.18   17.20
   1   1  -6  159.78   14.30
  -1   1   6  139.79   13.80
  -1   1   6  124.59   11.80
   1   1  -6  130.59   17.20
   1   1  -6  140.39   16.60
  -1   1   6  143.19   14.70
  -1   1   6  114.19   19.20
   1  -1  -6  159.08   13.20
   1  -1  -6  123.89   14.10
   1  -1  -6  115.69   16.60
   1  -1  -6  115.49   14.50
   1  -1  -6  164.28   20.20
  -1  -1   6  126.69   17.30
   1  -1  -6  129.19   13.70
  -1  -1   6  125.89   12.80
   1  -1  -6  129.69   10.80
  -1  -1   6  169.28   21.80
   1  -1  -6  129.49   12.70
   1  -1  -6  159.18   19.90
  -1  -1   6  132.49   14.50
   1  -1  -6  163.78   17.60
  -1  -1   6  148.19   17.60
  -1  -1   6  153.38   21.10
  -1  -1   6  122.49   17.50
   1  -1  -6  129.89   14.20
   1  -1  -6  148.89   13.20
  -1  -1   6  129.09   17.00
  -1  -1   6  135.89   16.50
   1  -1  -6  131.59   14.60
   1  -1  -6  157.08   18.70
  -1  -1   6  133.59    9.50
  -1  -1   6  151.98   17.20
   1  -1  -6  141.89   19.70
  -1  -1   6  141.99   15.40
   1  -1  -6  131.89   13.50
  -1  -1   6  119.69   16.00
  -1  -1   6  137.59   14.00
  -1  -1   6  138.39   18.20
   1   1  -5    6.50   10.10
  -1   1   5   13.30    8.00
  -1   1   5   -9.90    6.80
  -1   1   5   19.80   10.90
   1   1  -5   14.00   11.00
  -1   1   5    6.10    4.80
  -1   1   5   -0.80    5.60
  -1   1   5   -7.40    7.30
  -1   1   5  -17.60    5.80
   1   1  -5    0.20    7.80
   1   1  -5  -11.20    9.70
  -1   1   5    5.50   10.60
   1   1  -5   14.70   10.90
  -1   1   5    6.60    5.90
   1   1  -5    4.50   11.10
  -1   1   5   20.80    8.90
   1   1  -5    2.50   10.30
  -1   1   5   -2.20    3.70
   1   1  -5    3.50    4.20
   1   1  -5   18.00    7.60
  -1   1   5   -1.00    8.90
   1   1  -5    9.90   10.90
   1   1  -5   22.30    7.40
   1   1  -5   19.90   11.10
  -1   1   5    6.70    6.40
   1   1  -5   12.50   12.20
  -1   1   5    8.30    7.30
   1  -1  -5   -1.60    6.80
   1  -1  -5   13.70    7.80
   1  -1  -5   16.60    7.70
  -1  -1   5   16.90   11.20
  -1  -1   5   21.40   11.50
   1  -1  -5    8.30   12.20
  -1  -1   5   19.00    8.00
   1  -1  -5   11.50    8.70
  -1  -1   5    1.10    9.70
   1  -1  -5   -1.00    6.80
  -1  -1   5   11.90    8.70
   1  -1  -5    7.40    6.60
  -1  -1   5   25.10   11.80
   1  -1  -5   12.10   10.50
  -1  -1   5   10.30    8.30
  -1  -1   5   41.60   12.00
  -1  -1   5   22.40   10.40
  -1  -1   5    8.20    7.10
   1  -1  -5    4.30    6.20
  -1  -1   5   17.50   12.30
   1  -1  -5   -7.40    7.10
  -1  -1   5   15.20   10.90
   1  -1  -5  -10.50    7.10
   1  -1  -5   -4.90    9.10
   1  -1  -5    0.20    4.60
   1  -1  -5    5.40    6.10
   1  -1  -5    5.90    7.40
   1  -1  -5   -0.90   11.00
  -1  -1   5   15.20    7.40
  -1  -1   5    2.60    4.20
  -1  -1   5   14.80   10.10
   1  -1  -5    7.70    6.10
   1   1  -4  686.33   38.10
  -1   1   4  633.44   34.20
   1   1  -4  660.13   38.10
  -1   1   4  716.43   38.70
   1   1  -4  676.63   38.90
   1   1  -4  646.54   33.20
   1   1  -4  711.63   38.70
   1   1  -4  655.83   39.00
   1   1  -4  666.93   39.20
  -1   1   4  722.13   33.60
  -1   1   4  691.03   32.90
  -1   1   4  709.83   37.00
  -1   1   4  695.13   39.70
  -1   1   4  671.13   33.90
  -1   1   4  678.83   34.70
  -1   1   4  661.53   34.90
   1   1  -4  691.33   38.10
  -1   1   4  683.53   34.80
   1   1  -4  666.53   35.90
  -1   1   4  688.23   36.10
   1   1  -4  640.04   38.00
  -1   1   4  658.83   37.00
  -1   1   4  686.43   38.80
   1   1  -4  676.23   38.80
   1   1  -4  617.94   37.00
  -1  -1   4  683.33   39.20
   1  -1  -4  697.13   35.10
  -1  -1   4  662.93   37.30
   1  -1  -4  658.63   37.30
   1  -1  -4  657.13   33.80
   1  -1  -4  680.23   33.20
  -1  -1   4  650.43   38.90
  -1  -1   4  657.03   38.50
  -1  -1   4  666.63   36.00
   1  -1  -4  657.93   38.70
   1  -1  -4  673.73   34.90
   1  -1  -4  694.73   36.20
  -1  -1   4  706.83   38.00
   1  -1  -4  682.63   34.40
   1  -1  -4  692.93   35.70
   1  -1  -4  638.24   33.90
   1  -1  -4  698.33   36.50
  -1  -1   4  701.33   39.10
  -1  -1   4  666.03   33.00
  -1  -1   4  672.63   37.80
  -1  -1   4  658.43   37.90
   1  -1  -4  712.73   34.20
  -1  -1   4  656.63   35.70
   1  -1  -4  652.13   35.00
   1  -1  -4  669.23   34.50
   1  -1  -4  714.93   35.30
  -1  -1   4  609.04   37.20
   1  -1  -4  614.74   37.50
  -1  -1   4  695.23   38.20
   1  -1  -4  694.63   39.30
  -1  -1   4  676.23   39.30
   1  -1  -4  727.63   41.30
  -1  -1   4  656.23   34.90
  -1   1   3  902.31   42.30
  -1   1   3  959.00   47.90
   1   1  -3  931.71   47.60
   1   1  -3  868.01   47.70
  -1   1   3  901.51   44.10
  -1   1   3  885.91   46.60
  -1   1   3 1014.20   50.89
   1   1  -3  938.91   48.10
  -1   1   3  870.11   44.80
   1   1  -3  909.01   46.80
   1   1  -3  979.00   48.60
   1   1  -3  904.11   47.50
  -1   1   3  869.51   42.80
   1   1  -3  901.01   44.30
  -1   1   3  925.51   44.10
  -1   1   3  983.40   47.80
   1   1  -3  893.91   47.00
  -1   1   3  992.90   46.60
  -1   1   3  923.51   47.40
   1   1  -3  945.01   46.70
   1   1  -3  989.20   47.70
   1   1  -3  859.01   47.40
   1  -1  -3  922.41   45.60
   1  -1  -3  937.51   46.80
   1  -1  -3  940.51   47.20
   1  -1  -3  985.70   50.19
   1  -1  -3  899.61   44.50
  -1  -1   3  865.31   46.50
  -1  -1   3  884.01   44.30
   1  -1  -3  930.31   44.90
   1  -1  -3  997.80   44.20
  -1  -1   3  873.31   48.30
  -1  -1   3  884.51   47.20
  -1  -1   3  942.81   47.60
  -1  -1   3  937.11   48.20
   1  -1  -3  934.51   45.00
   1  -1  -3  871.91   44.10
  -1  -1   3  918.51   48.40
   1  -1  -3  932.91   46.00
   1  -1  -3  947.21   44.60
   1  -1  -3  932.91   47.50
   1  -1  -3  901.31   44.50
   1  -1  -3  970.10   48.50
   1  -1  -3  910.51   42.80
   1  -1  -3  911.61   45.70
  -1  -1   3  933.61   46.90
   1  -1  -3  926.91   43.80
   1  -1  -3  941.51   47.10
  -1  -1   3  984.00   47.80
  -1  -1   3  911.61   47.50
  -1  -1   3  937.81   46.80
  -1  -1   3  906.41   47.00
  -1  -1   3  896.31   44.30
  -1  -1   3  904.81   47.20
  -1   1   2  202.58   16.00
  -1   1   2  213.08   14.10
  -1   1   2  203.78   18.40
   1   1  -2  205.38   13.80
   1   1  -2  218.48   15.70
   1   1  -2  215.78   15.80
  -1   1   2  196.28   11.30
  -1   1   2  176.98   15.40
   1   1  -2  215.48   14.80
   1   1  -2  202.88   14.70
   1   1  -2  207.18   14.10
  -1   1   2  175.78   12.30
  -1   1   2  214.28   15.80
   1   1  -2  206.38   14.60
   1   1  -2  192.08   11.30
   1   1  -2  220.38   14.10
   1   1  -2  206.08   16.70
   1   1  -2  207.58   17.20
  -1   1   2  220.78   14.30
   1   1  -2  202.68   15.80
  -1   1   2  206.88   12.10
   1   1  -2  203.78   16.50
   1   1  -2  220.28   16.70
  -1   1   2  224.28   12.00
  -1   1   2  213.58   15.70
  -1   1   2  199.28   15.50
   1   1  -2  217.68   14.80
   1  -1  -2  207.88   11.80
  -1  -1   2  200.68   16.60
  -1  -1   2  208.78   15.90
  -1  -1   2  189.88   17.20
   1  -1  -2  202.28   10.70
  -1  -1   2  198.48   17.00
  -1  -1   2  197.58   13.60
  -1  -1   2  190.78   14.40
   1  -1  -2  188.98   15.80
   1  -1  -2  204.08   14.40
  -1  -1   2  190.88   17.20
   1  -1  -2  222.28   18.60
   1  -1  -2  230.88   15.90
  -1  -1   2  203.18   15.20
  -1  -1   2  217.58   15.80
   1  -1  -2  200.88   12.10
   1  -1  -2  224.48   11.20
   1  -1  -2  196.48   15.50
   1  -1  -2  200.68   11.80
  -1  -1   2  194.58   16.40
  -1  -1   2  221.58   16.80
   1  -1  -2  217.98   17.00
   1  -1  -2  189.78   15.50
  -1  -1   2  187.48   14.00
   1  -1  -2  213.88   15.00
  -1  -1   2  238.88   16.90
   1  -1  -2  209.18   12.60
   1  -1  -2  200.28   12.70
   1  -1  -2  236.08   14.30
   1  -1  -2  211.48   15.20
   1   1  -1  637.84   31.50
   1   1  -1  582.44   30.20
  -1   1   1  626.74   30.70
  -1   1   1  569.04   33.80
   1   1  -1  627.64   29.90
   1   1  -1  567.14   29.60
  -1   1   1  616.14   28.30
   1   1  -1  607.94   30.10
  -1   1   1  581.24   27.70
   1   1  -1  601.94   30.90
   1   1  -1  579.24   29.50
   1   1  -1  615.54   30.90
  -1   1   1  656.43   30.70
   1   1  -1  585.54   30.30
  -1   1   1  517.15   27.40
   1   1  -1  564.54   31.00
  -1   1   1  563.04   28.60
  -1   1   1  567.24   29.90
  -1   1   1  610.34   29.30
  -1   1   1  583.84   27.90
   1   1  -1  566.04   30.10
  -1   1   1  589.44   29.40
   1   1  -1  566.64   30.00
   1   1  -1  614.04   29.70
  -1   1   1  565.74   30.00
  -1   1   1  586.34   29.50
   1  -1  -1  614.94   29.40
  -1  -1   1  588.24   29.80
  -1  -1   1  585.54   31.50
  -1  -1   1  602.04   29.90
  -1  -1   1  577.34   29.80
  -1  -1   1  620.24   30.40
   1  -1  -1  583.84   30.70
  -1  -1   1  557.34   30.20
  -1  -1   1  596.44   29.40
   1  -1  -1  544.75   32.30
   1  -1  -1  644.84   28.80
  -1  -1   1  572.44   30.20
  -1  -1   1  575.24   29.80
   1  -1  -1  624.94   29.90
   1  -1  -1  597.64   30.90
  -1  -1   1  611.54   31.30
   1  -1  -1  571.44   28.10
   1  -1  -1  602.04   30.50
   1  -1  -1  576.14   27.20
   1  -1  -1  588.44   27.20
   1  -1  -1  596.94   28.70
  -1  -1   1  569.24   30.10
   1  -1  -1  610.54   31.50
   1  -1  -1  599.24   30.70
  -1  -1   1  577.04   31.60
   1  -1  -1  588.94   29.90
   1  -1  -1  573.94   29.90
  -1  -1   1  565.24   30.60
   1  -1  -1  589.84   29.50
  -1  -1   1  647.74   30.60
   1  -1  -1  557.34   29.00
   1   1   0  564.34   28.40
  -1   1   0  609.04   29.10
   1   1   0  583.24   29.70
   1   1   0  587.54   30.00
  -1   1   0  593.64   29.00
  -1   1   0  608.64   27.80
  -1   1   0  606.44   28.40
   1   1   0  568.24   32.60
  -1   1   0  582.74   29.80
  -1   1   0  590.84   30.30
   1   1   0  631.44   29.00
  -1   1   0  557.84   28.60
   1   1   0  597.14   29.60
   1   1   0  579.24   29.30
  -1   1   0  583.14   32.00
  -1   1   0  601.04   29.00
   1   1   0  617.34   28.30
   1   1   0  605.94   27.80
   1   1   0  607.14   31.30
   1   1   0  613.54   28.70
  -1   1   0  559.14   29.10
  -1   1   0  594.54   29.80
   1   1   0  601.74   30.00
  -1   1   0  622.24   30.20
   1   1   0  582.04   28.20
  -1   1   0  589.64   28.90
   1   1   0  581.44   28.40
   1   1   0  564.74   29.90
  -1   1   0  595.84   29.10
   1  -1   0  564.94   30.20
   1  -1   0  631.14   30.60
  -1  -1   0  585.34   28.60
   1  -1   0  479.55   29.20
  -1  -1   0  588.64   29.30
   1  -1   0  582.54   28.80
   1  -1   0  609.14   29.30
   1  -1   0  540.05   31.80
   1  -1   0  625.54   29.20
  -1  -1   0  627.54   28.40
   1  -1   0  589.54   29.30
  -1  -1   0  629.24   30.30
   1  -1   0  594.14   30.10
   1  -1   0  574.54   29.20
  -1  -1   0  586.34   29.70
   1  -1   0  612.74   30.30
  -1  -1   0  589.34   28.80
  -1  -1   0  585.34   29.90
  -1  -1   0  587.84   28.00
  -1  -1   0  619.04   29.10
  -1  -1   0  618.64   28.50
   1  -1   0  591.24   27.50
  -1  -1   0  576.94   30.60
   1  -1   0  589.64   28.50
  -1  -1   0  550.04   31.70
  -1  -1   0  603.44   29.90
  -1  -1   0  541.65   30.80
   1  -1   0  583.44   29.10
   1  -1   0  568.44   29.70
  -1  -1   0  606.54   28.80
   1  -1   0  587.84   29.10
  -1   1  -1 3986.30  179.38
  -1   1  -1 3821.32  177.28
  -1   1  -1 3901.31  177.28
   1   1   1 3954.30  176.78
  -1   1  -1 3290.67  176.38
   1   1   1 3760.02  174.68
  -1   1  -1 3954.10  177.38
   1   1   1 3907.91  174.68
  -1   1  -1 3931.51  176.88
  -1   1  -1 3904.11  177.68
   1   1   1 3808.12  176.18
   1   1   1 3944.51  177.38
  -1   1  -1 3897.21  177.28
   1   1   1 3879.81  177.48
   1   1   1 4005.40  175.28
   1   1   1 3777.02  175.48
  -1   1  -1 3922.31  177.48
  -1   1  -1 3826.72  176.98
   1   1   1 3963.50  176.88
  -1   1  -1 3843.82  177.28
  -1   1  -1 3985.60  176.08
   1   1   1 3905.71  177.68
   1   1   1 3841.12  176.88
  -1   1  -1 3817.92  176.78
   1   1   1 4000.40  178.38
   1   1   1 3812.02  177.78
  -1  -1  -1 3951.80  175.18
   1  -1   1 3988.20  177.88
  -1  -1  -1 3883.71  177.98
  -1  -1  -1 3964.70  177.78
  -1  -1  -1 3832.32  174.78
  -1  -1  -1 3953.20  176.68
   1  -1   1 3924.91  177.38
  -1  -1  -1 4115.79  178.68
   1  -1   1 3896.11  175.98
   1  -1   1 3946.81  177.88
  -1  -1  -1 4000.80  175.58
  -1  -1  -1 4048.50  176.88
  -1  -1  -1 3820.32  176.48
  -1  -1  -1 3793.62  175.08
   1  -1   1 3985.80  177.08
   1  -1   1 3900.21  176.98
  -1  -1  -1 3927.91  177.88
   1  -1   1 3794.62  176.98
   1  -1   1 4020.20  179.28
  -1  -1  -1 3980.90  177.68
   1  -1   1 3889.71  177.48
  -1  -1  -1 3936.11  176.98
   1  -1   1 3915.51  174.88
   1  -1   1 3933.11  177.38
  -1  -1  -1 3440.56  175.48
   1  -1   1 3910.41  177.38
   1  -1   1 3850.01  177.68
  -1  -1  -1 3789.12  177.18
   1  -1   1 3742.93  177.18
   1  -1   1 3600.84  176.58
  -1  -1  -1 3815.72  176.28
   1  -1   1 3960.30  177.58
  -1   1  -2  299.37   15.10
   1   1   2  307.07   16.30
  -1   1  -2  320.57   17.90
  -1   1  -2  301.87   21.20
   1   1   2  310.07   18.60
  -1   1  -2  332.67   19.30
   1   1   2  319.27   17.30
   1   1   2  321.77   16.10
  -1   1  -2  321.27   21.00
  -1   1  -2  305.37   20.50
   1   1   2  258.17   16.10
  -1   1  -2  277.97   18.50
   1   1   2  324.17   21.40
  -1   1  -2  283.47   20.40
  -1   1  -2  285.37   20.50
  -1   1  -2  306.17   16.90
  -1   1  -2  333.27   20.90
  -1   1  -2  299.97   18.80
  -1   1  -2  337.57   21.50
   1   1   2  309.67   21.10
  -1   1  -2  302.27   19.40
   1   1   2  324.97   21.60
   1   1   2  312.07   19.60
   1   1   2  293.37   15.50
  -1   1  -2  318.27   20.20
   1   1   2  300.67   18.50
  -1   1  -2  294.27   18.60
  -1  -1  -2  295.97   21.00
   1  -1   2  318.27   18.80
  -1  -1  -2  294.97   16.40
  -1  -1  -2  335.57   21.70
   1  -1   2  301.27   16.90
   1  -1   2  335.97   21.50
  -1  -1  -2  243.58   18.80
  -1  -1  -2  316.67   16.20
   1  -1   2  322.77   19.00
   1  -1   2  318.17   15.20
   1  -1   2  296.47   19.50
   1  -1   2  316.47   23.00
  -1  -1  -2  326.97   20.10
  -1  -1  -2  314.67   18.80
  -1  -1  -2  301.87   14.70
  -1  -1  -2  339.07   19.50
   1  -1   2  333.07   18.90
   1  -1   2  301.67   20.40
  -1  -1  -2  313.57   16.30
   1  -1   2  335.67   20.50
   1  -1   2  295.57   21.20
  -1  -1  -2  300.07   19.70
  -1  -1  -2  301.07   24.30
  -1  -1  -2  304.07   18.00
  -1  -1  -2  324.37   18.10
  -1  -1  -2  296.77   21.30
  -1  -1  -2  330.97   14.90
   1  -1   2  303.07   19.10
  -1  -1  -2  303.97   16.50
   1  -1   2  275.17   19.10
  -1  -1  -2  333.87   19.40
   1  -1   2  305.77   21.30
   1   1   3  442.16   28.10
  -1   1  -3  425.16   27.80
   1   1   3  419.96   26.60
   1   1   3  410.56   21.40
  -1   1  -3  408.16   25.40
  -1   1  -3  439.76   27.60
  -1   1  -3  423.46   26.20
   1   1   3  377.96   25.40
   1   1   3  420.06   22.50
  -1   1  -3  416.66   26.40
  -1   1  -3  430.06   26.70
  -1   1  -3  440.56   27.20
   1   1   3  404.96   25.70
   1   1   3  402.36   22.30
   1   1   3  448.26   30.00
  -1   1  -3  428.66   27.90
  -1   1  -3  446.36   22.00
  -1   1  -3  400.46   26.10
  -1   1  -3  419.76   23.60
   1   1   3  448.96   25.30
  -1   1  -3  436.16   24.10
   1   1   3  432.16   22.20
  -1   1  -3  419.86   25.40
   1   1   3  426.96   23.10
  -1   1  -3  446.26   26.50
  -1   1  -3  392.96   28.20
   1   1   3  413.36   25.40
  -1  -1  -3  446.96   27.10
  -1  -1  -3  413.76   29.50
   1  -1   3  394.16   27.70
  -1  -1  -3  402.16   27.20
  -1  -1  -3  413.56   24.10
   1  -1   3  414.86   28.50
  -1  -1  -3  428.76   21.50
   1  -1   3  401.46   27.20
  -1  -1  -3  397.86   25.30
   1  -1   3  463.25   24.30
  -1  -1  -3  437.06   22.60
  -1  -1  -3  421.06   22.60
  -1  -1  -3  439.26   22.90
   1  -1   3  396.86   25.80
  -1  -1  -3  429.56   22.80
  -1  -1  -3  411.56   23.10
   1  -1   3  438.76   26.10
   1  -1   3  424.56   25.90
  -1  -1  -3  431.86   25.80
  -1  -1  -3  421.16   22.40
  -1  -1  -3  415.86   21.70
   1  -1   3  404.06   25.70
   1  -1   3  422.86   26.60
   1  -1   3  424.06   26.50
   1  -1   3  456.35   26.50
   1  -1   3  434.26   21.60
  -1  -1  -3  429.86   25.50
   1  -1   3  426.46   25.90
  -1  -1  -3  452.85   25.30
  -1   1  -4 1347.67   64.29
  -1   1  -4 1321.27   65.59
  -1   1  -4 1252.47   65.09
  -1   1  -4 1284.87   61.99
   1   1   4 1222.38   64.79
   1   1   4 1332.67   62.29
  -1   1  -4 1275.77   64.79
   1   1   4 1284.37   62.19
  -1   1  -4 1295.67   64.99
  -1   1  -4 1245.28   66.69
  -1   1  -4 1275.67   64.89
   1   1   4 1425.86   67.89
   1   1   4 1281.97   60.39
  -1   1  -4 1323.17   66.29
   1   1   4 1242.88   62.29
  -1   1  -4 1285.47   64.29
   1   1   4 1259.27   62.09
  -1   1  -4 1263.87   65.79
   1   1   4 1303.17   66.99
  -1   1  -4 1264.77   61.59
   1   1   4 1378.16   61.09
  -1   1  -4 1287.07   64.79
  -1   1  -4 1265.57   65.09
   1   1   4 1353.66   62.79
   1   1   4 1261.87   66.19
   1   1   4 1377.26   64.39
  -1   1  -4 1181.38   65.59
   1   1   4 1310.37   65.09
   1  -1   4 1322.57   65.79
   1  -1   4 1316.77   61.89
   1  -1   4 1296.37   65.59
  -1  -1  -4 1358.66   66.59
   1  -1   4 1246.48   65.19
   1  -1   4 1276.07   65.49
  -1  -1  -4 1277.87   61.79
   1  -1   4 1267.77   65.59
   1  -1   4 1290.07   66.19
  -1  -1  -4 1326.07   66.09
   1  -1   4 1268.57   65.19
  -1  -1  -4 1327.17   65.59
  -1  -1  -4 1334.27   62.59
  -1  -1  -4 1338.97   65.19
   1  -1   4 1255.07   65.59
  -1  -1  -4 1365.66   65.49
  -1  -1  -4 1238.38   62.39
  -1  -1  -4 1300.07   61.79
  -1  -1  -4 1257.97   62.69
  -1  -1  -4 1313.07   63.09
   1  -1   4 1245.38   65.09
   1  -1   4 1320.17   65.39
   1  -1   4 1316.57   64.09
  -1  -1  -4 1340.27   64.29
  -1  -1  -4 1350.26   65.69
   1  -1   4 1258.77   64.79
  -1  -1  -4 1328.57   62.59
  -1  -1  -4 1348.57   66.99
  -1  -1  -4 1386.96   67.99
  -1  -1  -4 1255.67   60.79
  -1  -1  -4 1284.87   62.59
   1   1   5 2922.01  135.19
   1   1   5 2856.81  136.69
   1   1   5 2788.02  140.09
  -1   1  -5 2967.00  140.09
  -1   1  -5 2916.81  138.59
  -1   1  -5 2808.62  140.69
  -1   1  -5 3080.09  141.39
   1   1   5 2895.81  134.99
  -1   1  -5 2899.91  138.79
  -1   1  -5 2983.00  135.49
  -1   1  -5 2908.61  136.29
   1   1   5 2950.50  139.59
   1   1   5 2794.52  136.89
   1   1   5 3204.88  138.79
   1   1   5 2969.30  136.69
  -1   1  -5 2856.41  140.79
  -1   1  -5 2939.81  140.19
  -1   1  -5 3022.30  139.89
   1   1   5 3055.49  142.29
  -1   1  -5 2925.51  139.49
   1   1   5 2940.51  137.29
   1   1   5 2955.30  139.69
  -1   1  -5 2965.90  138.79
   1   1   5 3057.59  142.49
   1   1   5 2843.22  135.99
  -1   1  -5 2898.51  140.39
  -1   1  -5 2966.60  140.29
  -1   1  -5 2911.51  140.79
   1  -1   5 2907.01  138.69
   1  -1   5 2966.30  139.79
  -1  -1  -5 2980.40  139.19
  -1  -1  -5 2934.71  140.19
  -1  -1  -5 2830.92  137.09
  -1  -1  -5 3055.19  138.49
  -1  -1  -5 2919.61  133.89
  -1  -1  -5 3009.50  137.39
   1  -1   5 2924.21  136.49
   1  -1   5 2963.80  139.59
   1  -1   5 2915.91  140.09
   1  -1   5 2987.60  139.59
   1  -1   5 2943.91  140.59
  -1  -1  -5 2910.81  137.19
   1  -1   5 2793.12  138.39
  -1  -1  -5 2879.71  139.99
  -1  -1  -5 2948.91  139.59
   1  -1   5 2946.21  141.39
   1  -1   5 3004.30  140.09
   1  -1   5 2745.63  139.49
  -1  -1  -5 2928.01  141.09
   1  -1   5 3075.49  141.19
   1  -1   5 2906.61  140.09
  -1  -1  -5 2915.41  136.49
   1  -1   5 2914.51  135.89
  -1  -1  -5 2794.72  140.19
  -1  -1  -5 3194.38  137.29
  -1  -1  -5 3018.80  136.09
   1  -1   5 2877.21  138.79
  -1  -1  -5 2956.00  137.79
  -1  -1  -5 2905.21  136.39
  -1   1  -6    4.70   11.10
   1   1   6    2.70    5.50
  -1   1  -6   11.30   10.40
   1   1   6   14.30    8.20
   1   1   6   20.80    5.80
   1   1   6    8.30   11.80
  -1   1  -6   10.20   11.50
  -1   1  -6   -0.30    7.70
  -1   1  -6   12.00   12.70
  -1   1  -6   11.70    6.80
  -1   1  -6    8.90   12.50
   1   1   6  -17.30   12.10
  -1   1  -6    7.10    5.40
  -1   1  -6   -2.90   12.30
   1   1   6    3.60    6.30
  -1   1  -6    7.60   10.20
  -1   1  -6   -2.80    6.00
   1   1   6  -16.90   10.90
  -1   1  -6   -8.00   10.40
   1   1   6    8.20    8.50
   1   1   6   11.10   10.70
   1   1   6    0.10   12.60
   1   1   6   -0.50    6.90
   1   1   6   -1.20    5.40
   1  -1   6   13.50    8.30
  -1  -1  -6   -9.20   12.50
   1  -1   6    8.60   10.90
   1  -1   6   -4.20   11.90
  -1  -1  -6    1.60    6.60
   1  -1   6    1.80    7.70
   1  -1   6   -5.70   11.80
   1  -1   6    5.50   11.00
  -1  -1  -6    4.80    6.10
  -1  -1  -6    5.30   12.10
  -1  -1  -6    3.00    8.70
  -1  -1  -6    4.50    3.20
  -1  -1  -6    5.30    7.90
   1  -1   6   -7.50    6.50
  -1  -1  -6    5.00    9.20
   1  -1   6   19.50    9.40
  -1  -1  -6   15.30   13.50
   1  -1   6   -0.70    4.90
  -1  -1  -6   -6.30    8.00
  -1  -1  -6   23.40   11.10
  -1  -1  -6    6.10    3.30
  -1  -1  -6    3.40    8.00
   1  -1   6    4.50    8.30
   1  -1   6   -7.00    9.40
   1  -1   6   -7.90    8.90
  -1  -1  -6    2.20    7.80
   1  -1   6   -0.60    9.80
  -1  -1  -6   12.20    7.60
  -1   1  -7  353.46   25.20
   1   1   7  422.16   33.10
   1   1   7  324.57   21.40
  -1   1  -7  372.16   31.10
  -1   1  -7  325.07   28.00
  -1   1  -7  350.06   27.90
   1   1   7  326.87   24.90
   1   1   7  381.86   27.40
   1   1   7  354.76   29.00
   1   1   7  374.06   24.60
   1   1   7  336.27   21.60
   1   1   7  377.46   25.70
  -1   1  -7  321.37   28.50
  -1   1  -7  327.67   26.00
   1   1   7  328.47   21.30
  -1   1  -7  336.27   19.50
  -1   1  -7  366.66   28.80
  -1   1  -7  364.26   30.70
  -1   1  -7  332.47   25.80
   1   1   7  387.76   29.40
  -1   1  -7  383.36   31.30
  -1   1  -7  336.47   23.40
  -1  -1  -7  333.17   25.20
  -1  -1  -7  383.16   28.00
   1  -1   7  324.17   28.30
  -1  -1  -7  336.07   16.30
  -1  -1  -7  298.27   24.60
   1  -1   7  357.56   28.40
   1  -1   7  368.66   30.90
   1  -1   7  332.17   24.40
  -1  -1  -7  333.27   25.90
  -1  -1  -7  307.57   23.40
   1  -1   7  339.37   27.80
  -1  -1  -7  298.07   24.10
   1  -1   7  348.17   27.60
  -1  -1  -7  345.97   25.90
  -1  -1  -7  356.96   28.40
  -1  -1  -7  336.67   16.80
   1  -1   7  341.37   26.00
   1  -1   7  337.87   26.40
  -1  -1  -7  363.96   28.00
   1  -1   7  345.77   20.70
   1  -1   7  326.67   26.40
  -1  -1  -7  334.37   20.70
  -1  -1  -7  328.57   24.20
  -1   1  -8   98.49   17.20
  -1   1  -8  120.39   19.40
   1   1   8   45.00   12.80
   1   1   8   96.19   12.50
  -1   1  -8   75.69   14.50
  -1   1  -8   75.59   18.20
   1   1   8   62.79   18.80
   1   1   8   96.19   12.10
  -1   1  -8   72.59   16.20
   1   1   8  103.89   14.60
  -1   1  -8   87.19    8.40
  -1   1  -8   83.39   17.00
  -1   1  -8   75.39   14.00
   1   1   8  100.49   11.40
   1   1   8   76.89   12.80
  -1   1  -8   99.79   13.20
   1   1   8   63.49   16.20
   1   1   8   63.99   17.10
  -1   1  -8   76.89   14.30
   1   1   8   86.99   15.20
  -1  -1  -8   87.79   14.00
   1  -1   8   79.59   17.90
  -1  -1  -8   77.99    9.30
  -1  -1  -8   92.99   14.70
   1  -1   8   65.39   15.10
   1  -1   8   77.29   14.90
  -1  -1  -8   81.79   13.90
  -1  -1  -8   73.59   13.50
   1  -1   8   64.19   13.60
  -1  -1  -8  119.59   20.40
  -1  -1  -8   84.09   14.30
   1  -1   8   60.89   16.20
  -1  -1  -8  102.69   16.00
  -1  -1  -8   86.79   15.50
   1  -1   8   61.29   12.70
   1  -1   8   71.99    9.20
  -1  -1  -8   63.89   15.10
   1  -1   8  110.29   15.70
   1  -1   8   54.79   14.00
   1   1   9  522.85   40.10
   1   1   9  579.94   33.50
  -1   1  -9  490.45   39.60
  -1   1  -9  542.05   40.20
  -1   1  -9  614.44   37.00
   1   1   9  555.64   33.30
   1   1   9  497.75   35.40
   1   1   9  489.05   36.80
   1   1   9  509.65   32.40
   1   1   9  556.14   36.30
   1   1   9  593.04   41.20
  -1   1  -9  556.54   28.60
  -1   1  -9  511.35   40.30
  -1   1  -9  622.84   43.40
   1   1   9  553.14   38.80
  -1   1  -9  668.93   42.70
   1   1   9  565.54   45.40
  -1   1  -9  676.53   44.80
  -1   1  -9  568.54   39.90
  -1  -1  -9  554.04   38.10
  -1  -1  -9  552.54   40.00
  -1  -1  -9  582.44   30.10
   1  -1   9  537.65   30.10
   1  -1   9  580.04   40.10
  -1  -1  -9  573.84   37.90
   1  -1   9  608.94   42.40
   1  -1   9  547.35   42.90
  -1  -1  -9  533.25   42.20
  -1  -1  -9  546.55   36.90
  -1  -1  -9  546.65   35.80
   1  -1   9  519.15   38.40
   1  -1   9  560.74   38.40
  -1  -1  -9  576.64   37.20
  -1  -1  -9  546.15   38.80
   1  -1   9  528.25   40.00
  -1   1 -10   31.30   16.10
  -1   1 -10   62.89   20.00
   1   1  10   57.39   12.10
  -1   1 -10   62.29   17.40
   1   1  10   41.30   14.00
   1   1  10   23.20   16.30
  -1   1 -10   37.40    5.70
  -1   1 -10   25.10   16.10
   1   1  10   60.99   21.30
  -1   1 -10   68.49   19.40
   1   1  10   42.70   11.00
  -1   1 -10   42.20   12.60
   1   1  10   27.40    9.90
   1   1  10   27.20   12.40
   1   1  10   38.50   11.40
  -1   1 -10   82.19   20.50
   1   1  10   19.30   12.20
   1   1  10   40.50   13.50
  -1   1 -10   35.40   17.40
  -1  -1 -10   62.89   14.60
  -1  -1 -10   30.90   13.60
   1  -1  10   56.09   13.60
  -1  -1 -10   26.70   14.30
   1  -1  10   62.69   19.60
   1  -1  10   61.59   18.80
   1  -1  10   77.99   17.40
   1  -1  10   68.59   18.40
  -1  -1 -10   31.00   18.60
  -1  -1 -10   30.10   13.20
  -1  -1 -10   36.30   14.00
  -1  -1 -10   43.70   14.80
   1  -1  10   47.10    8.40
  -1  -1 -10   31.60   14.60
  -1  -1 -10   40.00    6.90
  -1  -1 -10   41.40   13.00
   1   1  11  660.23   39.70
  -1   1 -11  682.73   43.30
  -1   1 -11  642.84   49.30
  -1   1 -11  665.23   50.49
  -1   1 -11  649.04   48.50
  -1   1 -11  590.14   46.90
   1   1  11  714.43   44.90
   1   1  11  677.23   50.29
   1   1  11  672.53   44.20
   1   1  11  755.72   47.90
   1   1  11  623.14   38.80
   1   1  11  714.53   48.90
  -1   1 -11  692.93   49.20
  -1   1 -11  664.93   31.50
  -1   1 -11  677.13   51.09
   1   1  11  795.32   53.29
   1   1  11  629.14   39.80
  -1   1 -11  714.53   47.30
  -1  -1 -11  642.54   43.50
  -1  -1 -11  631.14   41.00
  -1  -1 -11  656.83   51.09
  -1  -1 -11  647.44   44.80
  -1  -1 -11  722.53   52.29
  -1  -1 -11  686.53   48.00
  -1  -1 -11  612.84   42.90
   1  -1  11  724.93   47.60
   1  -1  11  639.94   35.10
   1  -1  11  706.63   47.10
  -1  -1 -11  696.53   44.90
  -1  -1 -11  656.33   34.30
  -1  -1 -11  716.53   44.20
   1  -1  11  760.72   50.49
   1  -1  11  631.44   51.09
   1  -1  11  634.64   46.70
  -1   1 -12  122.19   19.10
   1   1  12  104.99   19.10
  -1   1 -12  129.99   24.80
   1   1  12   99.39   19.10
  -1   1 -12   82.09   22.50
  -1   1 -12  105.69   25.80
  -1   1 -12  154.48   24.60
   1   1  12  102.39   21.50
  -1   1 -12  109.49   23.90
  -1   1 -12  130.99   25.40
   1   1  12  117.29   16.20
   1   1  12  100.29   15.20
   1   1  12   94.39   22.80
  -1   1 -12  110.89   25.30
   1   1  12   68.59   15.90
   1   1  12  118.59   29.00
  -1  -1 -12  122.59   21.70
  -1  -1 -12  123.99   18.50
   1  -1  12   97.79    8.70
  -1  -1 -12  133.59   26.70
  -1  -1 -12  103.19   25.60
   1  -1  12   48.90   23.00
   1  -1  12  104.49   24.40
  -1  -1 -12  129.39   22.80
  -1  -1 -12   81.99   21.00
   1  -1  12   61.89   16.40
   1  -1  12   79.89   20.80
  -1  -1 -12  120.89   20.30
  -1  -1 -12   72.89   19.20
   1  -1  12  109.39   23.50
  -1  -1 -12   99.59    8.80
  -1   1 -13   12.70   15.70
   1   1  13   40.50   18.40
   1   1  13   17.60   11.20
   1   1  13    4.10   14.50
  -1   1 -13   28.40   19.50
  -1   1 -13   -5.20   20.50
   1   1  13   23.50   10.10
  -1   1 -13   21.00   20.40
  -1   1 -13   26.00   21.70
  -1   1 -13   20.60   19.20
   1   1  13   32.50   14.80
   1   1  13   13.00   24.20
  -1   1 -13   26.20   16.10
  -1  -1 -13   22.80   17.10
  -1  -1 -13    8.80   14.00
  -1  -1 -13   12.10   16.90
   1  -1  13   21.20   20.90
  -1  -1 -13   20.10   15.60
   1  -1  13   22.00   17.50
  -1  -1 -13   25.10   11.80
   1  -1  13   23.70   19.10
   1  -1  13   23.30   19.20
   1  -1  13    4.40    8.30
  -1  -1 -13   26.50   18.00
   1  -1  13   14.70   17.60
   1   1  14   17.00   18.40
   1   1  14   26.30   16.60
   1   1  14   27.00   15.10
   1   1  14   10.70   14.40
  -1   1 -14   78.69   23.60
  -1   1 -14   23.50   15.30
  -1   1 -14   76.89   26.40
  -1   1 -14   19.80   23.20
   1   1  14   48.10   26.80
   1   1  14   36.70   11.20
  -1   1 -14   73.89   22.00
   1  -1  14   21.50   21.00
  -1  -1 -14   40.90   20.60
   1  -1  14   20.20   10.10
  -1  -1 -14   31.00   18.90
   1  -1  14   34.70   18.80
  -1  -1 -14   13.10   15.90
  -1  -1 -14   22.90   11.90
   1  -1  14   32.90   23.70
  -1  -1 -14   14.80   23.10
  -1  -1 -14    7.50   13.00
  -1  -1 -14   39.70   17.90
   1  -1  14   35.20   19.90
   1   1  15  454.95   42.60
  -1   1 -15  498.15   49.99
   1   1  15  497.75   56.09
  -1   1 -15  473.75   48.60
  -1   1 -15  424.06   44.80
  -1   1 -15  386.56   47.30
   1   1  15  491.75   37.30
  -1   1 -15  529.75   47.90
  -1   1 -15  468.85   49.80
   1   1  15  414.56   45.20
  -1  -1 -15  459.15   47.70
   1  -1  15  437.26   44.50
  -1  -1 -15  376.06   38.30
  -1  -1 -15  390.16   47.50
  -1  -1 -15  566.54   48.60
   1  -1  15  497.25   51.09
   1  -1  15  454.85   43.10
   1  -1  15  413.76   47.00
   1  -1  15  472.35   35.80
  -1  -1 -15  451.45   46.30
  -1  -1 -15  544.25   48.70
   1  -1  15  401.26   51.79
   1   1  16   76.19   25.80
   1   1  16   30.50   14.70
  -1   1 -16   48.00   20.90
   1   1  16   21.70   18.80
   1   1  16   50.99   31.50
  -1   1 -16   56.99   27.80
  -1   1 -16   67.29   23.40
  -1   1 -16   62.69   28.40
  -1   1 -16   96.89   25.50
  -1   1 -16   84.99   26.70
  -1  -1 -16   35.30   27.30
  -1  -1 -16   69.29   25.20
  -1  -1 -16   62.79   25.10
   1  -1  16  102.39   31.40
  -1  -1 -16   49.99   23.20
   1  -1  16   82.99   32.90
   1  -1  16   29.40   20.30
   1  -1  16   50.99   19.20
   1  -1  16  100.49   29.20
  -1  -1 -16   47.70   19.50
  -1  -1 -16   64.99   26.50
  -1   1 -17   -7.40   24.10
   1   1  17  -26.30   20.30
  -1   1 -17  -10.60   21.00
   1   1  17   -8.00   19.40
   1   1  17    4.30   17.40
  -1   1 -17   23.20   27.00
  -1   1 -17  -20.50   23.70
  -1   1 -17   -8.50   24.70
  -1  -1 -17  -16.60   16.60
  -1  -1 -17  -32.10   19.30
  -1  -1 -17   15.70   27.20
   1  -1  17   -9.20   13.90
   1  -1  17  -39.80   26.20
   1  -1  17  -20.50   23.00
  -1  -1 -17   -7.90   18.50
  -1  -1 -17    9.50   23.60
   1  -1  17   15.30   26.30
   1  -1  17  -14.60   18.60
  -1   1 -18   -5.70   25.10
  -1   1 -18   17.40   27.50
  -1   1 -18   33.10   27.50
   1   1  18   25.60   18.40
   1   1  18   -2.10   31.70
  -1   1 -18    9.00   22.90
   1   1  18   -4.80   20.90
  -1   1 -18   16.60   29.40
  -1  -1 -18  -40.40   21.30
   1  -1  18   23.00   27.10
   1  -1  18   25.80   34.20
  -1  -1 -18   13.30   21.40
   1  -1  18   11.20   21.40
  -1  -1 -18   42.40   30.50
  -1  -1 -18    7.30   24.40
   1   1  19  147.79   43.30
  -1   1 -19  135.49   35.00
  -1   1 -19  174.08   36.40
  -1   1 -19  153.18   35.30
   1   1  19  166.18   38.70
  -1   1 -19  240.38   44.60
  -1  -1 -19  220.78   40.30
   1  -1  19  152.18   35.90
   1  -1  19  204.78   34.60
  -1  -1 -19  157.48   36.00
   1  -1  19  220.58   50.29
   1  -1  19  199.88   35.60
   1  -1  19  130.09   39.60
  -1  -1 -19  222.78   35.70
  -1  -1 -19  145.59   39.30
  -1  -1 -19  208.78   40.40
   1   2 -19   29.80   25.50
   1   2 -19   68.89   35.60
   1   2 -19   64.69   29.00
  -1   2  19  104.29   33.30
  -1   2  19  117.89   44.60
   1   2 -19   62.49   27.80
   1   2 -19   38.50   30.60
   1  -2 -19   63.49   28.20
  -1  -2  19   31.00   32.40
  -1  -2  19   78.79   38.20
  -1  -2  19  135.19   43.30
   1  -2 -19   28.50   30.10
   1  -2 -19   67.09   28.60
  -1  -2  19  137.19   37.50
   1  -2 -19   64.89   32.90
   1  -2 -19   85.39   27.40
   1  -2 -19   31.40   35.10
  -1  -2  19   42.90   25.80
   1   2 -18   42.40   30.70
  -1   2  18   65.79   29.50
   1   2 -18   75.09   34.60
   1   2 -18   63.39   25.30
   1   2 -18   81.49   27.60
   1   2 -18   38.30   30.50
   1   2 -18   37.40   26.10
   1   2 -18   55.49   23.80
  -1   2  18   22.30   26.30
   1  -2 -18  129.99   37.70
   1  -2 -18   69.79   26.10
  -1  -2  18  107.69   39.00
  -1  -2  18   34.20   30.20
   1  -2 -18   99.59   27.80
  -1  -2  18  118.19   27.00
   1  -2 -18   21.90   26.90
   1  -2 -18  108.29   35.00
   1  -2 -18   24.80   18.30
  -1  -2  18  110.69   30.40
   1   2 -17    5.60   19.60
   1   2 -17  -35.90   22.60
  -1   2  17   17.80   18.20
   1   2 -17  -17.50   25.80
   1   2 -17   36.40   26.40
  -1   2  17  -16.60   16.60
   1   2 -17    0.20   24.20
   1   2 -17    7.80   26.60
   1   2 -17   11.80   28.70
  -1   2  17   19.70   31.70
  -1  -2  17    9.20   19.20
   1  -2 -17   16.20   20.50
   1  -2 -17   35.90   22.50
  -1  -2  17  -12.40   19.00
   1  -2 -17  -20.90   18.70
   1  -2 -17    2.70   20.40
   1  -2 -17   31.70   20.10
  -1  -2  17    6.80   26.60
  -1  -2  17   14.40   24.40
  -1  -2  17    8.90   21.70
   1  -2 -17    8.50   25.00
  -1   2  16  218.18   43.90
   1   2 -16  152.18   36.10
  -1   2  16  168.78   33.00
   1   2 -16  167.78   29.00
   1   2 -16  116.79   25.40
  -1   2  16  124.99   21.40
   1   2 -16  125.69   33.40
  -1   2  16  156.48   26.20
   1   2 -16  133.89   31.80
   1   2 -16  202.08   35.90
   1   2 -16  152.38   31.00
  -1  -2  16  164.78   31.60
   1  -2 -16   95.49   32.50
   1  -2 -16  128.69   26.80
   1  -2 -16  156.18   28.30
  -1  -2  16  127.09   28.80
  -1  -2  16  114.69   26.10
  -1  -2  16  137.49   36.20
   1  -2 -16  153.48   27.90
   1  -2 -16  167.48   31.50
   1  -2 -16  100.39   30.60
   1   2 -15  132.39   30.80
   1   2 -15  230.18   35.60
   1   2 -15  229.68   31.60
  -1   2  15  211.38   29.30
  -1   2  15  195.28   34.60
   1   2 -15  152.08   28.70
   1   2 -15  219.38   36.40
   1   2 -15  181.08   36.80
  -1   2  15  200.48   30.30
  -1   2  15  163.88   24.80
   1   2 -15  219.98   33.60
  -1  -2  15  132.79   34.60
   1  -2 -15  177.08   29.00
   1  -2 -15  237.48   30.50
   1  -2 -15  167.18   31.00
   1  -2 -15  162.18   32.20
  -1  -2  15  161.08   26.80
   1  -2 -15  162.48   23.90
  -1  -2  15  152.58   19.20
   1  -2 -15  175.28   30.40
   1  -2 -15  165.38   27.50
  -1  -2  15  179.28   31.30
  -1  -2  15  221.08   36.60
   1   2 -14   50.49   26.70
   1   2 -14   78.89   23.20
  -1   2  14   43.90   30.30
   1   2 -14   72.69   27.30
   1   2 -14   46.50   24.80
   1   2 -14   69.99   25.00
  -1   2  14   38.50   18.20
  -1   2  14   51.69   23.50
  -1   2  14   39.50   14.50
   1   2 -14   -1.90   21.50
   1  -2 -14   49.80   18.70
  -1  -2  14   28.10   18.00
  -1  -2  14   25.40   20.60
   1  -2 -14   33.30   22.30
  -1  -2  14   50.89   12.60
  -1  -2  14  -15.80   21.20
   1  -2 -14   18.90   14.50
  -1  -2  14   59.49   27.70
   1  -2 -14   51.49   20.30
   1  -2 -14   19.90   17.80
   1  -2 -14   27.80   17.60
   1   2 -13   12.00   18.90
  -1   2  13   -3.80    7.50
   1   2 -13   -2.60   13.80
  -1   2  13   -9.00   12.10
   1   2 -13    2.60   19.40
  -1   2  13  -10.30   13.60
   1   2 -13   12.50   22.20
  -1   2  13    8.60   11.50
  -1   2  13  -30.90   15.80
  -1   2  13  -27.20   20.90
   1   2 -13  -20.10   18.20
   1  -2 -13    3.00   14.50
   1  -2 -13  -16.80   13.20
   1  -2 -13  -43.50   15.50
   1  -2 -13  -14.60   14.50
  -1  -2  13    5.00   12.30
  -1  -2  13  -11.40   14.60
   1  -2 -13    1.20    8.50
  -1  -2  13   13.00   15.30
   1  -2 -13    2.00   15.60
  -1  -2  13   16.90   17.80
  -1  -2  13    9.50   15.00
  -1  -2  13   -1.00   19.30
   1  -2 -13  -15.40    9.00
  -1   2  12  444.66   25.80
  -1   2  12  384.76   33.20
   1   2 -12  346.67   37.60
  -1   2  12  394.86   32.30
  -1   2  12  433.26   46.90
   1   2 -12  382.46   42.10
  -1   2  12  367.46   31.20
   1   2 -12  374.66   39.70
   1   2 -12  306.17   34.80
  -1   2  12  430.16   34.20
   1   2 -12  345.97   38.20
  -1   2  12  453.05   41.30
   1   2 -12  451.85   50.59
  -1  -2  12  434.76   40.20
  -1  -2  12  368.16   30.80
   1  -2 -12  429.86   35.50
   1  -2 -12  450.45   43.80
  -1  -2  12  442.46   44.30
  -1  -2  12  350.96   40.70
  -1  -2  12  394.66   39.20
   1  -2 -12  388.26   28.50
   1  -2 -12  397.16   26.50
  -1  -2  12  299.17   32.40
   1  -2 -12  395.16   34.40
   1  -2 -12  445.76   35.20
   1  -2 -12  426.56   41.00
  -1   2  11  108.19   17.10
  -1   2  11  100.29   19.60
   1   2 -11   87.29   20.50
  -1   2  11  100.99   16.10
  -1   2  11   96.69   17.70
   1   2 -11   68.99   23.00
  -1   2  11  104.99   17.30
   1   2 -11  104.99   19.70
   1   2 -11   85.79   22.30
  -1   2  11   91.19   11.50
  -1   2  11   81.99   22.40
   1   2 -11  119.99   25.20
   1   2 -11  144.69   27.20
  -1  -2  11  113.69   17.20
   1  -2 -11  105.99   18.40
  -1  -2  11   68.09   16.90
   1  -2 -11   92.59   11.50
   1  -2 -11  114.49   13.40
   1  -2 -11   75.29   21.80
  -1  -2  11  175.78   28.00
  -1  -2  11   97.79   18.40
   1  -2 -11   47.20   22.20
   1  -2 -11   90.89   12.90
   1  -2 -11  117.89   18.20
  -1  -2  11  105.99   24.00
  -1  -2  11  105.59   23.40
   1  -2 -11   63.29   15.00
   1  -2 -11  107.99   17.90
   1  -2 -11   96.09   14.90
   1   2 -10    3.20   16.00
  -1   2  10   11.60   19.60
  -1   2  10   16.50   11.90
  -1   2  10   -0.80    6.10
   1   2 -10   20.90   17.00
  -1   2  10    9.50   11.30
   1   2 -10   36.90   13.60
   1   2 -10   23.30   18.00
   1   2 -10    8.40   11.80
   1   2 -10  -18.90   17.20
  -1   2  10   17.50   11.70
  -1   2  10   15.80   10.50
  -1   2  10   16.50    9.20
   1  -2 -10   16.20    8.00
   1  -2 -10  -31.40   15.00
  -1  -2  10   30.20   12.40
  -1  -2  10    1.50   11.70
  -1  -2  10   13.20   13.10
   1  -2 -10  -16.10    9.30
   1  -2 -10    5.60   10.90
   1  -2 -10   22.10   10.70
   1  -2 -10   -1.40    7.70
   1  -2 -10   17.30   12.30
  -1  -2  10   12.40   15.60
   1  -2 -10   -6.10   14.90
  -1  -2  10    5.30   17.00
   1  -2 -10   18.90    7.10
   1  -2 -10    2.70   10.40
  -1  -2  10   19.80   10.80
  -1  -2  10   -3.40   11.20
  -1   2   9  269.27   20.90
  -1   2   9  288.97   31.70
   1   2  -9  274.27   22.10
   1   2  -9  373.46   32.40
   1   2  -9  283.97   18.10
  -1   2   9  225.78   15.60
  -1   2   9  308.47   30.80
  -1   2   9  308.57   25.20
   1   2  -9  290.37   31.10
   1   2  -9  284.87   27.50
  -1   2   9  285.37   25.50
   1   2  -9  265.77   29.30
   1   2  -9  261.97   28.10
   1   2  -9  332.97   31.90
  -1   2   9  268.97   22.90
  -1  -2   9  367.06   32.50
   1  -2  -9  262.77   19.50
  -1  -2   9  250.07   30.30
   1  -2  -9  299.07   20.70
   1  -2  -9  304.27   29.80
   1  -2  -9  251.47   22.30
   1  -2  -9  268.97   24.20
   1  -2  -9  294.57   22.90
   1  -2  -9  272.07   25.00
   1  -2  -9  306.07   21.50
  -1  -2   9  253.37   24.00
  -1  -2   9  270.57   28.30
   1  -2  -9  262.47   23.50
  -1  -2   9  267.97   28.00
  -1  -2   9  241.88   28.90
   1  -2  -9  270.57   28.50
  -1  -2   9  295.87   25.30
   1   2  -8  660.13   45.00
  -1   2   8  676.93   50.49
   1   2  -8  697.63   46.90
   1   2  -8  661.23   43.90
   1   2  -8  689.13   44.70
   1   2  -8  685.33   36.00
   1   2  -8  726.33   48.00
  -1   2   8  688.63   41.10
  -1   2   8  679.93   38.60
  -1   2   8  632.84   36.60
   1   2  -8  622.64   42.40
   1   2  -8  695.53   38.20
  -1   2   8  693.33   37.90
  -1   2   8  704.73   45.30
  -1   2   8  738.63   41.30
   1  -2  -8  640.44   44.00
   1  -2  -8  686.03   37.20
   1  -2  -8  707.03   38.40
   1  -2  -8  668.43   39.30
   1  -2  -8  646.64   39.10
   1  -2  -8  627.74   39.20
  -1  -2   8  664.53   46.40
  -1  -2   8  647.14   35.40
  -1  -2   8  599.54   44.90
  -1  -2   8  677.63   46.20
   1  -2  -8  717.63   39.20
  -1  -2   8  653.53   44.80
  -1  -2   8  729.03   47.60
   1  -2  -8  693.33   36.40
  -1  -2   8  685.93   40.00
   1  -2  -8  697.23   38.10
   1  -2  -8  715.33   39.70
  -1  -2   8  706.23   40.60
   1  -2  -8  669.83   44.50
  -1  -2   8  700.63   44.80
   1  -2  -8  577.54   39.30
   1   2  -7   47.10   15.30
   1   2  -7   50.69    9.20
  -1   2   7   46.40    9.70
   1   2  -7   55.49   12.70
  -1   2   7   57.09   13.50
   1   2  -7   31.00   11.30
  -1   2   7   55.49   14.90
  -1   2   7   50.19    9.80
   1   2  -7   64.59   15.40
  -1   2   7   54.79   12.10
   1   2  -7   39.60   16.50
  -1   2   7   53.59   15.20
   1   2  -7   43.60   12.40
   1   2  -7   46.50    8.50
  -1   2   7   48.30    8.50
   1  -2  -7   55.39    9.10
   1  -2  -7   40.90    9.50
  -1  -2   7   46.60   12.40
  -1  -2   7   50.69   13.60
  -1  -2   7   86.79   17.90
   1  -2  -7   71.99   10.60
   1  -2  -7   48.90   13.50
   1  -2  -7   56.59    8.00
  -1  -2   7   52.29   12.90
  -1  -2   7   29.40   11.30
   1  -2  -7   50.59    9.60
  -1  -2   7   53.69   11.20
   1  -2  -7   59.89   14.90
  -1  -2   7   59.09    8.50
  -1  -2   7   35.60   12.30
  -1  -2   7   34.80   11.70
   1  -2  -7   61.69    9.10
   1  -2  -7   45.90    9.30
   1  -2  -7   40.90   10.40
   1  -2  -7   59.99    9.80
  -1  -2   7   21.50   14.40
   1  -2  -7   47.70   14.50
   1  -2  -7   41.00   10.80
  -1   2   6  295.07   22.50
  -1   2   6  235.58   23.50
   1   2  -6  315.67   27.10
  -1   2   6  291.77   18.60
  -1   2   6  267.07   20.30
   1   2  -6  288.77   26.40
   1   2  -6  275.97   18.90
  -1   2   6  315.37   28.30
  -1   2   6  325.57   26.50
   1   2  -6  310.47   25.10
  -1   2   6  277.17   22.80
   1   2  -6  305.87   26.80
   1   2  -6  286.87   25.70
   1   2  -6  281.97   19.10
   1   2  -6  285.77   24.50
  -1   2   6  284.17   30.10
  -1   2   6  278.97   17.60
  -1  -2   6  326.47   28.50
   1  -2  -6  291.47   24.90
  -1  -2   6  261.37   20.20
  -1  -2   6  302.57   24.10
  -1  -2   6  271.57   25.70
   1  -2  -6  275.57   23.00
  -1  -2   6  283.87   26.20
   1  -2  -6  306.07   27.20
   1  -2  -6  274.47   23.50
  -1  -2   6  246.68   18.90
   1  -2  -6  294.07   20.50
  -1  -2   6  290.27   25.60
   1  -2  -6  294.77   21.40
   1  -2  -6  292.57   19.60
   1  -2  -6  296.07   18.40
   1  -2  -6  291.47   19.30
  -1  -2   6  291.87   23.30
  -1  -2   6  240.58   23.90
  -1  -2   6  291.67   23.50
   1  -2  -6  297.47   18.70
  -1  -2   6  285.67   25.70
   1  -2  -6  312.77   19.60
   1  -2  -6  288.77   20.10
   1  -2  -6  259.97   21.20
   1   2  -5  608.34   37.70
   1   2  -5  637.94   39.80
  -1   2   5  617.64   37.50
   1   2  -5  664.43   39.70
   1   2  -5  636.34   37.50
   1   2  -5  635.94   34.80
   1   2  -5  565.84   39.40
  -1   2   5  617.74   40.30
  -1   2   5  631.04   37.00
  -1   2   5  645.44   32.90
   1   2  -5  654.13   40.30
  -1   2   5  680.93   32.00
  -1   2   5  614.64   32.40
   1   2  -5  728.23   38.60
  -1   2   5  624.94   41.20
  -1   2   5  665.73   36.20
   1   2  -5  584.44   38.80
  -1   2   5  688.43   42.80
  -1   2   5  650.33   39.40
  -1   2   5  621.94   31.20
   1  -2  -5  659.13   35.10
   1  -2  -5  653.23   37.90
  -1  -2   5  705.33   38.80
  -1  -2   5  642.84   40.90
  -1  -2   5  645.94   39.40
   1  -2  -5  659.23   38.40
   1  -2  -5  681.93   39.10
   1  -2  -5  652.83   32.90
   1  -2  -5  618.94   38.40
   1  -2  -5  640.14   37.20
   1  -2  -5  622.04   34.80
  -1  -2   5  619.64   39.80
   1  -2  -5  643.14   33.70
  -1  -2   5  625.14   34.90
  -1  -2   5  616.44   40.70
  -1  -2   5  662.63   39.80
   1  -2  -5  624.34   32.00
   1  -2  -5  635.14   34.90
   1  -2  -5  656.43   32.20
  -1  -2   5  636.84   39.00
  -1  -2   5  660.83   37.50
   1  -2  -5  629.04   33.40
   1  -2  -5  669.73   36.70
  -1  -2   5  614.54   38.90
   1   2  -4  975.10   52.79
  -1   2   4  951.60   50.89
   1   2  -4 1032.60   52.69
  -1   2   4  894.41   54.49
  -1   2   4  967.80   45.50
   1   2  -4  929.51   51.79
  -1   2   4  971.40   50.89
  -1   2   4  942.71   49.60
   1   2  -4  963.50   50.29
   1   2  -4  914.81   50.69
   1   2  -4 1008.30   51.39
   1   2  -4  902.71   48.50
   1   2  -4  879.71   50.09
   1   2  -4 1012.70   52.79
  -1   2   4  943.51   45.10
  -1   2   4  897.61   50.99
   1   2  -4  998.90   51.29
  -1   2   4 1021.20   51.39
   1   2  -4  945.61   53.19
   1  -2  -4  954.60   49.80
   1  -2  -4  952.20   44.30
  -1  -2   4  913.21   48.80
   1  -2  -4  940.71   51.59
   1  -2  -4  921.21   50.39
   1  -2  -4  931.91   48.20
  -1  -2   4  903.41   51.49
   1  -2  -4  913.81   45.70
  -1  -2   4  992.30   51.89
   1  -2  -4  925.91   45.50
   1  -2  -4 1024.00   51.99
  -1  -2   4  991.70   52.69
   1  -2  -4 1049.00   55.79
   1  -2  -4  945.51   44.00
  -1  -2   4  903.71   50.29
   1  -2  -4  995.10   51.99
   1  -2  -4  966.90   45.60
  -1  -2   4  905.91   52.19
   1  -2  -4  956.10   45.70
   1  -2  -4  981.00   52.49
  -1  -2   4  972.80   53.09
   1  -2  -4  801.52   44.40
  -1  -2   4  955.50   51.09
  -1  -2   4 1008.30   51.59
   1  -2  -4  981.30   48.50
   1  -2  -4  924.51   49.20
  -1  -2   4  981.00   48.40
  -1  -2   4 1000.60   51.79
  -1  -2   4  949.40   51.99
  -1  -2   4  950.90   52.49
   1  -2  -4 1016.70   52.09
  -1   2   3  146.59    9.60
   1   2  -3  137.79   16.80
   1   2  -3  155.68   13.90
  -1   2   3  152.58   16.10
   1   2  -3  139.69   17.40
   1   2  -3  142.89   15.30
   1   2  -3  151.08   17.60
  -1   2   3  154.78   16.50
   1   2  -3   98.79   12.50
  -1   2   3  131.59   15.70
   1   2  -3  176.88   17.30
  -1   2   3  160.28   14.30
   1   2  -3  166.68   16.00
  -1   2   3  166.88   16.10
   1   2  -3  177.18   15.60
   1   2  -3  145.09   14.20
   1   2  -3  151.08    8.50
   1   2  -3  147.49   15.20
  -1   2   3  180.58   15.50
   1   2  -3  151.48   14.30
  -1   2   3  148.69   20.90
  -1   2   3  170.98   15.60
   1  -2  -3  165.28   16.70
  -1  -2   3  161.68   18.30
   1  -2  -3  127.09   14.10
  -1  -2   3  172.58   17.00
   1  -2  -3  160.28   19.80
  -1  -2   3  114.29   15.40
  -1  -2   3  132.09   16.90
  -1  -2   3  181.38   18.60
  -1  -2   3  160.68   14.80
  -1  -2   3  170.18   15.80
   1  -2  -3  167.78   13.70
   1  -2  -3  140.39   10.30
   1  -2  -3  120.79   16.20
   1  -2  -3  156.28   15.60
   1  -2  -3  147.69   16.70
   1  -2  -3  139.19   11.80
  -1  -2   3  145.69   16.40
   1  -2  -3  138.59    9.30
   1  -2  -3  148.29    9.70
   1  -2  -3  154.78    8.70
   1  -2  -3  169.68   15.20
  -1  -2   3  126.59   14.10
   1  -2  -3  177.28   15.90
  -1  -2   3  140.19   15.50
  -1  -2   3  147.39   14.40
   1  -2  -3  160.28   15.50
   1  -2  -3  139.49   14.30
  -1  -2   3  147.39   15.00
  -1  -2   3  180.78   14.80
   1  -2  -3  155.68   10.50
  -1   2   2   40.70   11.20
   1   2  -2   69.19   12.50
   1   2  -2   41.50    9.70
   1   2  -2   74.89   12.30
  -1   2   2   62.99    6.10
  -1   2   2   65.89    5.70
  -1   2   2   61.89    5.00
  -1   2   2   52.29    9.30
   1   2  -2   49.30   10.30
  -1   2   2   59.49   11.00
   1   2  -2   44.40    9.60
   1   2  -2   51.19   12.30
  -1   2   2   71.99    9.80
   1   2  -2   51.69   11.10
  -1   2   2   78.89   10.00
   1   2  -2   69.59    7.40
   1   2  -2   52.09   10.60
   1   2  -2   71.59   13.20
   1   2  -2   52.79   10.10
   1   2  -2   80.79   11.60
  -1   2   2   65.99   11.80
   1   2  -2   59.69    9.40
  -1   2   2   49.20   16.90
  -1   2   2   47.70   11.00
   1  -2  -2   59.29    5.70
  -1  -2   2   70.49   10.60
   1  -2  -2   46.50   10.60
   1  -2  -2   56.39   11.00
   1  -2  -2   73.09    9.90
  -1  -2   2   52.29   10.80
   1  -2  -2   58.69    5.20
  -1  -2   2   60.19    8.70
   1  -2  -2   61.79   11.20
   1  -2  -2   80.89   12.30
   1  -2  -2   63.89    5.90
  -1  -2   2   73.59   11.80
  -1  -2   2   73.59   13.10
  -1  -2   2   59.79   10.40
   1  -2  -2   72.19   13.10
  -1  -2   2   60.79   10.30
   1  -2  -2   85.09   11.20
   1  -2  -2   79.49   14.40
  -1  -2   2   63.19   11.40
  -1  -2   2   45.70   11.00
   1  -2  -2   57.59    6.40
  -1  -2   2   71.39   11.10
  -1  -2   2   63.49   11.40
  -1  -2   2   66.69    9.60
   1  -2  -2   61.69    9.90
  -1  -2   2   62.49   11.00
   1  -2  -2   57.59    6.70
   1  -2  -2   80.59   10.90
  -1  -2   2   56.49    9.70
   1  -2  -2   66.39    5.90
   1  -2  -2   69.19   11.90
   1   2  -1  175.68   16.80
  -1   2   1  172.98   14.60
  -1   2   1  152.38   17.70
  -1   2   1  146.89   20.30
   1   2  -1  161.28   16.00
  -1   2   1  168.78   10.60
   1   2  -1  173.28   16.90
   1   2  -1  183.98   14.30
  -1   2   1  158.58   11.00
  -1   2   1  168.88   15.30
  -1   2   1  177.38   13.90
  -1   2   1  171.78   15.10
   1   2  -1  174.78   15.80
   1   2  -1  150.48   17.40
   1   2  -1  164.98   13.60
   1   2  -1  175.88   12.40
   1   2  -1  134.79   12.00
   1   2  -1  158.38   13.70
   1   2  -1  168.38   13.00
   1   2  -1  139.29   14.50
  -1   2   1  193.08   16.40
  -1   2   1  180.88   14.50
  -1   2   1  142.49   10.90
  -1   2   1  172.88   11.90
  -1   2   1  178.28    9.70
   1   2  -1  174.68   12.20
  -1  -2   1  169.78   17.80
   1  -2  -1  164.18   10.90
   1  -2  -1  178.08   15.10
  -1  -2   1  190.18   16.30
   1  -2  -1  187.48   13.60
   1  -2  -1  171.88   11.60
  -1  -2   1  156.48   13.50
   1  -2  -1  172.68   10.40
  -1  -2   1  178.58   15.10
   1  -2  -1  175.88   16.20
  -1  -2   1  168.78   13.50
  -1  -2   1  191.28   15.40
   1  -2  -1  181.18   13.90
   1  -2  -1  139.29   15.60
  -1  -2   1  156.98   16.00
  -1  -2   1  158.18    9.60
   1  -2  -1  176.88   11.70
   1  -2  -1  166.18   15.30
   1  -2  -1  166.78   11.80
   1  -2  -1  161.78    8.60
   1  -2  -1  171.38   11.60
  -1  -2   1  134.49   16.10
  -1  -2   1  172.58   14.90
   1  -2  -1  175.78   14.90
   1  -2  -1  194.78   21.90
  -1  -2   1  166.48   12.70
   1  -2  -1  193.08   15.20
  -1  -2   1  175.08   15.00
   1  -2  -1  170.08   19.60
  -1  -2   1  168.58   14.30
   1  -2  -1  164.18    9.40
  -1  -2   1  179.58   16.10
  -1   2   0  541.75   28.70
   1   2   0  460.65   24.70
   1   2   0  489.75   31.30
  -1   2   0  563.44   30.70
   1   2   0  453.95   27.20
  -1   2   0  472.75   26.40
  -1   2   0  560.24   28.40
   1   2   0  547.95   26.60
  -1   2   0  542.55   34.70
   1   2   0  538.45   27.00
  -1   2   0  549.74   27.60
   1   2   0  567.14   30.60
   1   2   0  545.85   24.50
  -1   2   0  538.35   31.50
  -1   2   0  512.65   31.00
  -1   2   0  527.25   25.70
   1   2   0  546.55   31.70
   1   2   0  567.34   29.10
  -1   2   0  558.14   27.40
  -1   2   0  606.84   31.10
   1   2   0  536.05   26.90
   1   2   0  485.25   29.40
   1   2   0  550.74   35.00
  -1   2   0  538.65   27.70
  -1   2   0  472.25   27.10
  -1   2   0  520.15   27.90
  -1   2   0  478.05   31.30
   1   2   0  523.35   31.00
  -1  -2   0  581.64   32.10
  -1  -2   0  484.15   34.50
   1  -2   0  535.15   29.30
  -1  -2   0  531.05   29.60
   1  -2   0  522.85   28.00
   1  -2   0  538.05   27.30
  -1  -2   0  520.55   27.30
  -1  -2   0  464.45   31.00
   1  -2   0  553.34   32.60
   1  -2   0  451.65   31.10
  -1  -2   0  549.95   31.80
  -1  -2   0  529.25   27.80
   1  -2   0  560.34   31.60
  -1  -2   0  489.95   26.50
  -1  -2   0  531.75   27.60
   1  -2   0  518.25   27.70
   1  -2   0  537.95   30.80
   1  -2   0  507.15   27.80
  -1  -2   0  555.34   27.60
   1  -2   0  502.65   27.90
   1  -2   0  504.95   28.30
   1  -2   0  542.75   27.10
  -1  -2   0  537.35   27.70
   1  -2   0  522.85   28.00
  -1  -2   0  509.35   26.60
  -1  -2   0  555.34   31.40
  -1  -2   0  495.05   30.80
   1  -2   0  558.04   31.50
  -1  -2   0  550.34   30.10
  -1  -2   0  503.35   28.70
   1  -2   0  554.14   28.20
   1  -2   0  478.45   35.50
  -1   2  -1  232.78   17.90
  -1   2  -1  230.48   17.20
  -1   2  -1  240.08   14.20
  -1   2  -1  248.88   20.20
  -1   2  -1  214.48   18.50
  -1   2  -1  242.78   20.60
   1   2   1  239.58   16.50
   1   2   1  230.38   18.40
   1   2   1  247.28   22.20
   1   2   1  239.48   16.90
  -1   2  -1  221.18   15.60
  -1   2  -1  226.08   12.90
   1   2   1  233.98   17.80
   1   2   1  240.48   13.20
   1   2   1  226.38   13.60
  -1   2  -1  216.48   20.60
  -1   2  -1  185.78   18.70
  -1   2  -1  221.98   18.90
   1   2   1  226.98   12.60
  -1   2  -1  218.18   16.80
  -1   2  -1  233.98   18.20
  -1   2  -1  226.38   16.70
   1   2   1  229.08   19.70
   1   2   1  298.97   23.50
   1   2   1  230.88   17.40
  -1   2  -1  224.18   15.50
  -1   2  -1  246.08   17.90
   1  -2   1  244.38   14.20
   1  -2   1  204.98   18.20
   1  -2   1  238.58   20.30
  -1  -2  -1  239.58   19.00
   1  -2   1  228.18   19.20
  -1  -2  -1  245.88   15.10
   1  -2   1  190.08   17.50
  -1  -2  -1  223.98   19.90
  -1  -2  -1  241.48   13.20
  -1  -2  -1  222.08   13.20
   1  -2   1  214.88   19.50
   1  -2   1  231.08   21.00
  -1  -2  -1  266.97   15.60
   1  -2   1  233.68   16.30
  -1  -2  -1  231.68   13.10
  -1  -2  -1  267.27   18.90
   1  -2   1  231.88   16.70
  -1  -2  -1  243.68   16.40
   1  -2   1  224.58   17.40
  -1  -2  -1  234.18   17.00
  -1  -2  -1  222.38   16.60
   1  -2   1  224.38   18.00
   1  -2   1  201.38   16.00
  -1  -2  -1  228.28   19.80
   1  -2   1  233.68   13.50
  -1  -2  -1  240.58   17.70
  -1  -2  -1  250.87   17.40
   1  -2   1  254.77   15.60
   1  -2   1  252.27   18.40
  -1  -2  -1  274.37   22.50
  -1  -2  -1  242.38   18.10
  -1  -2  -1  218.48   13.00
   1  -2   1  218.38   17.50
  -1   2  -2 1894.01   89.39
   1   2   2 1687.73   92.69
  -1   2  -2 1897.41   90.29
  -1   2  -2 1769.32   90.29
  -1   2  -2 1887.51   92.59
   1   2   2 1833.82   89.39
  -1   2  -2 1822.32   90.19
  -1   2  -2 1945.51   86.99
   1   2   2 1991.70   88.29
   1   2   2 1793.52   90.09
  -1   2  -2 1898.21   91.19
  -1   2  -2 1769.62   89.09
  -1   2  -2 1954.10   87.19
   1   2   2 1860.11   86.89
   1   2   2 1877.31   90.99
   1   2   2 1926.11   91.99
  -1   2  -2 1870.01   89.79
  -1   2  -2 1863.31   90.09
  -1   2  -2 1816.12   90.09
  -1   2  -2 1857.61   86.99
   1   2   2 1843.02   88.79
   1   2   2 1847.72   90.59
  -1   2  -2 1846.92   88.89
  -1   2  -2 1886.61   88.89
  -1  -2  -2 1784.02   86.89
   1  -2   2 1826.02   88.99
  -1  -2  -2 1847.92   90.39
   1  -2   2 1812.92   89.39
   1  -2   2 1762.72   89.09
  -1  -2  -2 1881.71   90.59
  -1  -2  -2 1856.91   89.59
  -1  -2  -2 1878.81   84.49
   1  -2   2 1840.62   89.99
  -1  -2  -2 1863.51   89.89
  -1  -2  -2 1769.82   89.79
  -1  -2  -2 1854.01   87.29
   1  -2   2 1905.71   91.59
  -1  -2  -2 1966.90   89.09
  -1  -2  -2 1794.12   84.39
   1  -2   2 1795.32   89.49
   1  -2   2 1833.12   89.99
   1  -2   2 1993.00   93.49
   1  -2   2 1803.02   86.99
  -1  -2  -2 1919.61   86.19
   1  -2   2 1838.72   90.39
   1  -2   2 1783.92   89.29
   1  -2   2 1929.81   89.99
  -1  -2  -2 1802.02   84.29
  -1  -2  -2 1953.20   92.69
   1  -2   2 1961.30   86.99
  -1  -2  -2 1984.60   92.29
   1  -2   2 1893.11   90.29
   1  -2   2 1882.01   86.09
  -1  -2  -2 1847.52   84.79
  -1   2  -3  322.27   24.80
  -1   2  -3  329.37   23.00
   1   2   3  295.07   21.10
  -1   2  -3  301.47   23.20
   1   2   3  342.07   23.10
  -1   2  -3  280.67   25.70
   1   2   3  298.67   14.90
   1   2   3  337.37   25.50
   1   2   3  303.67   25.40
  -1   2  -3  289.77   24.40
   1   2   3  317.57   16.40
   1   2   3  286.37   22.30
  -1   2  -3  317.17   18.80
  -1   2  -3  330.17   22.70
   1   2   3  316.87   15.50
   1   2   3  309.07   20.00
  -1   2  -3  330.97   19.30
  -1   2  -3  304.97   23.80
  -1   2  -3  301.87   22.20
  -1   2  -3  296.87   18.90
  -1   2  -3  334.97   24.60
  -1   2  -3  298.17   20.50
   1   2   3  318.87   22.10
   1   2   3  272.17   26.30
  -1   2  -3  335.57   22.20
  -1  -2  -3  291.27   23.30
   1  -2   3  297.17   18.90
  -1  -2  -3  354.46   25.50
  -1  -2  -3  337.27   22.80
   1  -2   3  277.77   23.60
  -1  -2  -3  297.77   25.00
   1  -2   3  290.77   24.00
  -1  -2  -3  326.37   24.30
  -1  -2  -3  297.37   21.30
   1  -2   3  298.07   24.00
  -1  -2  -3  326.77   16.00
   1  -2   3  292.87   25.00
   1  -2   3  270.67   21.40
  -1  -2  -3  295.57   19.50
   1  -2   3  297.77   23.70
   1  -2   3  317.27   22.20
   1  -2   3  303.37   20.50
  -1  -2  -3  279.57   22.00
   1  -2   3  298.97   24.70
   1  -2   3  355.96   22.70
   1  -2   3  285.97   24.60
  -1  -2  -3  285.77   26.90
   1  -2   3  339.77   24.30
  -1  -2  -3  313.67   16.00
  -1  -2  -3  322.27   15.70
   1  -2   3  296.97   22.50
   1  -2   3  283.07   22.90
  -1  -2  -3  335.67   19.10
  -1  -2  -3  303.37   15.70
  -1  -2  -3  306.37   22.60
  -1  -2  -3  321.67   16.60
  -1  -2  -3  326.97   21.60
   1   2   4  169.28   10.90
   1   2   4  145.39   20.50
  -1   2  -4  189.78   17.00
   1   2   4  194.98   18.80
   1   2   4  163.88   17.60
  -1   2  -4  178.98   19.00
  -1   2  -4  159.88   18.30
   1   2   4  163.08   16.70
   1   2   4  204.18   17.00
  -1   2  -4  174.18    9.80
  -1   2  -4  177.28   18.40
  -1   2  -4  180.68   19.30
   1   2   4  191.58   12.30
   1   2   4  193.88   17.20
  -1   2  -4  180.68   16.00
   1   2   4  166.38   14.30
  -1   2  -4  191.28   19.60
  -1   2  -4  155.98   17.20
  -1   2  -4  171.78   20.90
   1   2   4  153.78   10.80
  -1   2  -4  139.79   19.00
  -1   2  -4  165.08   16.30
  -1   2  -4  155.18   14.40
  -1   2  -4  174.58   13.60
  -1   2  -4  168.48   14.70
  -1  -2  -4  164.28   15.00
  -1  -2  -4  174.58   17.80
   1  -2   4  194.98   17.20
  -1  -2  -4  162.48    9.90
   1  -2   4  169.58   17.30
  -1  -2  -4  186.08   11.60
  -1  -2  -4  176.28    9.20
  -1  -2  -4  173.98   21.70
   1  -2   4  180.28   20.00
   1  -2   4  192.38   18.30
  -1  -2  -4  185.78   17.50
  -1  -2  -4  192.98   17.40
  -1  -2  -4  203.68   17.40
  -1  -2  -4  184.38   16.90
   1  -2   4  188.38   20.70
  -1  -2  -4  210.68   18.80
   1  -2   4  160.38   17.60
   1  -2   4  205.88   15.90
   1  -2   4  137.19   18.10
  -1  -2  -4  154.08   11.30
   1  -2   4  163.68   18.50
  -1  -2  -4  164.68   11.80
  -1  -2  -4  188.18   16.20
  -1  -2  -4  177.68   11.30
  -1  -2  -4  186.88   14.70
   1  -2   4  173.78   18.60
  -1  -2  -4  169.38   15.70
   1  -2   4  176.68   18.80
   1  -2   4  173.88   14.50
   1  -2   4  176.88   19.90
  -1  -2  -4  285.87   22.00
  -1   2  -5  527.05   34.40
   1   2   5  515.35   24.30
   1   2   5  465.15   33.60
  -1   2  -5  448.66   31.60
  -1   2  -5  434.26   30.40
  -1   2  -5  509.95   28.60
   1   2   5  474.65   30.00
   1   2   5  450.45   23.10
  -1   2  -5  444.56   24.10
  -1   2  -5  456.45   27.20
   1   2   5  456.55   25.10
  -1   2  -5  493.55   33.50
  -1   2  -5  440.16   33.60
  -1   2  -5  484.65   30.30
  -1   2  -5  456.95   32.30
   1   2   5  458.45   30.40
  -1   2  -5  440.46   32.70
   1   2   5  445.06   28.50
  -1   2  -5  465.45   33.30
   1   2   5  485.75   26.20
   1   2   5  445.96   24.80
  -1   2  -5  454.05   28.50
   1   2   5  486.95   36.20
   1  -2   5  455.25   33.00
   1  -2   5  423.06   29.60
  -1  -2  -5  447.56   25.20
  -1  -2  -5  503.35   33.60
   1  -2   5  509.95   32.20
  -1  -2  -5  473.95   24.40
   1  -2   5  435.06   34.20
  -1  -2  -5  478.85   24.30
  -1  -2  -5  475.85   29.90
   1  -2   5  481.25   34.40
  -1  -2  -5  500.25   26.00
   1  -2   5  494.65   33.10
   1  -2   5  469.15   31.10
   1  -2   5  456.55   28.20
   1  -2   5  476.05   28.20
  -1  -2  -5  508.05   30.60
  -1  -2  -5  459.85   27.90
   1  -2   5  434.96   30.50
  -1  -2  -5  441.56   26.90
   1  -2   5  508.45   33.80
  -1  -2  -5  482.25   28.90
  -1  -2  -5  454.35   33.60
  -1  -2  -5  422.56   26.00
  -1  -2  -5  558.34   36.40
  -1  -2  -5  451.75   25.10
  -1  -2  -5  478.65   32.70
   1  -2   5  498.15   34.60
  -1   2  -6 2305.97  110.39
  -1   2  -6 2232.98  115.69
  -1   2  -6 2136.39  116.19
   1   2   6 2344.57  118.99
  -1   2  -6 2340.27  115.89
   1   2   6 2300.77  115.69
   1   2   6 2285.17  109.19
   1   2   6 2328.97  111.49
   1   2   6 2454.95  109.59
  -1   2  -6 2302.47  112.39
   1   2   6 2273.37  107.59
  -1   2  -6 2370.36  116.19
  -1   2  -6 2279.77  115.09
  -1   2  -6 2287.87  115.09
   1   2   6 2389.06  113.59
   1   2   6 2234.48  111.69
   1   2   6 2429.26  115.59
  -1  -2  -6 2258.67  109.29
   1  -2   6 2310.37  115.49
  -1  -2  -6 2337.67  108.69
  -1  -2  -6 2473.55  114.09
  -1  -2  -6 2425.86  111.69
  -1  -2  -6 2279.47  109.39
   1  -2   6 2367.46  112.29
  -1  -2  -6 2359.86  111.89
   1  -2   6 2324.57  115.49
  -1  -2  -6 2371.26  117.59
   1  -2   6 2314.47  115.59
  -1  -2  -6 2320.37  115.99
   1  -2   6 2388.06  114.89
   1  -2   6 2142.09  115.49
  -1  -2  -6 2319.87  108.59
  -1  -2  -6 2287.17  110.09
  -1  -2  -6 2363.86  113.09
   1  -2   6 2324.07  115.89
  -1  -2  -6 2324.37  109.79
   1  -2   6 2273.37  111.99
  -1  -2  -6 2376.36  109.79
   1   2   7  345.17   24.00
   1   2   7  401.36   26.70
  -1   2  -7  429.76   25.90
  -1   2  -7  356.56   31.00
  -1   2  -7  381.66   33.80
   1   2   7  407.16   27.20
   1   2   7  406.06   29.80
   1   2   7  389.36   28.20
  -1   2  -7  433.16   33.80
  -1   2  -7  377.46   29.30
   1   2   7  390.06   23.70
  -1   2  -7  371.06   32.50
   1   2   7  383.16   33.70
  -1   2  -7  392.96   30.00
  -1   2  -7  460.05   24.80
   1   2   7  458.65   26.10
  -1   2  -7  400.66   34.50
   1   2   7  355.76   35.20
  -1  -2  -7  393.26   24.00
   1  -2   7  378.86   34.10
  -1  -2  -7  363.36   33.60
  -1  -2  -7  420.56   26.40
  -1  -2  -7  403.76   24.60
   1  -2   7  388.36   29.60
   1  -2   7  368.06   32.90
  -1  -2  -7  399.56   27.30
  -1  -2  -7  441.56   35.30
  -1  -2  -7  424.96   27.90
  -1  -2  -7  414.36   32.40
  -1  -2  -7  387.56   24.70
   1  -2   7  421.26   27.50
   1  -2   7  429.36   34.10
   1  -2   7  460.35   35.60
  -1  -2  -7  432.96   26.30
  -1  -2  -7  434.66   30.50
   1  -2   7  394.16   27.50
  -1  -2  -7  395.36   26.20
   1  -2   7  414.06   32.00
  -1  -2  -7  447.06   27.30
   1   2   8    4.20    7.90
  -1   2  -8   15.80    8.00
  -1   2  -8   25.50   15.70
   1   2   8    4.90    8.50
  -1   2  -8   16.80   14.10
   1   2   8   21.20    8.10
  -1   2  -8   14.80   11.00
  -1   2  -8    3.00   10.30
  -1   2  -8   17.60    6.90
   1   2   8   12.60   10.30
  -1   2  -8   26.10   12.80
   1   2   8   11.60   12.90
   1   2   8   10.90   10.50
   1   2   8    3.00    7.20
  -1   2  -8    1.10   11.60
   1   2   8   10.20    8.60
   1   2   8    9.00   16.60
  -1   2  -8   22.30   14.70
  -1  -2  -8   -7.50   10.50
  -1  -2  -8   22.30    9.20
  -1  -2  -8    4.40    5.90
   1  -2   8   19.20   15.30
   1  -2   8   13.90   12.20
   1  -2   8   12.40   10.40
   1  -2   8   -8.90   13.20
  -1  -2  -8    6.60    9.10
  -1  -2  -8   -2.70   10.40
  -1  -2  -8    7.00    8.20
  -1  -2  -8   10.40   10.20
   1  -2   8   18.10   11.70
   1  -2   8   -1.90    7.50
  -1  -2  -8   -0.20    8.20
  -1  -2  -8   14.20    9.70
  -1  -2  -8   -6.60   13.60
   1  -2   8    8.30   13.10
  -1  -2  -8    2.70   10.40
   1  -2   8   12.20   11.20
  -1  -2  -8    4.20    8.70
   1   2   9  681.73   39.70
  -1   2  -9  688.83   43.20
   1   2   9  675.73   40.70
   1   2   9  760.62   53.69
   1   2   9  695.73   44.80
   1   2   9  661.83   45.90
  -1   2  -9  730.23   48.10
  -1   2  -9  717.13   37.20
   1   2   9  690.33   46.10
  -1   2  -9  670.63   46.90
  -1   2  -9  721.53   49.99
   1   2   9  637.64   39.80
   1   2   9  698.83   41.60
  -1   2  -9  655.73   47.00
  -1   2  -9  696.03   47.00
  -1   2  -9  655.53   48.40
   1   2   9  649.64   38.00
  -1  -2  -9  705.33   35.50
  -1  -2  -9  721.03   50.39
  -1  -2  -9  735.13   49.80
  -1  -2  -9  677.13   40.40
  -1  -2  -9  695.33   38.30
   1  -2   9  685.03   47.00
  -1  -2  -9  720.23   40.70
  -1  -2  -9  686.03   41.10
   1  -2   9  670.33   39.00
   1  -2   9  664.83   46.40
  -1  -2  -9  671.33   41.00
   1  -2   9  575.24   45.30
   1  -2   9  635.54   46.90
  -1  -2  -9  654.23   34.50
  -1  -2  -9  654.13   41.70
  -1  -2  -9  534.95   42.20
   1  -2   9  642.84   42.80
   1  -2   9  789.32   50.59
  -1   2 -10  905.01   59.99
   1   2  10  960.70   58.29
  -1   2 -10  856.11   51.79
  -1   2 -10  967.40   48.50
   1   2  10  957.30   52.39
  -1   2 -10  956.30   63.59
   1   2  10 1059.29   46.30
   1   2  10  907.01   59.19
   1   2  10 1021.90   63.49
  -1   2 -10 1011.00   61.59
  -1   2 -10  965.90   63.19
   1   2  10  956.00   52.49
  -1   2 -10  949.80   56.79
  -1   2 -10  972.90   60.59
   1   2  10  936.51   53.59
   1   2  10  993.00   53.59
   1   2  10  931.01   46.20
  -1   2 -10  919.61   59.09
   1   2  10 1037.90   53.59
   1   2  10  935.01   65.89
   1  -2  10  978.50   63.69
   1  -2  10  960.20   51.69
  -1  -2 -10  966.90   54.29
   1  -2  10  954.90   56.49
  -1  -2 -10  974.80   62.79
  -1  -2 -10  790.62   46.20
  -1  -2 -10  881.51   55.79
  -1  -2 -10  892.31   55.09
   1  -2  10  965.20   59.49
  -1  -2 -10  907.21   45.40
   1  -2  10  952.50   61.09
  -1  -2 -10  928.21   53.69
   1  -2  10  915.21   62.39
   1  -2  10  999.90   63.29
  -1  -2 -10  985.30   50.39
  -1  -2 -10  988.00   54.89
  -1  -2 -10  923.11   60.19
   1   2  11  170.88   19.50
   1   2  11  238.98   32.10
   1   2  11  207.78   14.90
   1   2  11  176.18   26.20
  -1   2 -11  195.38   28.30
   1   2  11  235.38   23.30
   1   2  11  210.48   29.80
   1   2  11  195.48   15.30
  -1   2 -11  177.88   29.70
  -1   2 -11  215.18   27.90
   1   2  11  211.78   23.00
  -1   2 -11  165.78   29.50
  -1   2 -11  205.08   26.50
  -1   2 -11  185.38   14.80
  -1   2 -11  220.78   30.10
   1   2  11  178.08   19.60
  -1   2 -11  204.58   30.90
   1  -2  11  225.98   28.10
   1  -2  11  189.48   24.70
   1  -2  11  205.98   29.10
  -1  -2 -11  186.18   21.00
  -1  -2 -11  162.18   22.70
   1  -2  11  141.59   28.20
  -1  -2 -11  210.48   30.40
   1  -2  11  205.88   19.70
  -1  -2 -11  219.08   18.60
  -1  -2 -11  214.08   23.90
  -1  -2 -11  182.58   22.50
   1  -2  11  201.78   27.50
   1  -2  11  234.58   32.40
  -1  -2 -11  222.18   31.10
  -1  -2 -11  186.18   22.00
  -1  -2 -11  164.38   21.90
  -1   2 -12  140.09   27.60
  -1   2 -12   94.59   23.60
   1   2  12  112.79   18.30
  -1   2 -12  136.59   27.90
   1   2  12  113.09   16.60
  -1   2 -12  162.78   26.80
   1   2  12   82.69   23.30
   1   2  12  107.99   12.20
  -1   2 -12   82.59   26.00
   1   2  12  121.29   14.90
  -1   2 -12  110.39   10.40
   1   2  12  126.29   20.10
   1   2  12  107.99   17.30
  -1   2 -12   76.19   23.50
   1   2  12  153.38   28.00
  -1  -2 -12  123.09   28.20
   1  -2  12  103.29   22.80
  -1  -2 -12  140.39   18.70
  -1  -2 -12  120.29   19.90
   1  -2  12   98.89   26.80
  -1  -2 -12   58.19   19.80
   1  -2  12  109.09   15.20
  -1  -2 -12  108.39   20.30
  -1  -2 -12   89.59   19.40
   1  -2  12  129.39   26.80
   1  -2  12  123.19   23.30
  -1  -2 -12  120.79   21.20
   1  -2  12  126.19   23.90
  -1  -2 -12  118.29   19.80
   1  -2  12   82.99   17.30
   1   2  13  131.69   22.20
  -1   2 -13   78.69   25.20
  -1   2 -13  145.19   30.60
  -1   2 -13   97.99   23.30
   1   2  13  133.09   26.60
  -1   2 -13  121.59   26.30
  -1   2 -13   97.29   24.90
   1   2  13  100.39   25.00
   1   2  13  145.79   18.30
   1   2  13  114.59   21.20
  -1  -2 -13  123.49   28.20
  -1  -2 -13  112.99   21.70
   1  -2  13  101.99   23.80
  -1  -2 -13  143.99   21.20
   1  -2  13  153.78   31.80
  -1  -2 -13  130.79   26.00
  -1  -2 -13  135.29   19.40
   1  -2  13  115.59   27.30
   1  -2  13  115.09   15.70
   1  -2  13  155.38   24.90
  -1  -2 -13   76.89   19.50
  -1  -2 -13  134.79   22.80
   1  -2  13   80.79   25.00
   1   2  14  341.57   28.10
   1   2  14  351.46   38.60
  -1   2 -14  328.57   39.00
   1   2  14  310.57   46.40
  -1   2 -14  269.17   41.20
  -1   2 -14  273.27   36.10
   1   2  14  369.56   34.10
  -1   2 -14  333.87   37.60
  -1   2 -14  279.57   34.90
   1  -2  14  363.76   43.50
   1  -2  14  398.86   40.70
  -1  -2 -14  324.57   35.50
  -1  -2 -14  372.56   31.90
   1  -2  14  323.47   35.50
  -1  -2 -14  267.27   36.70
  -1  -2 -14  285.57   37.20
  -1  -2 -14  312.87   34.00
  -1  -2 -14  389.26   33.40
  -1  -2 -14  324.57   35.40
   1  -2  14  316.77   35.30
  -1   2 -15    5.50   25.50
   1   2  15  -13.10   11.60
   1   2  15  -24.30   16.30
   1   2  15   36.40   29.90
  -1   2 -15   14.80   25.30
  -1   2 -15   -5.00   15.70
  -1   2 -15    5.60   21.50
  -1   2 -15  -11.90   21.60
   1   2  15  -22.70   18.80
  -1   2 -15    1.10   20.90
  -1  -2 -15   23.30   25.20
  -1  -2 -15  -13.80   13.70
  -1  -2 -15   -6.60   16.80
  -1  -2 -15  -11.10   16.70
   1  -2  15  -15.50   18.70
  -1  -2 -15   -1.30   17.20
   1  -2  15  -44.50   19.30
  -1  -2 -15   -4.00   22.00
   1  -2  15  -41.20   14.10
   1  -2  15   23.30   26.70
   1   2  16   82.29   23.70
  -1   2 -16   62.99   27.60
  -1   2 -16   51.79   27.30
  -1   2 -16   43.90   29.60
  -1   2 -16   72.49   30.70
   1   2  16   52.39   19.90
  -1   2 -16   78.99   28.00
   1   2  16   87.59   35.80
  -1  -2 -16   24.60   20.10
  -1  -2 -16   81.29   31.00
  -1  -2 -16   71.99   23.80
  -1  -2 -16   58.59   23.10
   1  -2  16   76.29   26.50
   1  -2  16  100.69   33.10
   1  -2  16   35.90   26.30
  -1  -2 -16   71.19   30.70
   1  -2  16  106.09   25.50
   1  -2  16   50.99   13.00
   1   2  17   32.50   25.00
  -1   2 -17   70.09   33.90
  -1   2 -17   51.59   29.60
   1   2  17   48.00   28.90
  -1   2 -17   53.99   30.10
  -1   2 -17   91.79   25.40
  -1   2 -17   78.29   27.90
   1  -2  17   66.59   32.60
   1  -2  17   56.89   23.80
   1  -2  17   80.39   31.20
  -1  -2 -17   93.49   25.80
  -1  -2 -17   93.79   26.80
  -1  -2 -17   47.90   24.80
  -1  -2 -17   85.69   34.30
   1  -2  17   53.29   14.50
  -1   2 -18  137.79   30.10
   1   2  18   83.69   40.20
  -1   2 -18  178.48   41.70
   1   2  18   99.09   27.30
  -1   2 -18  118.29   34.50
  -1   2 -18  181.58   36.10
  -1   2 -18   46.70   30.80
  -1   2 -18  139.39   38.50
  -1  -2 -18  142.39   37.70
  -1  -2 -18   83.89   33.00
   1  -2  18    8.70   26.90
  -1  -2 -18   65.29   28.30
   1  -2  18   67.39   26.70
   1  -2  18  146.19   39.30
   1  -2  18   68.59   39.70
  -1  -2 -18  156.38   30.50
  -1  -2 -18   66.39   27.00
  -1   2 -19   21.70   24.80
   1   2  19   29.50   25.00
  -1   2 -19  -14.80   30.30
  -1   2 -19   55.89   25.60
  -1   2 -19    1.70   31.50
  -1   2 -19   21.00   29.30
   1   2  19   15.10   29.20
  -1  -2 -19   24.50   31.50
  -1  -2 -19   49.40   26.00
   1  -2  19   36.60   27.10
   1  -2  19   15.60   25.90
   1  -2  19   62.49   37.60
  -1  -2 -19   43.20   27.50
   1  -2  19   83.09   33.90
  -1  -2 -19   54.79   27.00
  -1  -2 -19   49.60   26.40
  -1  -2 -19   33.60   33.60
  -1   3  18   -1.40   35.70
   1   3 -18    6.10   28.40
   1   3 -18   80.79   31.90
   1   3 -18   26.40   30.00
  -1   3  18   20.60   28.90
   1   3 -18    6.90   22.00
   1  -3 -18   33.10   31.20
   1  -3 -18   34.20   21.20
  -1  -3  18  -33.60   32.20
   1  -3 -18   46.70   27.30
   1  -3 -18   35.20   21.60
   1  -3 -18   19.10   32.20
  -1  -3  18   -7.30   29.00
   1   3 -17  145.79   36.90
   1   3 -17  184.28   36.90
   1   3 -17  166.58   39.40
   1   3 -17  171.08   36.10
   1   3 -17   98.89   27.60
  -1   3  17  156.58   44.00
  -1   3  17  103.29   32.50
  -1  -3  17  172.88   29.10
   1  -3 -17  227.28   42.70
   1  -3 -17  119.59   25.30
  -1  -3  17   87.49   18.80
   1  -3 -17  156.68   34.80
  -1  -3  17  137.39   36.40
   1  -3 -17  187.08   34.80
   1  -3 -17  164.18   28.50
  -1  -3  17  110.79   32.70
   1   3 -16   60.79   28.30
  -1   3  16   85.49   38.20
   1   3 -16   82.09   32.00
   1   3 -16   78.09   22.20
  -1   3  16   76.29   22.70
   1   3 -16   22.80   25.30
   1   3 -16   43.30   28.00
   1   3 -16  151.48   33.70
   1   3 -16   67.89   33.30
  -1   3  16   73.29   19.50
  -1  -3  16   71.89   27.20
   1  -3 -16   91.19   23.70
   1  -3 -16  -18.60   28.10
  -1  -3  16   62.79   21.70
  -1  -3  16   43.50   20.60
  -1  -3  16   87.29   30.90
  -1  -3  16   55.79   14.50
   1  -3 -16   58.09   31.60
   1  -3 -16   51.79   25.80
   1  -3 -16  113.49   23.20
   1  -3 -16   23.00   18.10
   1   3 -15   29.60   20.80
  -1   3  15  -15.30   15.20
  -1   3  15   27.40   16.40
   1   3 -15   28.20   29.20
   1   3 -15   -3.80   22.10
   1   3 -15   15.40   23.00
   1   3 -15  -31.60   22.70
   1   3 -15   36.20   19.80
   1   3 -15   31.90   17.20
  -1   3  15  -13.70   28.60
  -1   3  15   33.70   23.40
  -1  -3  15   59.29   19.60
   1  -3 -15  -30.80   24.40
  -1  -3  15   48.00   27.40
   1  -3 -15   15.00   23.00
   1  -3 -15   -3.60   15.50
  -1  -3  15   22.60   29.10
   1  -3 -15  -17.20   16.50
   1  -3 -15   20.00   16.60
  -1  -3  15   16.40   22.40
   1  -3 -15   15.50   16.40
   1   3 -14  281.97   36.80
   1   3 -14  233.68   36.40
  -1   3  14  216.48   28.40
  -1   3  14  224.08   29.60
   1   3 -14  212.28   27.40
  -1   3  14  285.97   37.30
   1   3 -14  264.47   38.10
   1   3 -14  198.48   37.30
   1   3 -14  331.97   43.60
  -1   3  14  190.68   42.50
   1   3 -14  246.98   40.10
   1  -3 -14  277.57   41.00
   1  -3 -14  319.37   30.70
  -1  -3  14  240.58   29.20
  -1  -3  14  286.27   43.10
  -1  -3  14  239.78   38.50
  -1  -3  14  280.57   37.20
   1  -3 -14  266.57   40.90
  -1  -3  14  242.98   28.80
   1  -3 -14  208.68   34.10
   1  -3 -14  322.37   31.80
   1  -3 -14  286.97   30.80
   1   3 -13  185.68   31.10
  -1   3  13  145.49   29.10
   1   3 -13  228.88   33.20
   1   3 -13  172.98   29.60
   1   3 -13  223.28   35.80
  -1   3  13  186.68   38.30
  -1   3  13  143.59   22.70
   1   3 -13  200.88   33.60
  -1   3  13  153.38   26.20
   1   3 -13  139.29   24.30
   1   3 -13  150.88   29.90
  -1  -3  13  189.88   29.20
   1  -3 -13  183.58   24.90
  -1  -3  13  188.98   31.20
   1  -3 -13  162.58   32.20
   1  -3 -13  185.08   25.00
  -1  -3  13  158.18   27.50
  -1  -3  13  187.88   30.70
   1  -3 -13  118.79   27.10
   1  -3 -13  126.29   21.20
  -1  -3  13  172.78   24.60
  -1  -3  13  161.68   23.50
   1  -3 -13  122.79   26.10
   1  -3 -13  229.88   29.30
   1  -3 -13  142.49   21.90
   1  -3 -13  181.68   21.70
   1   3 -12   44.00   23.90
   1   3 -12   50.99   22.20
  -1   3  12   50.29   15.30
  -1   3  12   41.60   16.10
  -1   3  12   65.69   22.10
   1   3 -12   66.39   25.50
  -1   3  12   42.70   21.30
   1   3 -12   56.89   20.40
   1   3 -12   -4.70   18.50
   1   3 -12   17.10   15.00
  -1  -3  12   31.00   24.30
  -1  -3  12   38.30   15.90
   1  -3 -12   24.50    9.60
   1  -3 -12    9.40   14.90
  -1  -3  12   23.30   24.00
  -1  -3  12   64.89   20.70
   1  -3 -12   41.50   20.50
   1  -3 -12   39.00   14.10
   1  -3 -12   29.00   13.80
   1  -3 -12   39.00   14.20
  -1  -3  12   60.89   18.30
  -1  -3  12   36.80   22.50
   1  -3 -12    5.50   22.20
   1  -3 -12   36.60   14.60
   1  -3 -12   25.10    9.70
   1  -3 -12   22.80   23.20
  -1  -3  12   34.50   20.50
   1   3 -11   30.80   21.40
   1   3 -11   -2.10   18.10
  -1   3  11   12.50    7.60
  -1   3  11   35.30   15.00
   1   3 -11   35.30   23.30
   1   3 -11   63.09   20.20
   1   3 -11   54.69    9.80
   1   3 -11   44.70   12.00
   1   3 -11   55.49   20.20
  -1   3  11   34.90   18.90
  -1   3  11   54.29   15.00
  -1   3  11   32.70   25.70
  -1  -3  11   60.39   17.90
   1  -3 -11   27.80   14.00
  -1  -3  11   46.20   22.90
   1  -3 -11   30.80   18.70
  -1  -3  11   41.20   16.30
  -1  -3  11   58.59   23.30
   1  -3 -11   22.20   14.50
   1  -3 -11   49.10   12.70
   1  -3 -11   32.80    9.40
  -1  -3  11   52.59   24.00
   1  -3 -11   47.00   13.00
   1  -3 -11   39.90   15.90
   1  -3 -11   31.20   14.20
  -1  -3  11   30.50   14.50
  -1  -3  11   51.89   14.60
   1  -3 -11   51.29   22.90
   1  -3 -11   42.70   13.00
   1   3 -10  601.44   44.60
  -1   3  10  643.24   46.20
   1   3 -10  617.34   35.90
   1   3 -10  668.13   50.39
  -1   3  10  681.73   43.80
  -1   3  10  538.15   40.30
  -1   3  10  623.14   56.39
   1   3 -10  607.04   46.30
   1   3 -10  587.44   44.00
   1   3 -10  604.94   35.90
   1   3 -10  578.94   46.70
   1  -3 -10  597.94   33.00
  -1  -3  10  535.15   46.30
   1  -3 -10  598.64   37.30
   1  -3 -10  624.34   49.50
  -1  -3  10  602.24   42.90
  -1  -3  10  647.74   46.80
   1  -3 -10  513.65   40.90
  -1  -3  10  567.34   35.50
   1  -3 -10  587.14   39.20
  -1  -3  10  599.34   38.90
  -1  -3  10  612.94   46.50
   1  -3 -10  658.83   38.40
  -1  -3  10  556.04   47.90
  -1  -3  10  627.84   49.90
   1  -3 -10  581.64   36.30
   1  -3 -10  575.94   36.70
   1  -3 -10  616.34   39.00
   1  -3 -10  555.74   44.80
   1   3  -9    0.40   11.80
   1   3  -9   26.80   10.60
  -1   3   9   16.00   11.70
  -1   3   9   24.60   10.70
   1   3  -9   33.40    9.00
   1   3  -9   16.20   15.30
  -1   3   9   20.10    9.00
   1   3  -9   26.80   19.30
  -1   3   9   23.30   12.90
   1   3  -9   15.20   12.40
   1   3  -9   19.90   13.70
  -1   3   9   21.70   22.30
  -1   3   9   14.30   12.00
   1  -3  -9   31.40   11.20
   1  -3  -9   32.10    6.50
  -1  -3   9   14.10   17.20
   1  -3  -9   17.90   10.70
   1  -3  -9    8.90    7.40
  -1  -3   9   45.70   17.70
  -1  -3   9   10.50   13.00
  -1  -3   9   10.40    9.80
  -1  -3   9   14.90   15.80
   1  -3  -9   16.30    8.50
  -1  -3   9   29.50   18.30
   1  -3  -9   17.80   11.80
   1  -3  -9   15.50   18.40
   1  -3  -9   17.00    9.00
  -1  -3   9   26.80   19.00
  -1  -3   9   34.50   20.00
   1  -3  -9   14.50    9.80
   1  -3  -9   17.00    8.70
   1  -3  -9   15.90   15.40
  -1  -3   9    9.40   10.30
   1   3  -8   64.69   17.90
   1   3  -8   60.59   16.30
   1   3  -8   31.80   10.00
  -1   3   8   59.39   14.70
  -1   3   8   44.40   12.30
  -1   3   8   56.29    9.30
   1   3  -8   36.70   17.30
   1   3  -8   54.99    8.70
  -1   3   8   66.99   17.90
  -1   3   8   62.19   13.90
   1   3  -8   61.89   16.70
  -1   3   8   53.79   21.80
  -1  -3   8   47.20   18.80
   1  -3  -8   59.49   16.80
  -1  -3   8   29.40   17.00
   1  -3  -8   40.90    8.70
  -1  -3   8   39.50   14.60
   1  -3  -8   57.99    7.40
   1  -3  -8   29.20    8.70
   1  -3  -8   64.89    9.80
  -1  -3   8   69.79   12.40
  -1  -3   8   60.19   16.20
   1  -3  -8   73.39   10.80
  -1  -3   8   70.99   11.90
   1  -3  -8   60.19    8.50
   1  -3  -8   49.40   15.50
  -1  -3   8   21.90   17.30
  -1  -3   8   61.29   17.20
   1  -3  -8   54.19   10.20
   1  -3  -8   59.29   13.30
  -1  -3   8   36.90   14.90
   1  -3  -8   42.60    9.40
   1   3  -7  428.06   35.80
  -1   3   7  407.76   35.10
  -1   3   7  314.07   27.70
   1   3  -7  378.06   22.70
   1   3  -7  388.36   27.10
  -1   3   7  387.76   22.40
  -1   3   7  421.76   33.80
  -1   3   7  401.86   22.50
  -1   3   7  359.16   37.10
   1   3  -7  343.77   31.70
   1   3  -7  429.26   31.40
   1   3  -7  386.16   31.00
  -1   3   7  378.06   28.60
  -1   3   7  361.86   29.90
   1  -3  -7  395.46   22.80
   1  -3  -7  444.86   24.30
  -1  -3   7  422.66   31.00
   1  -3  -7  414.06   33.20
   1  -3  -7  425.46   35.40
  -1  -3   7  401.26   32.20
  -1  -3   7  410.36   35.60
  -1  -3   7  413.86   32.30
   1  -3  -7  408.46   28.50
  -1  -3   7  408.66   35.60
   1  -3  -7  403.26   25.70
   1  -3  -7  379.46   23.50
   1  -3  -7  427.46   25.20
   1  -3  -7  380.36   23.20
  -1  -3   7  405.76   33.70
   1  -3  -7  412.86   21.70
  -1  -3   7  440.36   35.60
  -1  -3   7  420.56   27.80
   1  -3  -7  397.46   22.80
   1   3  -6  563.04   33.30
  -1   3   6  529.45   34.20
   1   3  -6  570.74   37.50
  -1   3   6  415.66   35.80
  -1   3   6  507.15   26.30
   1   3  -6  522.05   27.90
   1   3  -6  483.15   35.90
  -1   3   6  567.74   42.10
  -1   3   6  522.65   32.70
  -1   3   6  532.85   26.90
   1   3  -6  505.35   34.90
  -1   3   6  494.75   38.40
   1   3  -6  524.25   39.70
  -1   3   6  497.45   35.10
   1   3  -6  511.05   37.80
  -1  -3   6  521.05   33.60
  -1  -3   6  515.45   39.10
   1  -3  -6  524.65   27.20
   1  -3  -6  556.64   27.00
  -1  -3   6  482.65   38.60
   1  -3  -6  484.75   27.00
   1  -3  -6  515.25   38.90
   1  -3  -6  473.25   36.90
  -1  -3   6  511.35   38.60
   1  -3  -6  543.85   32.50
  -1  -3   6  551.94   37.80
   1  -3  -6  516.05   26.40
   1  -3  -6  542.45   33.20
  -1  -3   6  514.65   37.00
  -1  -3   6  552.54   33.20
   1  -3  -6  500.05   30.40
   1  -3  -6  525.95   28.30
  -1  -3   6  575.34   40.10
   1  -3  -6  539.05   37.40
   1  -3  -6  505.95   25.90
  -1  -3   6  517.35   36.70
   1  -3  -6  553.34   28.40
  -1   3   5   12.60   12.50
  -1   3   5   16.10   17.80
  -1   3   5   11.50   10.80
   1   3  -5   11.60    9.50
   1   3  -5   15.10    9.90
   1   3  -5    5.90   11.30
   1   3  -5    7.40    3.70
   1   3  -5    5.30   11.30
   1   3  -5   10.40    9.00
  -1   3   5   19.00    9.30
   1   3  -5   23.80   12.90
   1   3  -5   10.80    4.40
   1   3  -5   10.70   13.70
  -1   3   5   18.40   11.80
   1   3  -5    8.80   11.10
  -1   3   5   20.10   12.70
  -1   3   5    6.60    9.30
  -1  -3   5   -8.40    8.30
   1  -3  -5    9.90   12.80
  -1  -3   5   -2.90   12.30
  -1  -3   5    3.70   12.60
   1  -3  -5    1.40   12.20
   1  -3  -5    6.00    4.20
   1  -3  -5    6.60    4.10
   1  -3  -5   15.90    7.50
   1  -3  -5   10.80    3.70
  -1  -3   5    7.90   12.90
  -1  -3   5   13.40    9.30
  -1  -3   5   30.20   10.70
   1  -3  -5   10.60   11.70
  -1  -3   5   -7.50    5.80
  -1  -3   5   21.20   15.20
   1  -3  -5   11.30    4.50
  -1  -3   5   24.40   13.10
   1  -3  -5    9.80    3.60
  -1  -3   5   -0.80    7.70
   1  -3  -5    6.60    6.90
  -1   3   4   86.09   20.60
   1   3  -4   66.59   12.50
   1   3  -4   55.99   10.70
  -1   3   4   73.79   10.30
  -1   3   4   60.29   11.90
   1   3  -4   62.29   10.60
   1   3  -4   66.89   12.90
  -1   3   4   53.49   14.00
  -1   3   4   52.89   14.00
   1   3  -4   62.19   15.70
  -1   3   4   49.70   13.80
   1   3  -4   59.59    6.70
   1   3  -4   61.99   13.10
   1   3  -4   86.79   14.30
   1   3  -4   72.69   16.70
   1   3  -4   53.19   12.20
  -1   3   4   60.79   13.80
  -1   3   4   84.29   15.20
  -1  -3   4   71.69   14.70
   1  -3  -4   45.20   13.10
   1  -3  -4   58.19    6.30
  -1  -3   4   54.99   11.80
  -1  -3   4   66.59   11.30
  -1  -3   4   65.89   12.10
   1  -3  -4   56.49    5.10
   1  -3  -4   51.99   14.30
   1  -3  -4   87.09   10.10
  -1  -3   4   63.89   14.40
   1  -3  -4   61.09    4.80
   1  -3  -4   64.89   15.60
   1  -3  -4   59.19   11.10
  -1  -3   4   63.29   12.80
   1  -3  -4   61.09    5.80
  -1  -3   4   44.70   14.90
   1  -3  -4   70.59   13.10
   1  -3  -4   61.49    6.60
  -1  -3   4   58.09   16.60
  -1  -3   4   67.69   14.20
  -1  -3   4   55.19   13.70
   1   3  -3 1000.00   56.39
   1   3  -3 1102.99   59.59
  -1   3   3 1055.69   57.99
  -1   3   3 1114.79   58.49
   1   3  -3 1039.70   57.59
  -1   3   3 1100.09   52.19
   1   3  -3 1079.99   51.79
  -1   3   3  950.70   64.69
  -1   3   3 1057.49   57.99
   1   3  -3 1093.29   59.39
  -1   3   3 1083.79   54.89
  -1   3   3 1094.29   58.69
  -1   3   3 1114.79   59.19
  -1   3   3 1108.59   57.49
   1   3  -3 1031.80   57.89
   1   3  -3 1068.39   55.79
   1   3  -3 1104.29   57.59
   1   3  -3 1108.59   56.39
   1   3  -3 1052.89   58.49
  -1  -3   3 1066.39   56.99
  -1  -3   3 1121.09   58.79
   1  -3  -3 1159.28   59.99
   1  -3  -3 1133.29   61.69
   1  -3  -3 1092.29   49.80
   1  -3  -3 1030.10   56.29
   1  -3  -3  898.51   50.79
  -1  -3   3 1121.69   60.79
  -1  -3   3 1115.99   58.39
  -1  -3   3 1112.89   58.09
  -1  -3   3 1042.60   56.89
  -1  -3   3 1015.90   57.69
   1  -3  -3 1091.39   51.99
  -1  -3   3 1051.09   57.89
   1  -3  -3 1060.89   57.79
  -1  -3   3 1096.29   55.69
  -1  -3   3 1131.39   57.49
   1  -3  -3 1086.49   49.90
  -1  -3   3 1065.09   60.29
   1  -3  -3 1119.29   57.09
   1  -3  -3 1099.29   57.49
   1  -3  -3 1204.78   59.29
   1  -3  -3 1117.39   51.79
   1  -3  -3 1087.79   50.49
   1   3  -2  296.67   25.60
   1   3  -2  300.67   22.20
  -1   3   2  298.97   15.90
  -1   3   2  256.07   20.60
   1   3  -2  289.87   22.50
  -1   3   2  300.67   23.00
   1   3  -2  316.37   18.20
   1   3  -2  307.07   19.80
  -1   3   2  305.67   18.90
   1   3  -2  283.27   27.30
  -1   3   2  312.27   24.10
   1   3  -2  279.67   22.30
  -1   3   2  294.17   25.40
  -1   3   2  291.57   31.10
   1   3  -2  286.57   24.70
   1   3  -2  311.27   20.20
  -1   3   2  259.77   16.50
  -1   3   2  347.47   25.40
   1   3  -2  293.97   22.00
   1   3  -2  266.47   25.80
  -1   3   2  309.77   23.30
   1  -3  -2  291.67   15.40
  -1  -3   2  301.27   24.40
  -1  -3   2  281.17   23.50
   1  -3  -2  300.77   31.80
   1  -3  -2  306.97   22.10
  -1  -3   2  315.07   26.60
   1  -3  -2  282.67   16.70
   1  -3  -2  315.67   17.30
   1  -3  -2  301.17   18.50
   1  -3  -2  303.57   16.80
  -1  -3   2  340.77   22.60
   1  -3  -2  299.07   22.80
   1  -3  -2  366.56   26.80
  -1  -3   2  273.67   21.40
   1  -3  -2  287.87   23.20
   1  -3  -2  309.67   35.20
  -1  -3   2  336.37   23.10
  -1  -3   2  281.47   22.80
  -1  -3   2  329.77   25.30
  -1  -3   2  308.57   21.80
  -1  -3   2  326.67   23.40
  -1  -3   2  272.27   20.90
  -1  -3   2  318.17   25.10
   1  -3  -2  324.37   28.80
   1  -3  -2  263.07   22.00
  -1  -3   2  285.67   26.40
   1  -3  -2  287.47   21.40
   1  -3  -2  321.57   16.80
  -1   3   1    9.90   10.20
   1   3  -1   16.00    9.70
   1   3  -1   -7.70   10.40
  -1   3   1   17.40   12.40
   1   3  -1   11.30    5.90
  -1   3   1    3.50   10.50
   1   3  -1   -1.10    5.90
  -1   3   1    2.20   10.90
  -1   3   1    4.80    8.40
   1   3  -1   10.40    5.40
   1   3  -1    8.50    7.50
  -1   3   1    1.40    4.90
  -1   3   1   -8.40    7.00
   1   3  -1    7.50    8.00
   1   3  -1   -8.10   10.70
  -1   3   1    4.10    3.60
  -1   3   1   -6.70    5.90
   1   3  -1    5.60    5.50
   1   3  -1    6.10    7.70
  -1   3   1   -3.70    4.80
  -1   3   1    7.70    4.60
   1   3  -1   -1.10    6.70
  -1   3   1   12.40    8.90
   1   3  -1    2.60    7.00
   1   3  -1  -12.90   14.10
   1  -3  -1    4.20    5.70
   1  -3  -1    5.70    4.40
   1  -3  -1   10.60   10.00
   1  -3  -1    7.20    5.10
  -1  -3   1   17.80   12.30
   1  -3  -1   24.60   15.40
  -1  -3   1    4.50    6.40
  -1  -3   1   -2.20    5.70
   1  -3  -1   -7.00    8.60
  -1  -3   1   -9.80    7.00
   1  -3  -1    1.10    8.30
  -1  -3   1    0.90    9.10
   1  -3  -1   -9.80    5.40
  -1  -3   1   -9.70    8.50
  -1  -3   1    1.40    7.40
  -1  -3   1   -7.60    7.80
  -1  -3   1   -5.60   11.80
   1  -3  -1   12.30    8.30
  -1  -3   1    0.50   10.50
   1  -3  -1   20.40   12.10
   1  -3  -1    1.50   11.40
  -1  -3   1    4.80    4.40
  -1  -3   1    0.20    7.10
  -1  -3   1   -4.50    5.80
   1  -3  -1    4.60    5.70
   1  -3  -1    3.90    4.70
  -1  -3   1   -6.10    7.10
   1  -3  -1   10.40    8.90
   1  -3  -1   17.20    8.70
  -1  -3   1    4.00   11.20
   1  -3  -1   -2.50    7.10
   1  -3  -1    3.50    6.00
  -1  -3   1    4.90   12.50
   1  -3  -1    2.40    7.30
  -1  -3   1   -3.20    6.20
  -1   3   0  752.62   39.90
  -1   3   0  762.32   42.40
  -1   3   0  679.93   37.40
   1   3   0  737.83   36.60
  -1   3   0  744.23   33.50
  -1   3   0  699.73   37.20
  -1   3   0  715.83   38.00
   1   3   0  718.93   43.10
  -1   3   0  768.92   45.80
   1   3   0  713.33   36.50
   1   3   0  759.62   36.50
   1   3   0  754.52   37.40
  -1   3   0  780.92   42.90
   1   3   0  756.52   40.30
   1   3   0  719.33   43.00
   1   3   0  742.23   46.30
   1   3   0  695.33   41.50
   1   3   0  748.23   40.80
  -1   3   0  791.82   43.70
   1   3   0  826.22   42.80
  -1   3   0  630.64   33.60
  -1   3   0  718.53   37.70
  -1   3   0  714.73   42.70
   1  -3   0  676.23   41.40
   1  -3   0  765.92   38.40
   1  -3   0  624.24   42.90
   1  -3   0  759.82   43.30
  -1  -3   0  737.83   43.10
   1  -3   0  726.63   47.70
  -1  -3   0  735.23   37.40
   1  -3   0  716.23   40.90
   1  -3   0  595.94   43.70
   1  -3   0  728.13   37.70
  -1  -3   0  749.42   44.40
  -1  -3   0  730.33   37.90
   1  -3   0  781.32   39.50
   1  -3   0  764.12   41.40
  -1  -3   0  751.12   37.10
   1  -3   0  746.33   38.40
   1  -3   0  719.63   38.40
  -1  -3   0  773.52   39.70
   1  -3   0  722.23   38.30
  -1  -3   0  710.43   36.60
  -1  -3   0  633.04   43.60
  -1  -3   0  738.93   38.60
  -1  -3   0  718.03   37.70
  -1  -3   0  744.33   40.50
   1  -3   0  747.23   38.50
  -1  -3   0  732.53   42.00
   1  -3   0  733.13   42.40
  -1  -3   0  766.02   43.20
   1  -3   0  717.03   38.30
   1  -3   0  700.13   36.90
   1  -3   0  754.52   42.20
  -1  -3   0  787.52   38.00
  -1  -3   0  678.23   45.50
  -1  -3   0  641.04   41.50
  -1  -3   0  781.52   42.50
  -1  -3   0  706.83   37.80
   1   3   1  915.81   52.19
   1   3   1  872.41   48.50
   1   3   1  903.71   52.19
   1   3   1  903.91   48.80
  -1   3  -1 1001.70   47.40
  -1   3  -1  987.00   46.90
  -1   3  -1  885.61   50.09
  -1   3  -1  952.40   48.90
   1   3   1  934.31   45.20
  -1   3  -1  933.81   56.09
  -1   3  -1  959.10   48.40
  -1   3  -1  893.91   48.70
  -1   3  -1  974.10   50.69
   1   3   1  968.60   50.39
   1   3   1  981.40   45.00
  -1   3  -1  877.41   51.99
  -1   3  -1  989.90   55.69
   1   3   1  986.90   53.39
  -1   3  -1  961.30   46.50
   1   3   1  937.01   45.30
   1   3   1  854.41   43.30
  -1   3  -1  894.41   51.39
  -1   3  -1  852.91   50.79
  -1   3  -1  969.30   44.30
   1   3   1  962.70   43.10
   1  -3   1  923.71   54.39
  -1  -3  -1  905.71   51.49
   1  -3   1 1006.60   49.70
  -1  -3  -1  992.30   50.49
   1  -3   1  950.50   50.39
  -1  -3  -1  947.21   45.70
   1  -3   1  945.41   49.40
   1  -3   1  930.91   47.90
   1  -3   1  973.60   49.99
  -1  -3  -1 1000.00   49.30
  -1  -3  -1  958.00   55.89
  -1  -3  -1  870.11   45.60
   1  -3   1  920.81   52.09
   1  -3   1  909.21   50.29
  -1  -3  -1  964.60   47.90
  -1  -3  -1  965.30   46.10
  -1  -3  -1  946.21   51.39
   1  -3   1 1022.20   47.90
   1  -3   1  935.81   49.20
  -1  -3  -1  780.12   54.29
   1  -3   1  999.40   49.70
  -1  -3  -1  928.21   51.29
   1  -3   1  956.80   46.80
  -1  -3  -1  910.91   54.99
   1  -3   1  918.21   48.20
  -1  -3  -1  927.31   53.09
  -1  -3  -1  954.90   52.89
  -1  -3  -1  940.61   48.80
   1  -3   1  942.11   52.39
  -1  -3  -1  940.21   44.40
  -1  -3  -1  932.21   44.50
   1  -3   1  928.11   51.19
   1  -3   1  977.40   46.50
   1  -3   1  884.51   52.89
  -1  -3  -1  971.10   45.90
  -1   3  -2  262.07   23.90
  -1   3  -2  282.27   28.20
  -1   3  -2  293.97   16.50
  -1   3  -2  282.17   19.50
  -1   3  -2  276.87   20.30
   1   3   2  270.47   22.00
   1   3   2  305.37   28.90
   1   3   2  261.07   21.60
  -1   3  -2  252.67   25.20
   1   3   2  278.97   19.40
  -1   3  -2  316.07   24.40
  -1   3  -2  284.47   17.00
   1   3   2  292.47   26.30
  -1   3  -2  296.17   23.70
   1   3   2  298.07   24.80
  -1   3  -2  256.47   19.30
   1   3   2  273.87   21.50
   1   3   2  261.37   13.90
  -1   3  -2  286.37   22.70
   1   3   2  267.77   13.40
   1   3   2  265.77   21.10
  -1   3  -2  259.67   21.00
   1   3   2  276.47   16.20
   1  -3   2  300.27   20.90
   1  -3   2  273.47   15.30
  -1  -3  -2  256.07   23.70
   1  -3   2  286.17   25.20
   1  -3   2  258.37   22.00
  -1  -3  -2  270.27   18.70
  -1  -3  -2  274.77   22.80
   1  -3   2  227.58   17.70
  -1  -3  -2  275.37   15.00
  -1  -3  -2  269.37   14.50
   1  -3   2  293.17   23.20
   1  -3   2  285.97   21.90
   1  -3   2  280.07   21.50
   1  -3   2  282.97   25.10
  -1  -3  -2  301.07   27.00
  -1  -3  -2  273.87   19.80
  -1  -3  -2  281.17   17.60
   1  -3   2  246.08   20.30
   1  -3   2  271.67   23.70
  -1  -3  -2  283.67   17.60
  -1  -3  -2  300.87   27.70
   1  -3   2  279.77   17.10
  -1  -3  -2  286.67   23.80
  -1  -3  -2  263.57   24.00
  -1  -3  -2  262.17   14.40
   1  -3   2  294.17   22.60
  -1  -3  -2  295.77   21.10
   1  -3   2  258.67   19.30
   1  -3   2  275.17   22.20
  -1  -3  -2  269.87   15.00
   1  -3   2  318.57   25.00
   1   3   3  263.17   22.70
   1   3   3  321.87   20.60
  -1   3  -3  261.97   21.30
  -1   3  -3  243.98   22.40
  -1   3  -3  266.37   18.10
  -1   3  -3  273.07   22.00
   1   3   3  268.87   28.80
  -1   3  -3  267.27   23.30
  -1   3  -3  261.57   22.20
  -1   3  -3  254.07   23.20
  -1   3  -3  297.97   28.90
   1   3   3  315.67   24.20
   1   3   3  270.87   24.30
  -1   3  -3  248.28   23.40
  -1   3  -3  269.67   23.90
   1   3   3  264.07   21.60
   1   3   3  296.47   26.10
   1   3   3  272.67   24.50
  -1   3  -3  246.98   18.90
   1   3   3  291.57   18.70
  -1   3  -3  288.37   17.20
  -1  -3  -3  266.67   18.70
   1  -3   3  324.17   26.20
   1  -3   3  255.47   23.10
  -1  -3  -3  280.27   13.60
   1  -3   3  250.87   22.50
   1  -3   3  273.37   22.30
  -1  -3  -3  311.87   28.20
  -1  -3  -3  275.17   17.60
   1  -3   3  270.27   16.30
  -1  -3  -3  259.47   13.90
  -1  -3  -3  272.37   21.00
  -1  -3  -3  283.97   21.90
   1  -3   3  271.37   24.00
   1  -3   3  255.87   21.40
  -1  -3  -3  334.37   27.70
   1  -3   3  273.77   23.80
  -1  -3  -3  290.97   17.80
  -1  -3  -3  287.87   21.00
   1  -3   3  272.87   17.10
   1  -3   3  257.27   23.50
   1  -3   3  288.87   27.00
  -1  -3  -3  304.07   27.70
   1   3   4 1388.76   66.09
   1   3   4 1381.76   72.69
   1   3   4 1433.96   73.39
  -1   3  -4 1283.77   67.59
  -1   3  -4 1545.95   70.19
   1   3   4 1442.06   72.99
   1   3   4 1405.26   68.89
  -1   3  -4 1405.16   74.39
   1   3   4 1547.35   75.89
   1   3   4 1321.07   73.69
  -1   3  -4 1426.16   72.09
  -1   3  -4 1417.96   69.49
  -1   3  -4 1382.56   72.49
  -1   3  -4 1411.96   72.49
   1   3   4 1462.55   74.09
   1   3   4 1152.88   77.09
  -1   3  -4 1432.86   73.79
  -1   3  -4 1387.66   74.29
   1  -3   4 1315.97   72.59
  -1  -3  -4 1363.56   64.19
   1  -3   4 1423.26   73.49
  -1  -3  -4 1394.06   67.69
   1  -3   4 1487.65   77.09
   1  -3   4 1365.56   72.89
   1  -3   4 1410.86   75.39
  -1  -3  -4 1380.76   63.99
  -1  -3  -4 1503.85   66.99
  -1  -3  -4 1338.77   72.79
   1  -3   4 1460.35   72.99
   1  -3   4 1401.56   67.99
  -1  -3  -4 1298.17   77.79
   1  -3   4 1391.86   73.39
  -1  -3  -4 1408.06   68.79
  -1  -3  -4 1327.37   71.29
   1  -3   4 1454.05   73.49
   1   3   5  578.64   45.70
   1   3   5  665.73   43.40
   1   3   5  667.23   42.30
  -1   3  -5  679.33   43.60
  -1   3  -5  695.23   43.50
  -1   3  -5  718.23   46.40
  -1   3  -5  703.73   45.40
  -1   3  -5  695.63   39.30
  -1   3  -5  680.63   41.60
   1   3   5  736.73   45.90
   1   3   5  691.33   41.00
  -1   3  -5  770.12   45.60
   1   3   5  703.03   35.10
   1   3   5  681.93   39.40
   1   3   5  774.72   46.50
  -1   3  -5  698.13   40.20
  -1   3  -5  744.73   38.40
  -1  -3  -5  707.53   42.60
  -1  -3  -5  722.43   33.80
   1  -3   5  722.43   39.10
  -1  -3  -5  714.43   37.10
   1  -3   5  711.03   44.40
  -1  -3  -5  727.53   39.60
   1  -3   5  714.23   45.10
   1  -3   5  745.13   47.40
   1  -3   5  744.13   46.60
   1  -3   5  724.33   44.20
   1  -3   5  731.43   46.30
   1  -3   5  649.93   43.20
  -1  -3  -5  700.83   34.40
  -1  -3  -5  676.93   34.90
  -1  -3  -5  685.03   41.10
  -1  -3  -5  702.63   34.60
  -1  -3  -5  700.93   33.40
   1  -3   5  670.83   41.40
   1  -3   5  728.23   45.10
  -1  -3  -5  706.53   48.80
  -1   3  -6   17.10   14.10
  -1   3  -6   -3.70    7.40
   1   3   6   -3.00    4.10
   1   3   6   -5.70   12.40
  -1   3  -6   10.70    9.40
   1   3   6   21.70   11.10
  -1   3  -6    6.80   10.20
   1   3   6   -3.20    3.40
   1   3   6  -21.30   12.90
   1   3   6   -3.50    5.60
   1   3   6  -10.80   14.80
  -1   3  -6   14.20   12.50
  -1   3  -6   -7.60    8.50
   1   3   6  -10.10    9.60
   1   3   6    5.30    9.10
  -1   3  -6   18.70   14.90
  -1   3  -6   20.20   14.20
  -1  -3  -6  -17.40    9.10
  -1  -3  -6    2.90    6.00
   1  -3   6    8.20    8.20
   1  -3   6   24.40   12.40
  -1  -3  -6   -0.30    4.90
  -1  -3  -6   -1.90    3.60
   1  -3   6    2.40   14.20
   1  -3   6   -3.40   14.00
  -1  -3  -6    3.60    5.10
  -1  -3  -6   -3.80    3.80
   1  -3   6  -10.20   15.30
   1  -3   6    8.20    9.00
  -1  -3  -6   -0.30    8.70
  -1  -3  -6   -2.80   11.00
  -1  -3  -6   -1.90    3.80
   1  -3   6    7.20   10.40
   1  -3   6   -5.00   12.20
  -1  -3  -6   -0.30    5.20
  -1  -3  -6   13.50   14.50
   1  -3   6   -3.00    8.30
  -1  -3  -6   -3.40    8.50
  -1   3  -7  298.97   32.00
   1   3   7  248.78   32.60
  -1   3  -7  287.57   27.60
  -1   3  -7  258.37   22.20
   1   3   7  271.67   17.00
   1   3   7  245.08   18.60
   1   3   7  260.77   27.50
   1   3   7  262.27   16.50
  -1   3  -7  292.47   26.70
  -1   3  -7  287.47   29.70
  -1   3  -7  283.37   15.40
   1   3   7  262.17   21.70
   1   3   7  238.58   27.80
  -1   3  -7  246.18   26.20
  -1   3  -7  282.87   21.60
  -1   3  -7  291.37   24.40
   1   3   7  248.48   23.90
   1  -3   7  243.28   28.80
  -1  -3  -7  261.47   17.90
   1  -3   7  274.37   27.90
   1  -3   7  267.17   27.90
  -1  -3  -7  270.67   17.80
   1  -3   7  236.68   28.20
   1  -3   7  268.37   23.10
  -1  -3  -7  232.38   21.00
  -1  -3  -7  242.68   20.50
   1  -3   7  291.17   29.30
  -1  -3  -7  287.37   18.90
   1  -3   7  273.57   22.50
  -1  -3  -7  307.07   31.60
   1  -3   7  236.08   24.70
  -1  -3  -7  247.58   25.50
  -1  -3  -7  243.98   16.70
   1  -3   7  233.18   28.40
  -1  -3  -7  248.78   16.60
  -1  -3  -7  254.37   18.90
  -1  -3  -7  238.98   28.80
   1   3   8  600.74   42.80
   1   3   8  551.94   39.20
   1   3   8  564.94   42.90
  -1   3  -8  580.44   41.00
   1   3   8  502.35   34.30
  -1   3  -8  600.14   46.30
   1   3   8  627.04   32.70
  -1   3  -8  638.24   37.80
  -1   3  -8  606.14   35.70
  -1   3  -8  614.04   46.20
  -1   3  -8  559.94   38.70
  -1   3  -8  636.34   45.20
   1   3   8  582.94   49.20
  -1   3  -8  620.44   43.60
   1   3   8  592.44   38.20
  -1   3  -8  604.94   31.40
  -1  -3  -8  568.44   45.30
  -1  -3  -8  584.74   34.30
  -1  -3  -8  567.44   33.50
  -1  -3  -8  574.14   40.50
   1  -3   8  483.65   40.40
  -1  -3  -8  601.74   33.10
   1  -3   8  577.94   42.00
  -1  -3  -8  578.74   36.10
   1  -3   8  631.14   40.00
   1  -3   8  577.24   42.70
  -1  -3  -8  541.55   35.10
  -1  -3  -8  664.73   46.80
   1  -3   8  615.44   47.60
  -1  -3  -8  612.34   33.90
  -1  -3  -8  621.64   33.70
   1  -3   8  631.54   44.10
   1  -3   8  661.33   46.30
  -1  -3  -8  570.04   33.00
  -1   3  -9  442.16   35.20
  -1   3  -9  499.95   39.30
  -1   3  -9  446.86   38.40
  -1   3  -9  524.85   41.90
   1   3   9  413.56   30.40
  -1   3  -9  518.65   37.40
  -1   3  -9  526.75   31.10
   1   3   9  426.96   35.70
   1   3   9  484.85   38.20
  -1   3  -9  484.05   39.30
  -1   3  -9  470.95   27.10
   1   3   9  444.36   36.00
   1   3   9  461.75   27.90
   1   3   9  495.55   33.80
   1   3   9  497.15   47.90
  -1  -3  -9  447.16   31.10
  -1  -3  -9  456.45   29.20
   1  -3   9  452.95   34.10
  -1  -3  -9  486.85   29.90
  -1  -3  -9  457.55   30.10
   1  -3   9  398.36   33.40
  -1  -3  -9  425.16   37.40
   1  -3   9  448.36   41.40
  -1  -3  -9  426.26   40.10
   1  -3   9  507.25   44.20
  -1  -3  -9  353.36   31.00
  -1  -3  -9  488.85   30.10
   1  -3   9  471.75   36.60
  -1  -3  -9  524.25   38.00
   1  -3   9  481.65   41.80
   1  -3   9  431.56   37.90
  -1  -3  -9  437.26   30.10
   1   3  10   25.20    8.90
   1   3  10   58.09   17.00
   1   3  10   47.50   17.70
   1   3  10   29.20   14.50
  -1   3 -10   53.79   22.40
  -1   3 -10   20.40   19.20
  -1   3 -10   53.69   10.20
  -1   3 -10   43.50   17.50
   1   3  10   38.40   25.30
  -1   3 -10   21.10   10.90
  -1   3 -10   64.49   23.10
   1   3  10   28.70   10.90
  -1   3 -10   36.40   21.10
   1   3  10   59.79   14.40
  -1   3 -10   43.60   19.50
   1  -3  10   66.19   22.20
  -1  -3 -10    3.80   19.30
  -1  -3 -10   48.10   11.10
  -1  -3 -10   24.30   12.90
   1  -3  10   39.60   22.40
  -1  -3 -10   36.50   10.80
   1  -3  10   32.60   20.20
  -1  -3 -10   48.00   13.30
   1  -3  10   67.19   23.40
   1  -3  10   25.50   13.60
  -1  -3 -10   49.80   17.10
  -1  -3 -10   53.19   12.20
  -1  -3 -10   28.90    9.90
   1  -3  10   44.60   12.50
  -1  -3 -10   48.50   22.50
   1  -3  10   62.29   19.80
   1   3  11  148.89   19.80
  -1   3 -11  131.79   16.40
   1   3  11  148.89   28.10
  -1   3 -11  167.98   25.10
   1   3  11  151.98   27.80
  -1   3 -11  123.69   22.60
  -1   3 -11  154.38   25.60
  -1   3 -11  163.68   29.80
  -1   3 -11   99.19   24.80
   1   3  11  181.58   21.90
  -1   3 -11  141.19   17.20
  -1   3 -11  189.98   31.50
   1   3  11  178.08   25.70
  -1  -3 -11  167.08   19.90
   1  -3  11  184.38   31.30
   1  -3  11  165.58   24.20
   1  -3  11  159.28   28.50
  -1  -3 -11  179.18   16.40
  -1  -3 -11  157.68   29.30
   1  -3  11  119.39   21.10
   1  -3  11  162.98   28.70
  -1  -3 -11  142.29   18.80
  -1  -3 -11  162.68   19.40
   1  -3  11  138.79   28.50
   1  -3  11  176.88   21.30
  -1  -3 -11  160.38   18.70
  -1  -3 -11  120.69   24.00
  -1  -3 -11  109.89   21.60
  -1   3 -12  163.38   16.70
   1   3  12  130.89   34.30
  -1   3 -12  121.89   25.60
  -1   3 -12  178.58   30.00
  -1   3 -12  187.98   26.90
  -1   3 -12  137.29   24.60
   1   3  12  136.09   24.00
   1   3  12  206.78   23.40
   1   3  12  206.98   22.60
  -1   3 -12  116.29   30.20
   1   3  12  169.28   30.50
  -1   3 -12  162.58   30.80
  -1  -3 -12  120.99   22.60
  -1  -3 -12  169.68   19.00
   1  -3  12  181.68   30.40
   1  -3  12  103.49   24.50
  -1  -3 -12  146.19   20.50
  -1  -3 -12  189.68   33.40
   1  -3  12  184.28   21.40
   1  -3  12  188.78   29.30
  -1  -3 -12  176.08   22.90
  -1  -3 -12  139.49   20.20
   1  -3  12  160.28   31.40
   1  -3  12  128.49   31.10
  -1  -3 -12  177.08   21.70
   1  -3  12  150.08   23.50
  -1  -3 -12  178.48   30.70
   1   3  13   55.79   23.70
  -1   3 -13  125.69   27.40
   1   3  13   86.19   32.00
  -1   3 -13   39.40   19.80
  -1   3 -13   29.70   21.40
   1   3  13   92.69   17.50
   1   3  13   56.89   15.60
  -1   3 -13   43.90   25.60
  -1   3 -13   53.29   19.90
  -1  -3 -13   76.49   18.50
   1  -3  13  102.39   16.80
  -1  -3 -13   97.49   20.00
  -1  -3 -13   71.89   27.40
  -1  -3 -13   63.89   19.70
   1  -3  13   98.99   29.70
   1  -3  13   68.99   26.70
  -1  -3 -13   70.29   15.70
   1  -3  13   65.69   26.20
  -1  -3 -13   72.89   18.20
   1  -3  13   67.39   19.50
   1  -3  13   44.20   18.90
  -1  -3 -13   50.39   23.90
   1  -3  13   45.40   24.50
  -1   3 -14   91.89   26.30
  -1   3 -14   92.79   29.70
  -1   3 -14   69.09   23.60
  -1   3 -14   86.79   22.70
  -1   3 -14  131.49   30.70
   1   3  14   74.59   17.40
   1   3  14   99.79   28.80
   1   3  14   85.59   27.00
  -1  -3 -14  125.59   31.50
   1  -3  14   72.09   27.50
   1  -3  14   97.29   26.40
  -1  -3 -14   75.09   22.50
   1  -3  14   60.39   22.50
  -1  -3 -14   98.49   19.90
   1  -3  14   98.89   19.00
   1  -3  14  202.38   36.80
  -1  -3 -14   87.49   19.80
  -1  -3 -14   92.39   20.50
  -1   3 -15  152.18   29.70
   1   3  15   67.99   23.20
  -1   3 -15   59.99   27.50
  -1   3 -15   58.69   28.50
  -1   3 -15  120.69   28.60
   1   3  15   56.09   21.40
   1   3  15  139.19   32.90
  -1   3 -15   75.19   28.60
   1  -3  15  147.29   35.60
  -1  -3 -15   59.59   24.50
   1  -3  15   90.29   23.30
   1  -3  15   84.29   27.70
  -1  -3 -15  110.19   29.50
   1  -3  15   66.79   22.40
  -1  -3 -15  109.89   22.70
  -1  -3 -15   80.29   21.80
   1   3  16   68.79   28.10
   1   3  16   92.89   29.50
  -1   3 -16   73.69   34.50
  -1   3 -16   43.10   31.20
  -1   3 -16   44.50   22.10
  -1   3 -16   57.09   27.40
  -1   3 -16  144.99   35.30
  -1  -3 -16   66.49   21.40
   1  -3  16  103.59   29.40
   1  -3  16  102.19   25.00
   1  -3  16   89.39   23.80
  -1  -3 -16   63.59   26.30
  -1  -3 -16   49.90   22.20
   1  -3  16   38.80   27.50
  -1  -3 -16   68.79   22.70
  -1   3 -17    2.90   18.40
   1   3  17   29.70   19.40
  -1   3 -17   24.90   22.70
  -1   3 -17   33.90   31.30
   1   3  17   24.90   34.00
  -1   3 -17  -22.80   22.90
  -1   3 -17   23.40   27.10
  -1  -3 -17  -10.40   17.20
  -1  -3 -17   -0.30   29.10
   1  -3  17   34.30   24.80
   1  -3  17   40.30   29.20
   1  -3  17   -2.60   19.70
  -1  -3 -17  -20.90   23.70
  -1  -3 -17  -22.60   16.40
  -1   3 -18   99.09   34.00
   1   3  18   70.19   40.20
  -1   3 -18   63.59   34.20
   1   3  18   87.59   32.30
  -1   3 -18   50.49   30.60
  -1  -3 -18  146.19   27.80
  -1  -3 -18  106.79   36.40
   1  -3  18   59.29   25.80
  -1  -3 -18   65.99   32.90
   1  -3  18   97.39   32.10
  -1  -3 -18   98.39   25.80
  -1  -3 -18  103.69   30.10
   1  -3  18   75.19   33.40
   1  -3  18   86.89   30.80
   1  -3  18   78.69   17.40
   1   4 -18  -34.70   16.70
  -1   4  18    4.70   20.40
   1   4 -18    3.80   28.50
  -1   4  18   -8.60   35.50
   1   4 -18   21.60   28.60
   1   4 -18   10.20   24.90
   1  -4 -18   20.80   18.30
   1  -4 -18   -1.90   19.20
  -1  -4  18  -23.10   18.80
   1  -4 -18  -16.80   25.20
  -1  -4  18   21.90   21.20
   1  -4 -18   49.70   33.60
  -1  -4  18  -14.90   13.00
   1   4 -17  -37.20   25.90
   1   4 -17   33.20   22.30
  -1   4  17   17.40   36.30
   1   4 -17   21.20   26.60
   1   4 -17   40.30   35.30
   1   4 -17  -68.89   22.90
  -1   4  17    4.70   26.20
   1  -4 -17   46.20   32.20
  -1  -4  17   -3.00   23.20
  -1  -4  17    1.30   23.80
  -1  -4  17   -0.30   28.60
   1  -4 -17    3.20   30.30
   1  -4 -17  -10.90   25.00
   1  -4 -17   26.30   19.10
   1  -4 -17   32.70   20.90
  -1   4  16   23.60   22.40
  -1   4  16   -9.50   26.20
  -1   4  16   99.79   40.50
   1   4 -16   58.29   29.50
   1   4 -16   86.89   30.00
   1   4 -16   28.30   26.90
   1   4 -16    6.80   31.30
   1   4 -16   58.19   31.00
   1  -4 -16   37.90   16.00
  -1  -4  16   24.00   20.00
   1  -4 -16   50.09   30.60
   1  -4 -16   26.00   16.90
   1  -4 -16   20.40   23.60
   1  -4 -16   36.10   29.50
  -1  -4  16    3.80   30.40
  -1   4  15  180.38   35.30
   1   4 -15  179.78   39.10
   1   4 -15  266.47   35.80
  -1   4  15  253.07   31.60
   1   4 -15  162.48   36.90
  -1   4  15  216.08   46.80
   1   4 -15  310.27   46.60
   1   4 -15  280.97   39.40
   1  -4 -15  239.88   42.30
  -1  -4  15  185.28   27.80
   1  -4 -15  212.78   26.90
  -1  -4  15  229.88   38.80
  -1  -4  15  171.48   37.00
   1  -4 -15  231.78   36.50
  -1  -4  15  220.28   43.60
   1  -4 -15  169.48   23.50
   1  -4 -15  235.78   41.40
  -1   4  14    4.70   16.30
   1   4 -14   18.80   24.90
   1   4 -14   58.19   23.60
  -1   4  14   25.60   23.90
  -1   4  14   32.30   17.90
   1   4 -14   54.09   24.40
   1   4 -14   73.39   28.00
   1   4 -14   40.00   28.40
  -1  -4  14   33.30   25.10
   1  -4 -14   18.80   13.60
  -1  -4  14   14.70   15.90
   1  -4 -14   -7.60   24.60
  -1  -4  14  -23.80   22.40
  -1  -4  14   15.00   19.40
  -1  -4  14   55.79   24.00
   1  -4 -14   32.40   27.20
   1  -4 -14   65.39   25.10
   1  -4 -14   26.40   13.10
  -1  -4  14   21.00   23.40
  -1   4  13  125.19   36.80
   1   4 -13   99.89   27.30
   1   4 -13  108.89   26.90
  -1   4  13   79.39   21.30
   1   4 -13   78.39   18.30
   1   4 -13   71.49   22.80
  -1   4  13   86.49   21.40
   1   4 -13  151.38   30.70
   1   4 -13  110.19   31.40
   1   4 -13   75.89   30.20
   1  -4 -13  135.69   32.20
   1  -4 -13   85.19   16.30
  -1  -4  13  120.69   29.40
  -1  -4  13   82.99   23.50
  -1  -4  13  109.99   31.20
  -1  -4  13   95.99   18.90
   1  -4 -13   90.49   19.00
   1  -4 -13   69.49   17.60
   1  -4 -13   63.79   27.10
   1  -4 -13   84.09   25.50
  -1  -4  13  109.09   23.80
  -1  -4  13   33.70   18.70
  -1  -4  13  168.58   35.50
  -1   4  12  201.48   30.00
   1   4 -12  114.69   30.00
  -1   4  12  135.09   24.50
   1   4 -12  161.78   28.40
  -1   4  12  133.59   23.40
   1   4 -12  166.08   29.30
   1   4 -12  133.09   31.50
   1   4 -12   95.39   17.10
   1   4 -12  152.78   30.10
   1   4 -12  129.79   26.00
  -1   4  12  138.89   31.30
   1   4 -12  150.08   18.40
   1  -4 -12  110.39   21.60
  -1  -4  12  140.49   31.90
   1  -4 -12  156.48   31.60
   1  -4 -12  110.69   18.50
   1  -4 -12  169.08   19.70
  -1  -4  12  150.68   27.40
   1  -4 -12  155.08   17.00
  -1  -4  12  146.19   25.70
  -1  -4  12  121.29   27.80
  -1  -4  12  115.09   19.90
   1  -4 -12  128.89   30.60
   1  -4 -12  111.39   18.60
   1  -4 -12  141.59   27.70
  -1  -4  12   88.39   28.00
   1  -4 -12  125.09   18.20
  -1  -4  12  157.38   25.10
   1   4 -11  299.67   35.40
  -1   4  11  325.87   33.40
   1   4 -11  305.57   27.20
  -1   4  11  270.77   44.40
  -1   4  11  296.37   29.60
  -1   4  11  333.87   37.20
   1   4 -11  379.96   43.30
   1   4 -11  340.27   36.30
   1   4 -11  271.77   38.60
   1   4 -11  367.66   38.80
   1   4 -11  400.96   42.50
   1   4 -11  282.47   35.70
   1   4 -11  330.17   26.50
   1  -4 -11  294.37   25.80
   1  -4 -11  366.96   28.10
   1  -4 -11  329.67   27.40
  -1  -4  11  313.97   28.50
  -1  -4  11  308.97   39.70
   1  -4 -11  358.06   33.50
   1  -4 -11  326.47   39.60
  -1  -4  11  287.57   33.00
  -1  -4  11  280.87   36.00
   1  -4 -11  352.06   39.00
  -1  -4  11  315.07   36.40
  -1  -4  11  309.97   37.90
   1  -4 -11  314.87   24.30
  -1  -4  11  353.06   39.10
   1  -4 -11  335.17   37.60
   1   4 -10   16.80   18.60
  -1   4  10   25.90   11.50
   1   4 -10   20.30    9.90
   1   4 -10   23.10   17.60
   1   4 -10    0.70   20.60
   1   4 -10   29.10   20.80
   1   4 -10    7.20   13.80
  -1   4  10   24.00   15.40
   1   4 -10   15.00   18.40
  -1   4  10  -21.40   22.20
  -1   4  10   22.00   14.00
   1   4 -10  -15.70   13.30
   1   4 -10   20.60   13.40
  -1  -4  10   16.70   20.60
  -1  -4  10   16.10   16.40
   1  -4 -10    9.00   18.00
   1  -4 -10   10.10    7.70
  -1  -4  10   46.10   20.10
   1  -4 -10   -5.50    7.30
  -1  -4  10   11.40   10.80
  -1  -4  10   21.60   21.70
   1  -4 -10   -0.10   14.50
  -1  -4  10   37.10   21.60
   1  -4 -10    2.60    9.40
   1  -4 -10   47.70   20.10
   1  -4 -10   14.20    8.50
   1  -4 -10    0.90   13.00
  -1  -4  10   17.10   18.00
   1  -4 -10   -7.70    8.10
   1  -4 -10   14.30    5.20
  -1   4   9  261.87   24.10
   1   4  -9  343.37   38.20
   1   4  -9  293.37   21.40
   1   4  -9  321.37   35.00
   1   4  -9  269.57   21.30
   1   4  -9  333.97   35.00
   1   4  -9  252.07   33.60
   1   4  -9  272.37   33.00
   1   4  -9  302.97   18.10
  -1   4   9  274.17   17.70
   1   4  -9  362.96   32.90
  -1   4   9  265.47   28.00
  -1   4   9  289.47   41.40
   1   4  -9  267.97   26.10
  -1   4   9  332.97   29.80
   1   4  -9  254.97   29.80
  -1   4   9  229.68   30.80
   1  -4  -9  274.77   16.10
   1  -4  -9  280.97   19.80
   1  -4  -9  396.16   32.60
   1  -4  -9  271.57   21.60
   1  -4  -9  306.37   20.30
  -1  -4   9  266.37   33.80
   1  -4  -9  306.37   19.00
   1  -4  -9  252.17   19.90
   1  -4  -9  246.38   31.10
  -1  -4   9  260.37   32.30
   1  -4  -9  274.77   31.10
  -1  -4   9  310.97   32.50
  -1  -4   9  288.67   24.30
  -1  -4   9  273.27   32.90
   1  -4  -9  274.77   21.80
  -1  -4   9  333.17   36.10
   1  -4  -9  282.57   32.60
  -1  -4   9  307.47   33.40
   1  -4  -9  287.07   15.80
  -1  -4   9  267.87   32.70
   1   4  -8  223.28   16.80
  -1   4   8  258.77   28.20
   1   4  -8  214.08   14.40
  -1   4   8  234.78   24.90
   1   4  -8  234.08   18.10
  -1   4   8  222.78   21.30
   1   4  -8  251.17   31.00
   1   4  -8  298.77   28.40
   1   4  -8  276.07   30.30
  -1   4   8  217.98   26.10
   1   4  -8  264.67   30.20
  -1   4   8  166.58   33.90
   1   4  -8  254.77   30.80
   1   4  -8  262.87   32.70
   1   4  -8  258.17   32.20
   1   4  -8  231.28   23.90
  -1  -4   8  300.47   32.10
  -1  -4   8  254.87   28.80
  -1  -4   8  243.28   31.20
  -1  -4   8  238.48   28.60
   1  -4  -8  221.38   16.20
  -1  -4   8  231.88   28.70
   1  -4  -8  231.18   15.20
   1  -4  -8  244.38   15.70
   1  -4  -8  252.57   31.50
   1  -4  -8  301.37   28.40
   1  -4  -8  237.78   13.50
  -1  -4   8  263.87   29.20
   1  -4  -8  230.78   16.30
   1  -4  -8  208.38   19.40
   1  -4  -8  272.47   30.20
   1  -4  -8  232.48   30.20
   1  -4  -8  214.48   17.50
  -1  -4   8  265.07   30.50
   1  -4  -8  210.38   17.30
   1   4  -7  304.77   19.10
  -1   4   7  237.88   33.80
  -1   4   7  368.96   34.00
  -1   4   7  305.27   24.00
   1   4  -7  316.87   30.40
   1   4  -7  287.37   33.60
  -1   4   7  345.77   31.50
  -1   4   7  322.77   32.00
   1   4  -7  282.87   17.00
   1   4  -7  299.07   29.30
   1   4  -7  302.27   16.20
   1   4  -7  323.97   30.90
   1   4  -7  317.77   32.60
   1   4  -7  295.47   30.40
   1   4  -7  322.77   33.50
   1   4  -7  282.77   27.30
   1   4  -7  303.27   16.10
  -1   4   7  278.77   28.50
  -1  -4   7  339.87   33.70
  -1  -4   7  297.47   30.50
   1  -4  -7  307.87   16.20
   1  -4  -7  366.86   30.00
  -1  -4   7  302.37   31.90
   1  -4  -7  283.37   18.60
   1  -4  -7  294.57   16.70
  -1  -4   7  342.27   33.20
   1  -4  -7  332.27   32.80
   1  -4  -7  329.87   34.30
   1  -4  -7  277.97   18.60
   1  -4  -7  267.67   15.90
   1  -4  -7  279.27   21.60
   1  -4  -7  305.57   17.50
   1  -4  -7  283.97   31.20
  -1  -4   7  278.87   28.60
   1  -4  -7  291.17   15.20
  -1  -4   7  321.57   29.90
  -1  -4   7  254.47   31.60
   1   4  -6   23.40   12.50
   1   4  -6   -3.10   13.80
   1   4  -6  -30.60   14.00
   1   4  -6   -3.50   14.70
   1   4  -6    3.10    3.40
  -1   4   6    5.00   10.50
  -1   4   6    5.50   12.80
   1   4  -6    2.00   12.80
  -1   4   6    6.40   14.50
  -1   4   6   13.40    7.50
   1   4  -6   -0.10   14.10
  -1   4   6   -4.80   13.40
  -1   4   6  -10.70   13.20
   1   4  -6    3.10   12.70
  -1   4   6   -1.60   13.00
   1   4  -6   11.40   15.20
  -1  -4   6   -1.80   13.10
   1  -4  -6   -5.20    6.70
  -1  -4   6   17.40   14.40
  -1  -4   6   -7.70   13.50
  -1  -4   6   20.50   15.70
   1  -4  -6   -1.60    6.90
   1  -4  -6  -13.60   13.90
  -1  -4   6   16.30   14.20
   1  -4  -6    2.50   14.90
  -1  -4   6   -8.70   14.10
   1  -4  -6    0.00    4.10
   1  -4  -6    3.70    4.00
   1  -4  -6   -2.50    4.20
   1  -4  -6   24.30   11.70
  -1  -4   6   -0.80   17.30
   1  -4  -6  -11.10   12.60
   1   4  -5 1013.80   58.19
  -1   4   5 1040.60   59.59
  -1   4   5  909.61   67.59
   1   4  -5  983.00   56.89
  -1   4   5 1039.50   60.29
   1   4  -5 1079.19   61.79
   1   4  -5  950.20   59.09
   1   4  -5  966.90   53.69
  -1   4   5  969.70   57.49
  -1   4   5 1066.69   60.19
   1   4  -5 1137.09   58.79
   1   4  -5  989.40   47.50
  -1   4   5  943.81   59.69
  -1   4   5  962.70   57.09
   1   4  -5 1065.89   63.09
  -1   4   5  984.30   52.69
   1   4  -5 1047.70   58.79
   1   4  -5  950.90   58.49
  -1  -4   5 1111.99   60.79
   1  -4  -5 1046.50   58.49
   1  -4  -5 1039.20   48.70
  -1  -4   5  944.71   53.79
   1  -4  -5 1029.20   62.19
  -1  -4   5 1013.60   62.19
   1  -4  -5  976.00   50.89
  -1  -4   5  964.60   59.49
   1  -4  -5 1013.00   47.40
   1  -4  -5  950.70   57.79
  -1  -4   5 1051.79   58.89
  -1  -4   5  945.41   59.19
  -1  -4   5  970.80   60.89
  -1  -4   5  925.11   57.19
  -1  -4   5  969.00   59.59
   1  -4  -5 1037.20   54.89
   1  -4  -5 1014.80   48.00
   1   4  -4   99.39   16.10
   1   4  -4  103.99    8.90
   1   4  -4   95.09   17.00
  -1   4   4   94.59   15.90
   1   4  -4  117.39   23.40
   1   4  -4  102.59   13.50
  -1   4   4   84.89   15.50
   1   4  -4  115.99   18.20
   1   4  -4  124.29   16.50
  -1   4   4   64.09   17.10
   1   4  -4  122.99   19.80
  -1   4   4  100.09   14.00
  -1   4   4   71.99   24.00
  -1   4   4   88.29   10.90
  -1   4   4   89.39   15.30
  -1   4   4  110.49   17.90
   1   4  -4   88.09   17.20
   1   4  -4  131.69   15.80
   1   4  -4   94.69   17.50
  -1   4   4  113.29   18.70
   1  -4  -4  108.79   10.30
   1  -4  -4  121.39   17.30
   1  -4  -4  101.49    8.50
  -1  -4   4   85.49   19.80
  -1  -4   4  112.99   17.30
  -1  -4   4  100.69   17.50
  -1  -4   4   98.59   17.70
  -1  -4   4  103.49   14.00
   1  -4  -4  109.29    8.40
  -1  -4   4   60.49   16.00
   1  -4  -4   82.59   17.00
   1  -4  -4   91.39    9.70
  -1  -4   4  108.99   18.30
  -1  -4   4  113.29   19.00
   1  -4  -4   77.29   16.90
  -1  -4   4   91.99   19.80
   1  -4  -4   89.99   15.10
  -1   4   3  106.89   11.50
   1   4  -3   95.89   10.80
  -1   4   3   93.09   16.40
   1   4  -3   82.69   22.00
  -1   4   3   96.79   24.50
  -1   4   3   67.69   15.80
   1   4  -3   79.99   12.60
   1   4  -3   82.19   19.00
  -1   4   3   94.89   18.10
  -1   4   3  100.19   15.30
   1   4  -3   82.29   15.50
   1   4  -3  105.79   15.20
  -1   4   3   74.89   12.40
   1   4  -3   78.09    8.90
   1   4  -3   58.79   16.00
  -1   4   3   85.29   17.90
   1   4  -3   83.79   12.30
   1   4  -3  100.89   18.10
   1  -4  -3   78.49   17.80
  -1  -4   3   98.29   15.20
   1  -4  -3   78.99    5.10
  -1  -4   3   86.79   19.90
   1  -4  -3   72.39   14.20
   1  -4  -3   78.99    7.60
   1  -4  -3   75.49    8.00
  -1  -4   3  108.09   17.50
  -1  -4   3   62.39   13.70
   1  -4  -3   92.09    7.70
   1  -4  -3   82.59   15.40
  -1  -4   3   77.49   15.50
   1  -4  -3  101.59   21.30
   1  -4  -3   77.39    9.90
  -1  -4   3  102.49   16.20
  -1  -4   3  107.79   14.00
   1  -4  -3   78.49    7.00
   1  -4  -3  108.59   15.20
   1  -4  -3   80.29    8.00
  -1  -4   3  105.49   16.70
  -1  -4   3   83.09   15.70
   1  -4  -3   81.39    5.00
   1   4  -2  110.39   11.30
   1   4  -2   81.69   19.20
   1   4  -2  126.69   12.80
   1   4  -2  112.59   14.10
  -1   4   2  136.89   20.10
   1   4  -2  117.89   17.80
   1   4  -2  100.29   12.30
   1   4  -2  101.29   23.20
   1   4  -2  140.89   20.50
  -1   4   2  110.99   18.60
  -1   4   2   84.99   15.00
  -1   4   2  131.69   19.10
  -1   4   2  110.09    9.30
  -1   4   2  127.99   10.40
   1   4  -2  129.59   16.00
   1   4  -2   89.59   18.10
  -1   4   2  105.69   15.40
  -1   4   2  115.79   12.40
   1  -4  -2  125.19   10.20
   1  -4  -2  116.49    9.20
  -1  -4   2  101.79   14.90
   1  -4  -2  118.39   10.30
   1  -4  -2  114.69   11.10
  -1  -4   2  108.19   15.80
  -1  -4   2  100.19    8.60
   1  -4  -2  102.09   10.40
  -1  -4   2  124.09   15.80
   1  -4  -2  149.19   21.00
  -1  -4   2  101.49   19.50
   1  -4  -2  122.39   15.70
  -1  -4   2  127.09   13.00
  -1  -4   2   94.49   18.00
  -1  -4   2  119.29   16.00
  -1  -4   2  115.69   21.80
  -1  -4   2  106.49   15.40
  -1  -4   2  104.99   14.30
   1  -4  -2  117.99   12.30
   1  -4  -2  119.49   15.70
   1  -4  -2  117.09   22.40
   1  -4  -2  124.69   10.40
  -1   4   1 1196.38   61.49
  -1   4   1 1299.57   66.09
  -1   4   1 1304.27   69.09
  -1   4   1 1289.17   69.79
   1   4  -1 1219.18   69.49
   1   4  -1 1314.17   63.99
   1   4  -1 1323.97   60.19
  -1   4   1 1264.57   64.59
   1   4  -1 1308.67   60.09
  -1   4   1 1302.77   60.49
   1   4  -1 1288.27   62.09
  -1   4   1 1278.07   70.49
   1   4  -1 1212.48   63.69
   1   4  -1 1278.27   67.89
   1   4  -1 1264.17   64.69
  -1   4   1 1221.58   69.99
   1   4  -1 1242.68   70.09
   1   4  -1 1442.26   71.49
  -1   4   1 1280.57   61.89
   1   4  -1 1297.67   73.79
  -1  -4   1 1134.49   67.09
  -1  -4   1 1379.06   72.79
   1  -4  -1 1300.57   62.69
   1  -4  -1 1163.18   65.19
   1  -4  -1 1269.57   63.19
   1  -4  -1 1271.07   65.39
  -1  -4   1 1302.07   65.29
   1  -4  -1 1298.67   62.69
  -1  -4   1 1249.57   60.89
  -1  -4   1 1305.97   64.39
   1  -4  -1 1203.18   63.99
  -1  -4   1 1218.38   64.79
   1  -4  -1 1230.28   70.39
  -1  -4   1 1218.88   70.09
   1  -4  -1 1260.87   61.79
   1  -4  -1 1285.67   61.59
   1  -4  -1 1273.67   66.79
  -1  -4   1 1328.57   64.19
  -1  -4   1 1240.08   63.79
  -1  -4   1 1328.47   64.49
  -1  -4   1 1271.97   65.49
   1  -4  -1 1294.97   63.39
   1  -4  -1 1167.18   71.99
  -1  -4   1 1307.47   70.99
  -1  -4   1 1231.78   64.89
  -1   4   0   93.69   17.50
   1   4   0   74.39   16.50
  -1   4   0   47.40    8.70
   1   4   0   60.09   11.70
  -1   4   0   76.19   14.60
  -1   4   0   60.69    9.10
   1   4   0   76.69    7.20
  -1   4   0   66.99   10.60
   1   4   0   75.29   16.70
  -1   4   0   76.99   12.90
   1   4   0   85.19   14.30
   1   4   0   91.59   17.60
   1   4   0   68.39   14.80
   1   4   0   79.79    8.80
  -1   4   0   92.39   17.00
  -1   4   0   57.29   16.00
  -1  -4   0   30.70   13.10
  -1  -4   0   78.89   10.60
   1  -4   0   94.39   19.30
  -1  -4   0   72.19   11.80
  -1  -4   0   59.49   17.40
   1  -4   0   80.29   20.90
   1  -4   0   83.49   11.50
  -1  -4   0   71.69   15.50
   1  -4   0   73.59   11.80
  -1  -4   0   73.09   10.50
  -1  -4   0   62.69   10.20
   1  -4   0   62.19   10.80
   1  -4   0   88.19   11.80
  -1  -4   0   72.29   16.80
  -1  -4   0   97.59   10.60
  -1  -4   0   90.19   10.20
   1  -4   0   35.60   17.00
   1  -4   0   81.19    9.90
  -1  -4   0   73.29   10.40
   1  -4   0   70.09   11.70
  -1  -4   0   57.39   11.30
   1  -4   0   68.09    9.80
  -1  -4   0   97.09   13.90
   1  -4   0   65.29   10.20
  -1  -4   0   83.39   12.40
  -1  -4   0   93.19   14.50
   1  -4   0   64.19   10.90
  -1   4  -1   26.80   15.10
   1   4   1   60.79   12.70
   1   4   1   59.69    7.90
  -1   4  -1   27.50   15.50
  -1   4  -1   65.79   11.20
  -1   4  -1   37.50    4.10
   1   4   1   35.10    7.10
  -1   4  -1   38.80    7.10
  -1   4  -1   24.20   11.30
   1   4   1   64.39   13.50
   1   4   1   61.99   17.90
   1   4   1   50.69   11.20
   1   4   1   53.19   12.80
  -1   4  -1   60.69    8.60
   1   4   1   53.79    5.60
  -1   4  -1   49.90   12.70
  -1   4  -1   65.19   11.20
   1  -4   1   53.29    8.50
   1  -4   1   62.69   10.40
  -1  -4  -1   51.39    8.10
   1  -4   1   35.00   18.80
   1  -4   1   37.50   10.60
  -1  -4  -1   54.79    7.40
   1  -4   1   43.90   11.20
   1  -4   1   54.99    9.70
   1  -4   1   34.20   10.60
  -1  -4  -1   37.90    8.20
  -1  -4  -1   40.40   11.30
   1  -4   1   56.89   10.30
  -1  -4  -1   52.39   16.80
   1  -4   1   44.60   16.50
  -1  -4  -1   49.30    8.50
  -1  -4  -1   69.79   17.80
   1  -4   1   59.19   10.90
  -1  -4  -1   50.39   10.10
  -1  -4  -1   50.29   15.90
  -1  -4  -1   36.30   11.60
  -1  -4  -1   42.20    8.40
  -1  -4  -1   50.49   11.40
  -1  -4  -1   42.20   10.50
   1  -4   1   39.60   11.00
  -1  -4  -1   44.10    7.60
   1   4   2  111.49   21.10
   1   4   2  125.69    9.80
  -1   4  -2  146.99   13.70
  -1   4  -2   84.49   19.60
   1   4   2   93.99   18.60
   1   4   2  127.59   14.80
  -1   4  -2  135.19   18.50
   1   4   2  142.99   20.80
   1   4   2  123.49    8.70
   1   4   2  135.59   20.20
  -1   4  -2  160.98   20.60
  -1   4  -2  117.79   19.10
   1   4   2  116.09    8.30
  -1   4  -2  143.39   14.20
  -1   4  -2  125.39   11.20
  -1   4  -2  145.49   16.90
   1   4   2  142.49   16.90
  -1   4  -2  131.19   10.90
   1   4   2  133.99   17.90
  -1  -4  -2  119.19   19.20
  -1  -4  -2  157.58   15.10
  -1  -4  -2  136.49   11.30
  -1  -4  -2  140.29   11.30
  -1  -4  -2   93.49   15.90
  -1  -4  -2  123.09    8.70
   1  -4   2  128.69   16.00
   1  -4   2  141.09   16.90
  -1  -4  -2  131.39    9.00
   1  -4   2  147.59   13.10
  -1  -4  -2  127.79   14.60
  -1  -4  -2  125.29   10.80
   1  -4   2  141.79   17.20
   1  -4   2  125.79   13.10
  -1  -4  -2  134.79   10.20
  -1  -4  -2  117.49   17.80
   1  -4   2  151.38   22.90
  -1  -4  -2  120.09   10.20
   1  -4   2  123.79   10.70
   1  -4   2   96.99   16.10
   1  -4   2  129.69   17.00
  -1  -4  -2  118.79   20.20
   1  -4   2  156.38   21.40
  -1   4  -3  938.71   52.79
  -1   4  -3  976.70   49.80
   1   4   3  865.01   54.59
  -1   4  -3  955.00   55.59
   1   4   3  944.71   52.19
  -1   4  -3  902.51   44.10
  -1   4  -3  873.61   49.60
   1   4   3  881.01   44.90
   1   4   3  988.20   54.29
  -1   4  -3  931.71   54.19
   1   4   3  877.11   48.60
  -1   4  -3  924.21   46.30
  -1   4  -3  918.31   53.79
   1   4   3  894.21   54.19
  -1   4  -3  749.33   54.89
   1   4   3  902.51   54.39
   1   4   3  887.91   59.89
  -1   4  -3  872.91   51.19
   1   4   3  936.11   56.09
   1  -4   3  813.22   55.59
  -1  -4  -3  900.11   46.30
  -1  -4  -3  926.21   55.79
   1  -4   3  874.81   57.59
  -1  -4  -3  879.41   43.10
   1  -4   3  925.01   44.60
  -1  -4  -3  890.01   48.00
  -1  -4  -3  903.11   54.99
   1  -4   3  910.11   46.20
   1  -4   3  939.81   51.99
   1  -4   3  942.41   53.39
  -1  -4  -3  859.71   52.59
  -1  -4  -3  889.71   47.80
   1  -4   3  933.21   52.89
   1  -4   3 1002.30   52.59
   1  -4   3  932.41   52.79
   1   4   4   22.00   19.50
  -1   4  -4   78.79   18.60
  -1   4  -4   57.19   15.30
   1   4   4   91.79   16.50
   1   4   4   84.99   14.40
   1   4   4   83.89   18.70
  -1   4  -4   54.49   16.70
  -1   4  -4   63.99   16.90
  -1   4  -4   90.09   11.50
   1   4   4   75.39   17.00
  -1   4  -4   98.89   14.50
   1   4   4   72.59   18.60
   1   4   4   56.49   13.40
  -1   4  -4   62.39   15.90
  -1   4  -4   88.79   14.30
  -1   4  -4   74.29   14.30
  -1   4  -4   65.39   12.80
  -1   4  -4   85.29   19.50
   1   4   4   66.89   11.90
  -1   4  -4   80.49    7.90
   1   4   4   62.29   10.00
  -1  -4  -4   73.49   10.60
   1  -4   4   68.99   13.80
   1  -4   4   71.99   10.60
  -1  -4  -4   64.29    5.30
   1  -4   4   70.69   16.90
   1  -4   4   72.49   19.10
   1  -4   4   60.49   19.90
  -1  -4  -4   71.89   11.00
   1  -4   4  104.49   18.00
   1  -4   4   74.99   17.10
  -1  -4  -4   64.09   16.20
  -1  -4  -4   69.49   15.80
  -1  -4  -4   64.39   10.50
  -1  -4  -4   75.59   15.10
   1  -4   4   81.69   15.90
  -1  -4  -4   66.69    5.30
   1  -4   4   93.79   19.80
  -1   4  -5  217.98   20.30
   1   4   5  200.18   23.50
  -1   4  -5  113.59   18.10
   1   4   5  181.68   24.50
   1   4   5  201.78   18.00
   1   4   5  228.68   26.80
  -1   4  -5  188.48   25.20
   1   4   5  219.68   24.40
   1   4   5  212.48   25.90
  -1   4  -5  219.98   14.40
  -1   4  -5  197.08   22.40
   1   4   5  185.78   29.90
   1   4   5  219.58   24.20
  -1   4  -5  185.28   22.90
  -1   4  -5  218.18   23.50
  -1   4  -5  218.08   19.30
  -1   4  -5  222.58   23.60
  -1   4  -5  197.28   26.00
  -1  -4  -5  203.78   29.00
  -1  -4  -5  214.98   17.20
  -1  -4  -5  189.88   10.40
   1  -4   5  183.88   21.40
   1  -4   5  217.28   27.10
  -1  -4  -5  191.58   15.40
   1  -4   5  222.18   25.10
  -1  -4  -5  191.38   15.40
   1  -4   5  177.68   24.20
   1  -4   5  196.18   16.60
  -1  -4  -5  206.58   23.60
   1  -4   5  164.38   23.00
  -1  -4  -5  185.98   10.50
   1  -4   5  212.28   23.90
   1  -4   5  222.68   26.50
   1  -4   5  200.08   25.30
  -1  -4  -5  213.38   24.60
  -1   4  -6   39.00   17.20
   1   4   6   35.40   15.00
   1   4   6   29.40   10.30
  -1   4  -6   49.00   12.50
  -1   4  -6   49.50   17.90
   1   4   6   47.90    7.20
   1   4   6   38.90   21.60
  -1   4  -6   77.29   17.50
  -1   4  -6   56.19   15.80
   1   4   6   47.50   18.00
  -1   4  -6   32.00   18.90
   1   4   6   59.39   15.90
   1   4   6   81.09   19.70
   1   4   6   50.99   18.50
  -1   4  -6   43.70   14.40
  -1   4  -6   65.09   18.30
   1   4   6   76.39   17.20
  -1   4  -6   36.10    9.60
  -1  -4  -6   38.00    5.40
  -1  -4  -6   25.60   18.40
  -1  -4  -6   29.60   14.60
   1  -4   6   41.00   14.20
   1  -4   6   38.00   10.00
  -1  -4  -6   19.90   15.60
   1  -4   6   43.60   18.30
  -1  -4  -6   43.00   10.30
   1  -4   6   50.59   16.70
  -1  -4  -6   44.00    8.90
  -1  -4  -6   40.60    5.40
   1  -4   6   25.90   17.30
   1  -4   6   39.80   16.60
   1  -4   6   48.60   16.90
  -1  -4  -6   50.19   13.90
   1  -4   6   35.00   18.10
  -1  -4  -6   46.30    7.30
   1   4   7  279.17   31.60
  -1   4  -7  276.97   26.60
   1   4   7  271.67   27.50
  -1   4  -7  220.58   29.60
   1   4   7  270.37   17.20
  -1   4  -7  294.87   31.30
   1   4   7  287.57   24.40
  -1   4  -7  268.07   31.40
  -1   4  -7  286.87   28.20
   1   4   7  283.27   28.10
  -1   4  -7  278.07   33.20
   1   4   7  246.68   36.10
   1   4   7  262.07   27.50
  -1   4  -7  229.28   21.00
  -1   4  -7  253.07   28.90
  -1   4  -7  301.17   26.80
  -1  -4  -7  293.67   31.60
  -1  -4  -7  267.17   26.40
   1  -4   7  264.67   28.80
   1  -4   7  237.58   29.70
  -1  -4  -7  260.17   15.30
   1  -4   7  302.07   23.00
  -1  -4  -7  265.27   15.10
   1  -4   7  265.87   30.60
   1  -4   7  274.27   30.20
  -1  -4  -7  293.87   29.00
  -1  -4  -7  268.57   17.10
  -1  -4  -7  281.37   17.30
   1  -4   7  290.07   29.00
  -1  -4  -7  255.37   33.20
   1  -4   7  299.97   30.60
   1  -4   7  292.27   32.50
  -1  -4  -7  286.67   19.70
  -1   4  -8   46.50   20.70
   1   4   8   33.60   13.10
  -1   4  -8   55.19   19.10
  -1   4  -8   70.19   15.40
   1   4   8   40.80    8.00
  -1   4  -8   27.80   20.20
  -1   4  -8   30.40   14.70
   1   4   8   72.19   21.40
  -1   4  -8   25.20   13.70
   1   4   8   23.10   17.70
  -1   4  -8   18.90   11.00
  -1   4  -8   33.50   19.80
   1   4   8  -12.70   16.10
   1   4   8   55.39   16.10
   1  -4   8   37.30   16.80
  -1  -4  -8   44.70   16.80
   1  -4   8   62.39   21.50
  -1  -4  -8   23.00   13.00
   1  -4   8   28.80   15.60
   1  -4   8   71.49   21.90
  -1  -4  -8   34.10    6.30
  -1  -4  -8   32.40    6.80
  -1  -4  -8   30.00    7.60
  -1  -4  -8   64.79   20.30
   1  -4   8   30.60   19.00
  -1  -4  -8   34.70    8.80
  -1  -4  -8   46.20    7.60
  -1  -4  -8   43.00    6.20
  -1  -4  -8   51.79    8.70
   1  -4   8   38.30   18.80
  -1  -4  -8   90.79   22.60
   1  -4   8   31.80   18.10
  -1   4  -9  278.87   35.80
   1   4   9  282.57   30.00
   1   4   9  316.07   35.90
  -1   4  -9  289.87   23.40
   1   4   9  261.37   19.80
  -1   4  -9  290.07   27.50
  -1   4  -9  209.48   33.00
  -1   4  -9  272.07   31.20
  -1   4  -9  237.98   29.90
  -1   4  -9  255.67   27.30
   1   4   9  280.87   15.50
   1   4   9  258.87   28.60
   1   4   9  303.97   41.70
  -1   4  -9  273.97   32.10
  -1  -4  -9  281.27   36.20
   1  -4   9  268.17   31.50
  -1  -4  -9  265.37   20.60
  -1  -4  -9  255.87   21.10
  -1  -4  -9  259.47   18.30
  -1  -4  -9  269.97   21.10
   1  -4   9  299.17   35.60
   1  -4   9  307.37   35.20
  -1  -4  -9  296.07   31.20
  -1  -4  -9  267.27   20.40
  -1  -4  -9  291.47   25.90
   1  -4   9  303.37   31.10
   1  -4   9  253.87   30.70
  -1  -4  -9  248.88   30.80
  -1  -4  -9  286.97   18.80
   1  -4   9  322.67   33.80
  -1  -4  -9  297.67   21.60
   1  -4   9  285.27   35.50
  -1   4 -10  111.59   25.60
  -1   4 -10   80.29   21.50
  -1   4 -10   86.59   21.50
  -1   4 -10  104.39   24.30
   1   4  10   71.49   21.60
   1   4  10   89.49   24.90
   1   4  10  104.69   19.20
  -1   4 -10   68.49   15.30
  -1   4 -10   76.09   21.60
   1   4  10  101.59   30.10
  -1   4 -10  139.69   27.90
   1   4  10  111.49   13.70
   1  -4  10   62.49   19.30
   1  -4  10   49.90   25.30
  -1  -4 -10   82.49   17.30
  -1  -4 -10   89.09   13.80
   1  -4  10   82.39   23.30
  -1  -4 -10   58.69   20.00
  -1  -4 -10   95.09   12.30
   1  -4  10   46.40   18.10
   1  -4  10  102.59   17.80
  -1  -4 -10   91.19   13.30
  -1  -4 -10  110.89   22.60
  -1  -4 -10   95.59   12.70
  -1  -4 -10   60.89   12.80
  -1  -4 -10  128.79   28.00
   1  -4  10   94.79   26.20
   1  -4  10   46.10   24.10
  -1   4 -11   23.60   22.70
  -1   4 -11   46.60   23.10
  -1   4 -11   14.10   10.90
   1   4  11   26.20   14.40
   1   4  11   22.10   21.60
   1   4  11   -1.20   18.20
  -1   4 -11  -28.40   12.60
  -1   4 -11   32.90   23.50
   1   4  11    7.50   10.50
  -1   4 -11   36.00   20.80
  -1   4 -11   15.60   18.80
   1   4  11   11.20   25.70
  -1  -4 -11   11.00    9.30
  -1  -4 -11   10.50   10.70
   1  -4  11  -27.20   19.70
  -1  -4 -11    8.40   11.00
   1  -4  11    0.70   14.80
  -1  -4 -11  -16.20   18.20
  -1  -4 -11   23.30   10.30
  -1  -4 -11   23.40   12.90
   1  -4  11   52.99   24.30
  -1  -4 -11   13.70   15.80
   1  -4  11    3.70   13.70
  -1  -4 -11   28.60   18.80
   1  -4  11   43.80   24.90
   1  -4  11   11.30   19.10
   1  -4  11   10.50   15.10
   1   4  12   19.30   14.70
   1   4  12   12.50   27.70
  -1   4 -12    6.20   12.50
  -1   4 -12   20.80   22.80
  -1   4 -12   11.00   21.10
  -1   4 -12    5.70   17.10
   1   4  12   20.30   19.70
   1   4  12  -13.10   21.30
  -1   4 -12  -33.70   20.60
  -1   4 -12  -11.10   13.90
   1  -4  12  -18.40   21.20
  -1  -4 -12   40.90   19.10
   1  -4  12   41.50   24.30
   1  -4  12   14.10   16.80
   1  -4  12   -8.50   16.80
  -1  -4 -12   15.80   22.40
  -1  -4 -12    0.90   10.50
   1  -4  12   10.10   21.40
  -1  -4 -12   -2.00   12.10
  -1  -4 -12    5.00   11.80
  -1  -4 -12    8.30   21.30
   1  -4  12   -1.50   19.30
   1  -4  12   -7.40   13.90
  -1   4 -13  349.96   44.10
  -1   4 -13  381.96   44.10
   1   4  13  355.86   42.70
   1   4  13  351.56   34.80
   1   4  13  336.67   47.50
  -1   4 -13  401.46   43.00
  -1   4 -13  362.96   39.50
   1  -4  13  381.86   45.90
  -1  -4 -13  420.16   47.50
   1  -4  13  323.47   43.90
   1  -4  13  410.06   47.00
  -1  -4 -13  353.36   35.10
   1  -4  13  382.76   41.00
  -1  -4 -13  346.17   30.00
   1  -4  13  318.77   33.80
  -1  -4 -13  427.56   46.80
   1  -4  13  397.76   45.20
   1   4  14  105.79   37.30
   1   4  14   94.49   29.10
  -1   4 -14   62.49   30.40
  -1   4 -14   60.99   23.00
  -1   4 -14   58.89   32.40
  -1   4 -14   98.39   30.80
  -1   4 -14   71.89   27.70
   1   4  14   40.00   18.20
   1  -4  14   96.49   25.40
   1  -4  14   69.29   19.90
  -1  -4 -14   57.79   27.20
  -1  -4 -14   74.89   17.00
   1  -4  14  102.29   27.30
  -1  -4 -14   66.69   15.80
  -1  -4 -14   16.40   26.20
   1  -4  14   72.29   29.30
   1  -4  14  165.28   37.50
  -1   4 -15   13.70   17.40
  -1   4 -15   -8.20   25.90
  -1   4 -15   17.70   25.90
  -1   4 -15  -15.10   21.10
   1   4  15    4.60   32.00
  -1   4 -15   -6.20   29.30
   1   4  15   24.40   24.30
  -1  -4 -15   -6.10   12.80
  -1  -4 -15   -0.40   23.10
  -1  -4 -15   -6.90   18.40
   1  -4  15   -3.80   23.50
   1  -4  15  -13.60   11.50
   1  -4  15  -29.50   27.40
   1  -4  15  -15.10   24.30
  -1  -4 -15  -11.70   14.60
  -1   4 -16   45.80   27.80
  -1   4 -16   -0.70   18.60
  -1   4 -16    2.00   24.00
  -1   4 -16   -0.50   30.50
  -1   4 -16  -11.60   22.70
   1   4  16   -5.90   16.70
   1   4  16  -17.60   28.90
   1  -4  16  -11.40   27.60
  -1  -4 -16   18.80   16.30
   1  -4  16   52.69   34.90
  -1  -4 -16    5.90   27.40
  -1  -4 -16    7.70   25.80
  -1  -4 -16   -0.60   13.30
  -1  -4 -16   55.39   30.90
   1  -4  16  -28.50   15.60
   1  -4  16    3.80   19.30
  -1   4 -17  138.39   37.70
  -1   4 -17  181.78   34.70
  -1   4 -17  146.69   35.00
   1   4  17  106.99   33.00
  -1   4 -17  175.08   38.20
   1   4  17  163.08   48.20
  -1   4 -17  195.18   38.70
   1  -4  17  168.58   40.50
  -1  -4 -17   92.49   37.50
  -1  -4 -17  155.28   24.10
  -1  -4 -17  161.88   26.70
  -1  -4 -17  103.79   35.20
   1   5 -17  -12.20   29.20
   1   5 -17   35.40   36.10
  -1   5  17  -11.70   19.10
   1   5 -17   -6.70   32.50
   1   5 -17   13.70   20.10
  -1   5  17  -16.00   37.40
   1  -5 -17  -13.40   12.60
   1  -5 -17  -29.10   28.60
  -1  -5  17   21.00   22.20
   1  -5 -17    1.90   26.40
  -1  -5  17   11.40   31.60
   1   5 -16   61.79   30.10
  -1   5  16  -18.60   35.90
   1   5 -16  100.89   33.40
   1   5 -16   44.70   25.00
   1   5 -16   34.10   22.20
   1   5 -16   80.39   36.10
  -1   5  16   32.60   21.50
   1   5 -16  103.59   32.70
   1  -5 -16   33.10   27.40
  -1  -5  16   91.29   38.70
  -1  -5  16   83.19   35.30
  -1  -5  16   64.29   24.80
   1  -5 -16   -0.20   31.10
   1  -5 -16   77.09   20.10
   1  -5 -16   78.49   29.80
   1   5 -15   48.40   30.80
   1   5 -15    3.60   23.20
   1   5 -15   -2.10   23.40
   1   5 -15  -18.90   29.50
   1   5 -15   40.40   23.50
  -1   5  15    6.10   25.90
  -1   5  15  -20.20   23.70
   1   5 -15   24.00   27.80
  -1   5  15    7.80   18.60
  -1  -5  15   17.30   21.50
   1  -5 -15    3.30   22.60
   1  -5 -15   30.50   15.40
   1  -5 -15    1.90   26.70
  -1  -5  15   -4.20   27.30
  -1  -5  15   12.80   25.20
   1  -5 -15   77.59   30.20
  -1   5  14  196.78   48.20
   1   5 -14  264.37   40.20
   1   5 -14  159.98   32.40
   1   5 -14  176.88   38.40
   1   5 -14  208.28   36.60
   1   5 -14  244.58   43.90
  -1   5  14  302.17   39.70
   1   5 -14  181.48   37.50
  -1   5  14  119.29   27.50
  -1  -5  14  175.28   36.90
   1  -5 -14  151.38   36.70
  -1  -5  14  141.09   32.20
   1  -5 -14  178.18   22.30
  -1  -5  14  179.88   35.90
  -1  -5  14  150.18   39.50
   1  -5 -14  232.78   41.60
   1  -5 -14  169.88   33.10
  -1  -5  14  134.49   28.60
  -1   5  13  -12.90   13.70
   1   5 -13   -4.10   23.40
  -1   5  13    1.30   22.30
   1   5 -13   19.40   18.40
   1   5 -13   -4.60   22.60
   1   5 -13    8.10   25.10
  -1   5  13  -17.90   16.40
   1   5 -13   -2.80   27.00
   1   5 -13  -21.60   24.80
   1  -5 -13   20.20   12.30
   1  -5 -13    5.20   11.20
   1  -5 -13   -6.70   10.30
  -1  -5  13   11.90   23.00
   1  -5 -13   25.30   18.80
  -1  -5  13   -7.90   20.00
  -1  -5  13   -3.90   18.30
  -1  -5  13   28.60   21.20
   1  -5 -13   29.40   25.70
  -1  -5  13   -4.90   18.00
  -1  -5  13   -2.00   18.90
   1  -5 -13   -6.90   19.40
   1   5 -12   30.90   23.00
   1   5 -12   99.29   26.20
   1   5 -12   51.89   17.90
   1   5 -12   19.00   16.70
  -1   5  12   21.40   17.30
   1   5 -12   33.90   18.90
   1   5 -12    7.60   20.30
  -1   5  12  -27.40   27.10
  -1   5  12   32.30   20.20
   1   5 -12    7.00   18.10
   1  -5 -12   18.00   15.10
   1  -5 -12   53.89   21.40
  -1  -5  12   54.89   25.10
  -1  -5  12   69.69   30.20
  -1  -5  12   18.00   19.10
   1  -5 -12   31.70   11.60
  -1  -5  12   35.70   14.60
   1  -5 -12   41.00   17.30
   1  -5 -12   29.70   11.30
   1  -5 -12   38.40    9.80
  -1  -5  12   38.00   21.10
   1  -5 -12    1.30   19.90
  -1  -5  12   11.70   23.90
  -1  -5  12   66.39   24.90
   1  -5 -12   21.70   17.80
   1   5 -11   10.00   13.00
   1   5 -11   34.50   23.30
   1   5 -11    8.20   15.30
   1   5 -11  -14.10   21.60
  -1   5  11   -2.40   19.90
   1   5 -11   29.10   22.20
   1   5 -11    0.50   20.50
  -1   5  11   -8.80   17.40
  -1   5  11   37.30   32.60
   1   5 -11   20.60   24.60
   1  -5 -11   18.50    9.20
  -1  -5  11  -10.70   12.60
  -1  -5  11  -33.80   21.60
   1  -5 -11   15.10    6.40
  -1  -5  11   18.00   18.40
  -1  -5  11    5.00   19.40
   1  -5 -11    8.30   18.30
   1  -5 -11   26.20   19.30
   1  -5 -11  -13.00   15.20
   1  -5 -11   26.80   16.60
   1  -5 -11    2.40   15.10
  -1  -5  11   22.70   23.60
  -1  -5  11    6.40   20.20
   1  -5 -11    8.70    8.70
  -1  -5  11   14.50   21.40
   1   5 -10  191.78   29.10
   1   5 -10  199.48   33.50
  -1   5  10  176.08   26.90
  -1   5  10  176.38   18.80
  -1   5  10  146.09   24.10
   1   5 -10  146.49   27.20
   1   5 -10  137.39   29.10
   1   5 -10  140.49   22.30
   1   5 -10  171.98   31.20
  -1   5  10  207.58   28.00
  -1   5  10   94.49   35.80
   1   5 -10  172.98   29.40
   1  -5 -10  170.08   25.10
  -1  -5  10  157.18   30.90
  -1  -5  10  102.19   17.50
   1  -5 -10  166.68   15.60
   1  -5 -10  198.68   26.80
  -1  -5  10  194.68   30.50
  -1  -5  10  197.08   29.90
  -1  -5  10  135.29   31.20
   1  -5 -10  170.58   29.30
   1  -5 -10  136.19   29.30
  -1  -5  10  130.99   24.70
   1  -5 -10  183.48   16.40
  -1  -5  10  216.18   35.10
   1  -5 -10  170.98   27.60
  -1   5   9  -32.30   23.80
   1   5  -9  -23.10   11.80
   1   5  -9   -3.10   20.50
  -1   5   9   -0.40   10.80
   1   5  -9    7.90   19.50
  -1   5   9  -12.00   15.60
   1   5  -9   23.10   17.80
   1   5  -9   17.00   13.90
   1   5  -9  -21.60   16.70
  -1   5   9    7.70    9.40
   1   5  -9  -27.90   11.90
   1   5  -9    3.10   30.10
  -1   5   9    3.00   17.20
  -1  -5   9    8.00   14.60
   1  -5  -9   -1.50    6.20
  -1  -5   9   11.60   14.10
   1  -5  -9  -10.20    6.50
  -1  -5   9    5.60   18.00
   1  -5  -9  -17.60   17.40
   1  -5  -9   -4.30   20.30
   1  -5  -9   14.90   15.00
   1  -5  -9    5.60   16.50
  -1  -5   9   32.50   16.20
  -1  -5   9    2.60   14.10
  -1  -5   9   10.30   13.80
   1   5  -8   47.70   18.10
   1   5  -8   47.60   20.40
  -1   5   8   62.29   19.50
  -1   5   8   48.10   22.50
   1   5  -8   39.40   20.00
   1   5  -8   55.09   22.00
  -1   5   8   34.80   19.70
   1   5  -8   51.19   16.50
   1   5  -8   56.89   23.30
   1   5  -8   20.20   13.20
   1   5  -8   60.79   23.60
  -1   5   8   38.00   10.10
  -1   5   8   44.60   18.10
   1  -5  -8   33.50    7.20
   1  -5  -8   70.39   23.30
  -1  -5   8   59.09   22.30
   1  -5  -8   32.50    6.90
  -1  -5   8   86.29   21.00
   1  -5  -8   57.79   18.30
  -1  -5   8   73.69   22.60
   1  -5  -8   76.49   21.70
   1  -5  -8   32.30   20.00
  -1  -5   8   40.70   17.20
  -1  -5   8   37.60   18.30
   1  -5  -8   39.70    6.50
  -1  -5   8   44.60   21.90
   1   5  -7   10.50   18.10
  -1   5   7   34.10   17.20
  -1   5   7    6.60   25.10
   1   5  -7    9.60   19.40
  -1   5   7   25.70   17.60
  -1   5   7   19.10   10.50
   1   5  -7  -19.30   13.10
  -1   5   7   -0.20   15.00
   1   5  -7   -5.90   14.00
   1   5  -7    2.20   18.20
   1   5  -7    0.20    8.30
   1   5  -7    5.70   15.40
  -1   5   7   18.90   18.70
   1  -5  -7    9.60    8.50
  -1  -5   7   -4.20   19.90
   1  -5  -7   10.80   10.50
   1  -5  -7    6.40   16.20
   1  -5  -7    3.40    4.30
   1  -5  -7    6.60   15.30
   1  -5  -7    6.70   18.30
   1  -5  -7   13.80    3.00
  -1  -5   7   -0.40   16.40
  -1  -5   7  -13.90   16.90
  -1  -5   7   23.30   18.70
   1  -5  -7  -12.20   11.40
   1  -5  -7   15.50    5.70
  -1  -5   7   13.10   18.00
  -1  -5   7    6.30   12.70
   1  -5  -7    7.90    4.00
  -1  -5   7   13.70   18.10
   1   5  -6  508.15   44.50
   1   5  -6  619.54   45.50
   1   5  -6  674.93   49.00
   1   5  -6  634.04   55.79
  -1   5   6  537.95   41.90
  -1   5   6  619.74   36.80
   1   5  -6  581.74   43.20
   1   5  -6  552.94   44.40
  -1   5   6  564.64   57.59
  -1   5   6  609.64   47.60
  -1   5   6  630.54   46.00
   1   5  -6  606.74   42.70
  -1   5   6  599.74   46.60
   1   5  -6  587.34   43.60
  -1   5   6  621.64   45.90
  -1  -5   6  721.83   47.20
   1  -5  -6  652.23   40.10
   1  -5  -6  636.34   51.39
   1  -5  -6  597.44   29.30
   1  -5  -6  620.44   35.40
  -1  -5   6  703.23   48.60
  -1  -5   6  629.54   46.60
  -1  -5   6  619.44   47.20
   1  -5  -6  595.14   45.70
  -1  -5   6  594.44   45.90
  -1  -5   6  628.54   44.50
  -1  -5   6  552.54   44.70
   1  -5  -6  622.64   46.90
   1  -5  -6  590.84   29.30
   1  -5  -6  673.63   45.70
   1  -5  -6  632.04   31.90
   1   5  -5   12.30   12.30
   1   5  -5  -21.10   19.00
   1   5  -5   -3.40   12.80
   1   5  -5   -9.70   16.20
  -1   5   5   14.90   17.30
   1   5  -5   32.80   19.60
   1   5  -5    5.90   14.90
  -1   5   5   12.00   11.90
  -1   5   5   11.10   12.10
   1   5  -5   -3.20    8.20
  -1   5   5  -27.70   14.60
  -1   5   5   -2.30    7.70
  -1   5   5  -10.40   15.60
   1   5  -5  -10.10   14.30
   1   5  -5   -2.50    3.50
   1   5  -5   18.20   13.80
  -1   5   5   -3.00   10.40
  -1   5   5    0.80   14.60
   1  -5  -5   14.10   13.90
   1  -5  -5    1.90    3.60
   1  -5  -5   -8.80   13.40
  -1  -5   5    4.90   13.40
   1  -5  -5    2.10    5.60
   1  -5  -5   14.90   18.40
  -1  -5   5    1.20   18.40
  -1  -5   5   -4.80   13.80
  -1  -5   5   -7.10   14.10
   1  -5  -5   -1.90    4.80
   1  -5  -5    0.00    6.80
  -1  -5   5    5.90   15.20
   1  -5  -5    7.40   12.90
  -1  -5   5   14.00   15.10
  -1  -5   5   -1.00   13.80
   1  -5  -5  -12.00   10.80
   1   5  -4  219.08   33.00
   1   5  -4  234.08   26.50
   1   5  -4  251.07   22.00
   1   5  -4  246.78   28.90
  -1   5   4  233.58   20.10
   1   5  -4  288.97   32.20
   1   5  -4  259.07   25.40
  -1   5   4  287.07   28.70
   1   5  -4  251.57   26.70
   1   5  -4  191.28   17.30
   1   5  -4  244.58   16.30
  -1   5   4  233.58   36.40
  -1   5   4  262.47   27.70
  -1   5   4  239.38   29.60
  -1   5   4  266.37   28.10
  -1   5   4  255.07   26.40
   1   5  -4  226.28   21.80
   1   5  -4  248.88   20.50
  -1  -5   4  260.57   32.30
  -1  -5   4  269.37   29.70
  -1  -5   4  254.97   27.10
  -1  -5   4  285.37   22.90
   1  -5  -4  302.27   28.40
   1  -5  -4  212.88   24.10
  -1  -5   4  242.58   27.90
   1  -5  -4  241.68   26.40
   1  -5  -4  233.48   15.50
   1  -5  -4  250.97   13.30
   1  -5  -4  259.97   28.00
  -1  -5   4  252.37   27.20
   1  -5  -4  245.68   18.70
  -1  -5   4  304.47   29.20
   1  -5  -4  235.58   15.60
   1  -5  -4  246.38   16.00
  -1  -5   4  254.67   26.40
   1  -5  -4  278.57   33.40
  -1  -5   4  254.17   26.90
   1  -5  -4  235.08   14.00
   1   5  -3    7.70   10.70
   1   5  -3   20.30   12.30
  -1   5   3    1.90    9.00
   1   5  -3    0.20    9.00
   1   5  -3    4.20   15.10
   1   5  -3   28.40   15.70
   1   5  -3    4.10    6.50
   1   5  -3    0.20   17.70
  -1   5   3    6.80   11.10
   1   5  -3   -2.60    8.60
  -1   5   3    0.30   13.60
  -1   5   3    1.00   11.00
   1   5  -3  -12.40   14.40
   1   5  -3   -0.40    6.80
  -1   5   3    0.30    8.30
  -1   5   3  -27.90   13.00
   1  -5  -3    6.20    5.60
   1  -5  -3    2.20    4.40
  -1  -5   3   -1.00    9.30
  -1  -5   3   27.70   13.60
  -1  -5   3   -1.50   17.10
   1  -5  -3    9.40    5.60
   1  -5  -3   -8.00   12.80
  -1  -5   3    9.00   11.70
  -1  -5   3    4.00   11.30
   1  -5  -3   15.00   12.50
  -1  -5   3    0.30   16.70
  -1  -5   3   11.50   11.90
   1  -5  -3    2.60    5.50
   1  -5  -3   -1.10    8.20
   1  -5  -3   -0.80    4.20
   1  -5  -3  -14.00   15.50
  -1  -5   3    3.80   10.00
   1  -5  -3   -0.40   18.20
  -1  -5   3   -3.10   11.60
  -1  -5   3    8.30   12.60
   1  -5  -3   11.30    6.70
   1   5  -2  712.13   41.60
  -1   5   2  606.64   42.40
  -1   5   2  691.53   48.60
   1   5  -2  786.42   51.09
  -1   5   2  648.84   34.60
   1   5  -2  659.23   38.60
   1   5  -2  706.73   48.00
   1   5  -2  669.93   36.20
   1   5  -2  697.13   46.50
  -1   5   2  608.04   46.70
   1   5  -2  690.83   48.20
   1   5  -2  707.03   36.50
   1   5  -2  682.83   42.10
  -1   5   2  659.73   45.70
   1   5  -2  781.12   38.40
   1   5  -2  680.13   35.30
  -1   5   2  712.23   46.90
  -1   5   2  674.63   39.80
  -1  -5   2  703.33   43.10
   1  -5  -2  714.13   48.80
  -1  -5   2  640.04   42.60
   1  -5  -2  661.43   36.20
  -1  -5   2  645.14   34.10
  -1  -5   2  678.13   42.90
   1  -5  -2  668.73   35.90
   1  -5  -2  683.93   50.49
   1  -5  -2  721.13   39.70
  -1  -5   2  653.03   42.70
  -1  -5   2  741.03   42.60
   1  -5  -2  648.84   36.50
   1  -5  -2  707.33   38.10
  -1  -5   2  717.83   49.70
  -1  -5   2  727.23   43.80
  -1  -5   2  764.82   47.00
   1  -5  -2  742.93   38.00
   1  -5  -2  679.93   36.20
   1  -5  -2  695.23   42.40
  -1  -5   2  613.04   46.90
  -1  -5   2  757.42   44.70
  -1   5   1   -8.20   12.80
   1   5  -1   -7.10   10.30
   1   5  -1   -7.00    7.30
   1   5  -1   -2.20    8.40
  -1   5   1   15.50   15.80
   1   5  -1   -6.60    5.00
   1   5  -1    1.80   14.60
  -1   5   1   -8.80   13.60
  -1   5   1   -0.40    6.80
  -1   5   1   -1.20   10.20
   1   5  -1   36.00   20.40
   1   5  -1   -6.50    3.30
  -1   5   1  -15.60    8.70
   1   5  -1  -13.30   11.70
   1   5  -1   -5.80    6.30
   1  -5  -1   12.20   20.10
  -1  -5   1    5.20    8.90
  -1  -5   1   -2.90    5.50
   1  -5  -1   -0.60   10.60
  -1  -5   1    1.10   12.30
  -1  -5   1    9.10    9.40
   1  -5  -1    3.10    6.80
   1  -5  -1  -14.50    6.70
   1  -5  -1  -10.60    5.30
  -1  -5   1   16.80    8.90
   1  -5  -1   -0.50    6.00
  -1  -5   1   -1.20    8.70
  -1  -5   1    3.10   15.40
   1  -5  -1    2.60    8.30
  -1  -5   1  -10.00    9.10
   1  -5  -1    9.50   15.40
   1  -5  -1    6.70    8.90
  -1  -5   1   -1.50   11.10
  -1  -5   1    6.30   17.20
  -1  -5   1   11.20    9.70
   1   5   0  318.17   30.80
  -1   5   0  346.67   28.00
   1   5   0  410.36   29.70
  -1   5   0  398.46   34.00
   1   5   0  241.48   21.40
  -1   5   0  427.66   35.60
   1   5   0  295.77   32.20
   1   5   0  426.16   37.10
   1   5   0  363.76   17.00
  -1   5   0  352.96   33.90
   1   5   0  361.96   26.80
   1   5   0  328.67   16.90
  -1  -5   0  345.27   23.80
   1  -5   0  384.66   26.60
   1  -5   0  378.16   35.80
  -1  -5   0  342.57   24.60
  -1  -5   0  411.96   36.50
  -1  -5   0  343.47   23.70
   1  -5   0  362.86   25.80
  -1  -5   0  325.67   24.50
   1  -5   0  365.06   26.90
   1  -5   0  358.46   25.40
  -1  -5   0  333.97   25.40
   1  -5   0  321.97   37.60
  -1  -5   0  349.57   24.40
   1  -5   0  335.67   27.50
   1  -5   0  371.56   27.10
  -1  -5   0  326.47   35.00
   1  -5   0  344.57   27.10
   1  -5   0  342.87   25.20
  -1  -5   0  305.37   32.50
  -1   5  -1   15.60   16.20
   1   5   1    9.60   10.50
  -1   5  -1    4.20   15.40
  -1   5  -1   -3.90   15.00
   1   5   1   -2.60    6.60
  -1   5  -1   -7.70   11.40
  -1   5  -1  -12.30    7.80
   1   5   1  -17.20   15.50
   1   5   1    8.20   10.70
   1   5   1  -30.00   13.00
   1   5   1   -2.80   15.00
   1  -5   1   -2.60    9.90
  -1  -5  -1    0.30    7.70
   1  -5   1   -9.70    8.90
   1  -5   1   -3.00    7.70
  -1  -5  -1   -4.10    7.60
  -1  -5  -1  -12.10   14.40
  -1  -5  -1    2.20    6.80
  -1  -5  -1    1.60   14.70
   1  -5   1    9.30    8.00
   1  -5   1   -0.50   15.90
   1  -5   1    1.10    9.60
  -1  -5  -1   -1.70    6.90
  -1  -5  -1  -21.30    7.50
  -1  -5  -1    2.80   16.40
   1  -5   1   13.50    9.70
  -1  -5  -1   -8.30    7.10
   1  -5   1   -2.60    9.20
  -1  -5  -1    7.30    6.90
   1  -5   1  -33.80   16.90
   1  -5   1  -11.90    7.60
  -1   5  -2  133.49   23.20
   1   5   2  121.79   18.00
  -1   5  -2  101.69   15.00
   1   5   2  118.39   20.20
   1   5   2  116.69   21.80
  -1   5  -2  108.69   18.60
   1   5   2  113.09    7.80
   1   5   2  113.39   21.70
  -1   5  -2  121.39   19.20
   1   5   2  115.49    9.40
   1   5   2   91.49   15.30
  -1   5  -2  111.29   16.50
  -1   5  -2   93.99   21.30
   1   5   2   98.59    8.90
  -1   5  -2  125.99   12.40
  -1   5  -2  104.79    9.10
  -1   5  -2   96.29   12.60
   1  -5   2   99.09   11.80
  -1  -5  -2  119.99   16.70
  -1  -5  -2  104.29   10.50
   1  -5   2  116.79   14.20
   1  -5   2  113.89   17.80
  -1  -5  -2   91.19   21.70
  -1  -5  -2   95.29   11.20
  -1  -5  -2  120.09   10.80
  -1  -5  -2  101.59   20.00
  -1  -5  -2  111.39   10.80
   1  -5   2   99.49   17.10
   1  -5   2  118.79   17.80
  -1  -5  -2  129.99   11.30
   1  -5   2   94.29   16.40
  -1  -5  -2  107.69   16.20
   1  -5   2  104.89   20.30
   1  -5   2   94.29   15.80
  -1  -5  -2  123.79   21.50
   1  -5   2  102.69   24.80
  -1  -5  -2  120.09   12.60
   1  -5   2  120.89   13.90
   1   5   3   39.80   15.10
   1   5   3   14.60   16.50
  -1   5  -3   28.50   11.90
   1   5   3   34.30   13.00
   1   5   3   -7.60   16.10
  -1   5  -3   53.19   11.80
  -1   5  -3   32.20   10.00
  -1   5  -3   31.20    7.20
  -1   5  -3   24.60   12.50
  -1   5  -3    5.70   13.90
  -1   5  -3   31.00   13.40
  -1   5  -3   32.50   14.30
   1   5   3   28.50    5.90
   1   5   3    7.70   11.70
  -1   5  -3   32.70   14.70
  -1  -5  -3   28.10    6.50
  -1  -5  -3   32.00    6.60
  -1  -5  -3   24.40   11.70
   1  -5   3   18.30   10.20
  -1  -5  -3   32.30    4.20
  -1  -5  -3   21.10   16.30
   1  -5   3   33.70   14.50
   1  -5   3   38.90    7.20
  -1  -5  -3   37.40   14.00
  -1  -5  -3   17.50   17.50
  -1  -5  -3   17.10   11.30
   1  -5   3   44.40   14.50
  -1  -5  -3   30.10    5.20
  -1  -5  -3   28.90   12.50
   1  -5   3   24.50   13.60
   1  -5   3   13.70   13.60
  -1  -5  -3   30.70    5.20
   1  -5   3   44.00   15.20
  -1  -5  -3   25.80    3.80
   1  -5   3   46.00   19.60
   1  -5   3   34.00    8.90
   1  -5   3   23.40   14.60
  -1   5  -4  641.34   42.70
  -1   5  -4  549.65   48.50
   1   5   4  636.34   43.10
   1   5   4  598.14   33.30
   1   5   4  650.53   47.80
  -1   5  -4  564.44   42.50
  -1   5  -4  562.24   43.40
   1   5   4  727.63   48.80
  -1   5  -4  630.84   39.40
  -1   5  -4  599.34   34.80
  -1   5  -4  641.84   44.70
  -1   5  -4  584.74   42.40
  -1   5  -4  601.14   32.40
   1   5   4  625.84   45.20
   1   5   4  615.94   46.00
   1   5   4  651.83   40.20
  -1   5  -4  667.63   39.40
   1   5   4  612.94   43.40
   1  -5   4  676.43   44.60
   1  -5   4  641.24   35.40
  -1  -5  -4  622.14   30.70
   1  -5   4  620.24   45.40
  -1  -5  -4  595.94   30.60
   1  -5   4  685.03   45.70
  -1  -5  -4  707.13   38.30
  -1  -5  -4  643.14   48.40
   1  -5   4  645.84   43.50
   1  -5   4  611.14   44.30
   1  -5   4  636.04   44.60
  -1  -5  -4  624.04   35.30
  -1  -5  -4  617.84   38.30
  -1  -5  -4  634.54   43.10
  -1  -5  -4  578.34   43.70
   1  -5   4  642.84   49.70
   1  -5   4  617.64   45.80
  -1  -5  -4  590.14   43.50
  -1   5  -5   -8.50    9.00
   1   5   5   -8.70   14.30
   1   5   5   -6.80    9.90
   1   5   5  -24.50   13.60
  -1   5  -5   -2.00   18.10
  -1   5  -5    8.70   16.30
   1   5   5   -2.10    7.70
   1   5   5    1.80   14.10
  -1   5  -5   15.80   15.80
  -1   5  -5   -7.80   16.40
   1   5   5   11.80   17.60
   1   5   5    1.80    9.60
   1   5   5    8.20   20.80
  -1   5  -5   -0.10   15.00
  -1   5  -5   -6.70   11.20
   1   5   5    3.30   17.10
   1  -5   5   10.10   18.10
  -1  -5  -5   10.20   14.70
  -1  -5  -5   27.30   17.10
   1  -5   5   12.10   11.30
   1  -5   5    4.00   14.40
   1  -5   5   -3.90    8.80
  -1  -5  -5  -11.00   13.70
   1  -5   5   11.90   18.00
   1  -5   5    2.20   12.30
   1  -5   5    5.20   15.30
  -1  -5  -5  -16.30   13.10
  -1  -5  -5    5.20    8.20
  -1  -5  -5  -26.30   14.30
  -1  -5  -5    0.90    7.60
  -1  -5  -5   -8.90    7.80
   1  -5   5    0.60    8.50
  -1   5  -6   10.20   13.20
  -1   5  -6   20.40   14.20
  -1   5  -6   -9.60   14.70
  -1   5  -6   -2.20   19.50
  -1   5  -6    9.00   16.30
   1   5   6   11.70   18.10
   1   5   6  -15.00   15.10
   1   5   6   -7.30   15.30
   1   5   6    2.70   12.90
  -1   5  -6   10.00   18.00
  -1   5  -6   -6.50   15.60
  -1   5  -6    5.30    3.60
   1   5   6    6.60   15.40
   1   5   6  -56.99   12.80
   1   5   6   10.90   15.20
  -1   5  -6  -12.40   16.70
  -1  -5  -6   -5.40   15.20
   1  -5   6    0.50    7.80
  -1  -5  -6   -8.00   19.10
   1  -5   6  -21.10    9.80
  -1  -5  -6   -1.30    7.90
  -1  -5  -6   14.80    8.40
  -1  -5  -6    5.00   14.90
   1  -5   6    8.80   15.70
  -1  -5  -6   18.30   18.50
   1  -5   6   -9.10   15.00
   1  -5   6   -4.40   16.20
  -1  -5  -6   -0.10    5.90
  -1  -5  -6   -9.90   14.70
   1  -5   6   25.30   20.80
  -1  -5  -6   -7.70   13.80
   1  -5   6    2.30   18.10
   1  -5   6  -15.20   16.70
  -1  -5  -6  -11.30   10.60
  -1   5  -7    3.10   10.70
  -1   5  -7    0.30    5.30
  -1   5  -7    9.40   11.60
  -1   5  -7   12.20   13.90
   1   5   7  -26.70   13.70
  -1   5  -7    5.80   12.90
  -1   5  -7   -0.40   18.70
   1   5   7    3.50   18.40
   1   5   7   14.50   13.20
  -1   5  -7    4.90   17.10
   1   5   7   18.80   15.90
   1   5   7   -6.60   17.30
  -1   5  -7   -1.30    9.80
   1   5   7   13.10   18.00
   1  -5   7    8.20   18.10
  -1  -5  -7   12.90   14.70
   1  -5   7   -6.20   12.50
   1  -5   7  -15.70   15.80
  -1  -5  -7   11.10    5.90
   1  -5   7   16.40   14.10
  -1  -5  -7   -1.80    3.10
  -1  -5  -7   -5.20   18.80
  -1  -5  -7    1.50    7.00
   1  -5   7   -6.50   16.80
  -1  -5  -7   12.60   16.80
   1  -5   7   27.90   20.70
  -1  -5  -7   -8.60   14.40
   1  -5   7   14.50   19.30
   1  -5   7   -8.20   11.70
   1   5   8  616.54   50.19
   1   5   8  587.74   44.70
  -1   5  -8  653.83   51.49
  -1   5  -8  580.84   48.40
   1   5   8  525.15   56.69
   1   5   8  530.55   45.10
  -1   5  -8  528.25   46.10
  -1   5  -8  569.54   45.40
  -1   5  -8  630.34   50.69
  -1   5  -8  561.44   40.50
  -1   5  -8  545.05   42.20
   1  -5   8  564.44   45.70
   1  -5   8  524.45   46.30
  -1  -5  -8  581.84   50.99
  -1  -5  -8  539.35   28.50
  -1  -5  -8  569.54   48.30
   1  -5   8  558.14   47.20
  -1  -5  -8  559.44   28.90
  -1  -5  -8  566.74   43.50
   1  -5   8  541.35   48.90
   1  -5   8  604.44   51.99
  -1  -5  -8  526.15   44.10
   1  -5   8  546.45   46.20
   1   5   9    2.90   18.00
   1   5   9    1.70   20.00
  -1   5  -9   -7.00   19.60
  -1   5  -9   25.50   19.30
  -1   5  -9   -3.40   12.90
  -1   5  -9   11.60   15.10
   1   5   9   29.70   28.30
   1   5   9    6.20   16.80
  -1   5  -9   10.90   21.70
  -1   5  -9    3.90   14.30
   1  -5   9   23.00   13.70
  -1  -5  -9   18.00   15.40
  -1  -5  -9   -1.40   13.50
   1  -5   9   59.79   23.00
  -1  -5  -9  -15.80   15.50
   1  -5   9   22.20   16.80
   1  -5   9    6.10   13.50
  -1  -5  -9    5.50    6.60
   1  -5   9   -9.40   14.60
  -1  -5  -9   13.00    7.00
   1  -5   9   -3.40   14.60
  -1  -5  -9  -25.60   19.00
  -1   5 -10   28.70   15.30
   1   5  10   12.50   13.70
  -1   5 -10    6.60   16.20
   1   5  10   26.30   27.00
  -1   5 -10   28.90   21.00
  -1   5 -10    0.10   13.60
   1   5  10   29.00   17.70
  -1   5 -10  -23.20   19.00
  -1   5 -10   12.30   20.30
   1   5  10   27.20   22.70
   1  -5  10    6.70   20.90
  -1  -5 -10    9.90    8.20
  -1  -5 -10   21.90   22.80
  -1  -5 -10   -8.80   13.20
  -1  -5 -10  -15.90   19.40
   1  -5  10   10.80   17.30
   1  -5  10   15.80   19.90
   1  -5  10   22.60   18.80
  -1  -5 -10   -6.30   16.90
   1  -5  10   -4.30   20.80
  -1  -5 -10  -13.30    7.10
   1  -5  10   17.40   17.00
   1   5  11  -13.10   14.90
   1   5  11  -10.40   13.70
   1   5  11   23.00   28.30
  -1   5 -11  -17.30   20.40
  -1   5 -11   22.90   24.80
  -1   5 -11  -17.10   19.90
  -1   5 -11  -14.20   13.00
  -1   5 -11  -21.90   18.60
  -1   5 -11    7.20   20.20
   1   5  11    7.00   18.80
  -1  -5 -11   26.40   22.20
  -1  -5 -11   -1.60    9.10
  -1  -5 -11   -3.00   13.60
  -1  -5 -11    6.70   18.90
   1  -5  11   -8.30   15.70
   1  -5  11   -5.40   13.60
   1  -5  11   16.70   21.50
   1  -5  11   30.30   25.80
   1  -5  11  -18.60   16.20
   1  -5  11    9.90   20.30
   1  -5  11  -16.80   21.00
  -1  -5 -11  -24.90   13.10
  -1  -5 -11    1.50    9.70
   1   5  12  215.78   29.80
   1   5  12  144.69   42.10
  -1   5 -12  214.18   39.80
  -1   5 -12  210.68   25.30
   1   5  12  243.68   36.20
  -1   5 -12  184.38   34.10
  -1   5 -12  192.98   33.40
  -1   5 -12  182.38   31.40
  -1   5 -12  166.38   33.30
  -1   5 -12  183.28   31.90
   1  -5  12  137.19   33.00
   1  -5  12  220.98   38.00
   1  -5  12  220.38   34.50
  -1  -5 -12  252.77   35.30
   1  -5  12  229.18   27.40
  -1  -5 -12  280.17   38.00
   1  -5  12  189.58   33.90
  -1  -5 -12  223.78   21.60
  -1  -5 -12  215.08   20.90
   1  -5  12  282.67   34.10
   1  -5  12  315.17   40.80
  -1  -5 -12  242.18   35.50
  -1  -5 -12  225.98   38.00
   1   5  13    3.20   22.00
   1   5  13   22.80   17.80
  -1   5 -13  -15.20   21.70
  -1   5 -13   -4.50   22.70
   1   5  13    5.70   30.60
  -1   5 -13  -67.89   23.10
  -1   5 -13   14.30   23.30
  -1   5 -13   12.10   22.40
  -1   5 -13   18.70   24.30
   1  -5  13   30.10   28.50
   1  -5  13   42.40   24.60
  -1  -5 -13   -1.70   24.90
   1  -5  13   48.90   26.70
  -1  -5 -13   24.30   13.10
   1  -5  13    6.60   28.40
   1  -5  13    5.50   17.40
   1  -5  13   21.90   18.20
  -1  -5 -13  -26.10   14.70
   1  -5  13    2.00   15.70
  -1  -5 -13   -7.60   23.20
  -1  -5 -13    6.30   11.40
   1   5  14   47.00   25.70
  -1   5 -14   58.89   28.70
  -1   5 -14   24.10   20.30
  -1   5 -14   44.00   20.00
   1   5  14   16.80   33.80
  -1   5 -14    6.00   25.20
  -1   5 -14   26.00   29.00
  -1   5 -14   38.70   31.90
   1   5  14   34.30   18.70
   1  -5  14   36.10   20.10
  -1  -5 -14    9.30   25.40
   1  -5  14  -28.20   23.30
   1  -5  14   80.79   32.80
  -1  -5 -14    9.50   28.10
   1  -5  14   27.00   28.20
  -1  -5 -14   51.69   15.40
  -1  -5 -14   -7.20   26.80
  -1   5 -15   35.40   29.00
  -1   5 -15   -6.40   18.00
  -1   5 -15  -11.10   27.30
  -1   5 -15  -37.60   28.80
  -1   5 -15  -13.20   19.50
   1   5  15  -10.60   23.60
   1   5  15  -26.80   31.30
   1  -5  15  -13.00   30.90
  -1  -5 -15   -2.20   25.70
   1  -5  15   37.90   22.80
  -1  -5 -15  -28.40   12.60
  -1  -5 -15   27.00   28.20
   1  -5  15  -18.50   24.20
  -1  -5 -15   52.09   24.00
   1  -5  15    8.70   18.10
   1   5  16   36.20   40.60
  -1   5 -16   62.39   35.70
  -1   5 -16   38.70   21.20
   1   5  16   19.60   27.50
   1  -5  16   31.40   26.00
  -1  -5 -16   31.90   32.30
  -1  -5 -16    8.60   25.10
   1  -5  16   16.40   28.40
  -1  -5 -16   41.50   15.80
   1  -5  16   56.59   30.60
  -1   6  15   44.60   33.90
   1   6 -15   30.70   26.70
   1   6 -15   57.59   30.30
   1   6 -15   28.20   23.10
  -1   6  15    4.80   27.90
  -1   6  15   35.40   18.40
  -1  -6  15   43.50   28.00
   1  -6 -15   35.70   26.60
   1  -6 -15   41.10   13.20
   1  -6 -15   38.20   23.70
  -1  -6  15  106.89   35.40
   1  -6 -15   73.89   37.20
  -1  -6  15  108.49   26.20
   1   6 -14   35.30   28.70
  -1   6  14  103.39   44.20
   1   6 -14   24.20   28.50
   1   6 -14  -25.50   20.60
  -1   6  14    8.50   21.70
   1   6 -14    3.10   26.00
   1   6 -14   41.90   27.60
  -1   6  14  -34.10   23.90
   1  -6 -14    4.90   21.10
   1  -6 -14  -46.20   26.50
   1  -6 -14    7.70   24.30
  -1  -6  14   36.40   27.30
  -1  -6  14   22.60   29.70
   1  -6 -14   -4.50    9.20
  -1  -6  14    9.10   21.90
  -1  -6  14  -32.40   21.00
  -1  -6  14   -9.00   29.90
  -1   6  13   31.10   28.00
   1   6 -13   78.69   34.50
   1   6 -13   69.89   27.60
   1   6 -13   19.00   28.80
   1   6 -13   55.49   22.30
  -1   6  13   18.40   26.50
   1   6 -13   45.10   28.30
  -1   6  13   48.20   24.00
  -1  -6  13   86.69   29.90
   1  -6 -13   88.99   34.40
   1  -6 -13   58.39   12.30
  -1  -6  13   47.40   26.40
   1  -6 -13   68.69   27.50
   1  -6 -13   44.10   11.40
  -1  -6  13   36.40   31.90
  -1  -6  13   26.10   28.10
  -1  -6  13   55.89   22.50
  -1  -6  13   23.10   22.80
   1  -6 -13   57.69   22.80
  -1   6  12   23.40   18.80
   1   6 -12   -4.10   27.00
   1   6 -12  -45.10   19.40
  -1   6  12  -29.90   32.00
   1   6 -12   20.60   20.10
   1   6 -12   49.20   30.50
   1   6 -12   -2.20   22.80
  -1   6  12   13.30   22.40
  -1  -6  12   -9.40   22.10
   1  -6 -12   12.50    7.80
   1  -6 -12   -0.30   18.30
  -1  -6  12    5.90   27.20
   1  -6 -12   63.89   23.30
  -1  -6  12   16.30   23.90
  -1  -6  12   -8.50   26.90
   1  -6 -12   10.40    7.90
  -1  -6  12   15.60   19.80
  -1  -6  12   40.50   25.00
   1  -6 -12   14.90   20.40
  -1   6  11   -6.80   32.90
   1   6 -11  121.19   23.80
  -1   6  11  141.09   30.00
  -1   6  11  133.49   29.00
   1   6 -11  119.49   28.30
   1   6 -11  124.09   30.90
   1   6 -11  135.79   30.40
   1   6 -11   68.49   25.50
   1   6 -11  139.09   28.80
   1   6 -11  142.49   27.50
   1  -6 -11  118.49   12.40
  -1  -6  11  170.18   32.90
   1  -6 -11   85.49   29.60
   1  -6 -11  122.69   25.60
   1  -6 -11  107.69   25.60
  -1  -6  11  109.49   26.80
   1  -6 -11  141.59   28.50
  -1  -6  11  145.29   30.20
   1  -6 -11  113.79   11.20
   1  -6 -11  161.38   31.50
  -1  -6  11  109.09   27.30
  -1  -6  11  161.18   32.10
  -1  -6  11  135.69   34.20
   1   6 -10   53.49   25.40
  -1   6  10   46.70   18.30
   1   6 -10   37.90   17.80
   1   6 -10    2.40   21.60
   1   6 -10   14.50   15.30
  -1   6  10   22.20   21.00
  -1   6  10  -45.50   27.90
   1   6 -10  -14.70   23.40
  -1   6  10  -12.30   17.10
   1   6 -10   39.00   21.00
   1  -6 -10    2.70   23.80
   1  -6 -10   20.90   22.40
  -1  -6  10   78.39   28.60
   1  -6 -10   10.10   20.50
   1  -6 -10   15.40    6.50
   1  -6 -10   15.20   19.30
  -1  -6  10   68.49   26.10
   1  -6 -10   16.30    5.20
   1  -6 -10   35.80   20.70
  -1  -6  10    9.20   25.20
  -1  -6  10   25.60   22.30
  -1  -6  10   29.60   24.20
  -1  -6  10    4.60   20.50
   1   6  -9  139.39   31.00
   1   6  -9  200.58   34.10
  -1   6   9  143.09   28.20
  -1   6   9  208.08   30.00
   1   6  -9  129.29   24.70
   1   6  -9  186.68   28.60
   1   6  -9  143.69   26.00
  -1   6   9   92.49   26.10
  -1   6   9   84.09   29.70
   1   6  -9  129.59   29.90
  -1  -6   9  187.78   32.70
   1  -6  -9  168.28   32.30
  -1  -6   9  144.59   26.00
   1  -6  -9  204.18   29.10
   1  -6  -9  246.08   33.30
  -1  -6   9  182.98   34.60
  -1  -6   9  151.88   32.50
   1  -6  -9  119.69   27.20
  -1  -6   9  158.18   29.50
   1  -6  -9  158.78   28.10
  -1  -6   9  139.99   27.30
   1  -6  -9   95.99   30.40
  -1   6   8   31.40   30.50
  -1   6   8    4.30   18.70
   1   6  -8   21.00   17.50
   1   6  -8  -22.80   18.60
   1   6  -8  -13.40   15.90
   1   6  -8  -11.70   13.20
  -1   6   8    2.80   13.40
  -1   6   8   -8.40   13.30
   1   6  -8  -17.60   19.20
   1   6  -8   32.10   20.40
   1   6  -8   32.20   18.30
   1  -6  -8   43.00   19.70
   1  -6  -8   34.40   19.60
  -1  -6   8   19.20   21.00
  -1  -6   8   -7.90   15.20
   1  -6  -8  -15.10   11.60
  -1  -6   8    4.80   18.80
  -1  -6   8   -8.80   19.30
  -1  -6   8   -9.20   13.20
   1  -6  -8   12.00   19.00
   1  -6  -8  -17.30   18.10
   1  -6  -8  -26.20   11.50
  -1  -6   8   -1.10   21.20
   1   6  -7  192.08   36.00
   1   6  -7  135.39   29.00
  -1   6   7  126.29   31.30
  -1   6   7   57.99   24.50
   1   6  -7  103.59   27.20
   1   6  -7  140.39   21.90
  -1   6   7  121.99   25.90
   1   6  -7   44.80   21.30
   1   6  -7  174.18   27.10
  -1   6   7  151.58   28.60
   1   6  -7  161.28   28.00
  -1  -6   7  124.69   31.00
  -1  -6   7   92.69   21.20
   1  -6  -7  150.48   25.80
   1  -6  -7  164.78   29.50
  -1  -6   7  139.69   26.50
   1  -6  -7  127.99   27.50
   1  -6  -7  140.49   26.90
  -1  -6   7  137.79   29.90
  -1  -6   7  150.18   28.20
  -1  -6   7  150.28   28.20
   1  -6  -7  117.19   31.20
   1  -6  -7  105.09   24.00
   1   6  -6   38.90   18.60
  -1   6   6   15.80   19.40
  -1   6   6   20.70   28.10
   1   6  -6   11.50   14.20
   1   6  -6   36.70   14.60
   1   6  -6   -0.10   19.20
   1   6  -6   23.80   14.90
   1   6  -6    9.20   23.50
  -1   6   6   37.00   20.40
  -1   6   6   37.40   20.80
  -1   6   6   33.00   19.90
   1  -6  -6    5.70   22.50
   1  -6  -6   28.70   18.40
   1  -6  -6   36.80   23.10
  -1  -6   6    9.20   21.30
  -1  -6   6   61.79   19.50
   1  -6  -6   46.50   18.70
  -1  -6   6   33.40   20.00
  -1  -6   6   30.40   19.50
  -1  -6   6    9.40   18.10
   1  -6  -6   21.90   19.10
  -1  -6   6   37.40   23.50
  -1   6   5  213.98   31.60
   1   6  -5  251.57   35.70
  -1   6   5  266.27   33.10
   1   6  -5  262.57   32.50
   1   6  -5  248.68   24.00
  -1   6   5  242.88   32.00
   1   6  -5  233.08   30.90
  -1   6   5  278.97   34.30
  -1   6   5  226.38   22.50
   1   6  -5  258.67   30.00
   1   6  -5  220.58   31.60
   1  -6  -5  233.28   14.80
  -1  -6   5  283.57   32.00
   1  -6  -5  212.28   28.30
  -1  -6   5  311.77   33.40
  -1  -6   5  216.48   33.50
  -1  -6   5  223.58   34.30
   1  -6  -5  237.98   32.30
  -1  -6   5  241.08   29.50
   1  -6  -5  250.37   34.50
   1  -6  -5  252.87   29.00
  -1  -6   5  239.88   29.50
   1   6  -4   21.60   18.00
   1   6  -4    3.90   17.90
   1   6  -4   10.40    6.60
   1   6  -4   -4.70   11.90
  -1   6   4    8.50   17.00
  -1   6   4   23.80   19.40
   1   6  -4   45.40   24.30
   1   6  -4   23.00    9.70
   1   6  -4    0.60   14.30
  -1   6   4   36.00   20.60
  -1   6   4    8.40   10.90
  -1   6   4    6.10   18.10
   1  -6  -4    3.30   18.20
   1  -6  -4   -5.70   14.00
  -1  -6   4   -4.60   20.40
  -1  -6   4    5.90   14.40
  -1  -6   4    7.60   14.80
   1  -6  -4   24.30   22.90
  -1  -6   4   18.30   18.50
  -1  -6   4   11.50   21.30
   1  -6  -4   18.70    6.40
   1  -6  -4    5.20    6.20
   1  -6  -4    2.70   13.50
  -1  -6   4   30.00   16.70
  -1  -6   4   30.30   16.70
   1  -6  -4   19.30    6.50
   1   6  -3    1.20    7.10
   1   6  -3    6.10   11.20
  -1   6   3   10.80   12.80
   1   6  -3   -3.80    7.20
   1   6  -3   -9.80   20.50
  -1   6   3    5.20   18.30
   1   6  -3    1.10    8.90
  -1   6   3    3.10    9.20
  -1   6   3   13.00   18.10
   1   6  -3    9.70    7.70
   1   6  -3   15.50   17.30
   1   6  -3  -10.80   17.30
   1   6  -3   -4.00   16.50
   1   6  -3    1.60   13.00
  -1   6   3   27.90   13.90
   1   6  -3    1.70    8.50
  -1  -6   3  -10.80   14.90
   1  -6  -3    3.80    6.60
  -1  -6   3   21.80   14.20
   1  -6  -3    3.40   15.00
   1  -6  -3    3.30   23.00
   1  -6  -3   -1.30    6.30
   1  -6  -3   -2.80    8.40
  -1  -6   3  -25.40   19.10
   1  -6  -3  -27.70   17.40
   1  -6  -3  -12.60    6.50
  -1  -6   3   -5.60   12.60
  -1  -6   3   -3.70   16.60
  -1  -6   3    9.50   19.50
   1  -6  -3    9.00   13.00
  -1  -6   3    1.20   14.00
  -1  -6   3    8.40   13.90
   1  -6  -3    7.40    5.20
   1  -6  -3   -3.80    6.30
   1   6  -2   -1.10    4.40
  -1   6   2    4.30   12.60
   1   6  -2    9.40   11.40
   1   6  -2   13.40   17.30
  -1   6   2    7.60    6.10
   1   6  -2  -11.40   13.10
   1   6  -2   -0.10   17.10
   1   6  -2   30.00   16.20
  -1   6   2    0.50   17.30
   1   6  -2   -7.30    9.00
  -1   6   2   14.10   14.60
  -1   6   2  -17.20    9.10
   1   6  -2   -5.40    5.80
   1  -6  -2   -4.10    6.90
  -1  -6   2    0.90   12.10
   1  -6  -2    1.50    8.40
   1  -6  -2    4.70   11.50
   1  -6  -2   -4.50    7.40
  -1  -6   2   24.70   20.00
  -1  -6   2  -14.20   11.30
  -1  -6   2    3.10    5.40
  -1  -6   2    9.70   12.20
  -1  -6   2   -9.80   10.60
  -1  -6   2   -0.80   12.00
  -1  -6   2    9.70   15.50
   1  -6  -2   19.10   22.50
   1  -6  -2    7.90    9.40
  -1  -6   2    2.20   17.30
   1  -6  -2    2.70    8.10
   1  -6  -2   -3.20   13.10
  -1   6   1  424.56   27.40
   1   6  -1  431.56   30.70
  -1   6   1  442.06   42.10
   1   6  -1  432.36   37.40
  -1   6   1  410.76   40.80
   1   6  -1  438.26   37.40
   1   6  -1  422.56   42.00
   1   6  -1  480.95   43.60
  -1   6   1  496.55   34.10
   1   6  -1  471.15   32.80
  -1   6   1  431.86   39.50
   1  -6  -1  428.86   30.90
  -1  -6   1  430.06   38.10
   1  -6  -1  454.65   29.80
  -1  -6   1  442.46   32.20
   1  -6  -1  472.45   32.40
  -1  -6   1  431.16   44.40
   1  -6  -1  401.06   46.00
  -1  -6   1  437.16   32.40
   1  -6  -1  398.86   39.00
   1  -6  -1  456.65   30.10
  -1  -6   1  448.96   26.60
  -1  -6   1  378.96   38.50
   1  -6  -1  411.36   29.10
  -1  -6   1  439.96   33.20
  -1  -6   1  436.66   31.90
   1  -6  -1  438.06   32.90
  -1  -6   1  454.55   32.70
  -1   6   0   -0.40   11.90
  -1   6   0   32.10   18.80
  -1   6   0   17.40    8.90
   1   6   0    9.40   13.60
   1   6   0   14.60   14.30
   1   6   0   27.80   11.40
  -1   6   0   -4.30   17.80
   1   6   0   10.00   18.00
   1   6   0   -1.20   14.10
   1   6   0   39.70   11.10
  -1   6   0   21.80   19.50
  -1  -6   0   11.40   18.70
  -1  -6   0   24.20   10.30
  -1  -6   0   27.60   10.40
  -1  -6   0   19.00   15.50
   1  -6   0   20.20   13.00
   1  -6   0   33.30   11.50
   1  -6   0   45.40   22.60
   1  -6   0   17.40   10.70
   1  -6   0   10.20   14.40
   1  -6   0   30.20   12.60
   1  -6   0   18.10   14.40
  -1  -6   0   17.70   10.10
   1  -6   0    5.90   21.20
  -1  -6   0    4.20    9.50
  -1  -6   0   25.60   11.70
   1  -6   0   18.10   11.30
  -1  -6   0   24.90   10.90
   1  -6   0   11.00    9.90
  -1  -6   0    6.50   13.60
   1   6   1    7.40   13.80
  -1   6  -1   35.60   18.80
   1   6   1   20.60    7.80
  -1   6  -1    1.80   17.50
   1   6   1   20.60   18.90
   1   6   1   11.90   12.40
  -1   6  -1   14.80   13.50
  -1   6  -1   22.40   11.00
   1   6   1   26.40   13.20
   1   6   1   33.70   19.60
  -1   6  -1   36.30   15.60
  -1  -6  -1   22.60    8.80
  -1  -6  -1   12.50    9.00
   1  -6   1    7.30   11.50
   1  -6   1   25.70   12.60
   1  -6   1   20.60   10.70
   1  -6   1    4.90   13.60
   1  -6   1   29.70   12.80
  -1  -6  -1    3.70   19.80
  -1  -6  -1   11.10   20.30
   1  -6   1   28.00   12.50
   1  -6   1   24.80   22.10
  -1  -6  -1   22.40   11.00
  -1  -6  -1   11.20    9.80
   1  -6   1   -9.10   12.90
  -1  -6  -1   14.00    8.30
  -1  -6  -1   21.30    9.00
   1  -6   1   11.30   11.50
  -1  -6  -1    9.20   13.20
   1  -6   1    6.90    8.70
   1  -6   1   10.80   12.50
  -1   6  -2   56.89   20.90
   1   6   2   70.39   15.70
   1   6   2   24.30   20.00
   1   6   2   81.39   22.90
  -1   6  -2   80.49   16.30
  -1   6  -2   58.19   21.90
   1   6   2   63.79   18.50
   1   6   2   42.20    6.50
  -1   6  -2   80.59   19.60
  -1   6  -2   54.59   17.20
   1   6   2   45.30   15.70
  -1  -6  -2   72.09   10.80
  -1  -6  -2   44.10   21.90
   1  -6   2   59.39   15.40
  -1  -6  -2   53.69   15.50
  -1  -6  -2   66.99   18.10
   1  -6   2   38.80   15.20
   1  -6   2  104.29   18.60
   1  -6   2   46.80   10.70
   1  -6   2   55.49   18.30
   1  -6   2   38.70   11.40
  -1  -6  -2   44.00   10.30
  -1  -6  -2   49.90   22.80
  -1  -6  -2   47.90   10.50
   1  -6   2   36.10   23.00
   1  -6   2   38.70   11.60
   1  -6   2   57.79   15.90
  -1  -6  -2   54.69    9.80
  -1  -6  -2   43.90    8.30
  -1  -6  -2   57.39    9.00
   1  -6   2   20.50   16.00
   1  -6   2   45.60   15.00
  -1   6  -3  547.95   33.40
   1   6   3  556.54   42.50
  -1   6  -3  545.45   43.20
  -1   6  -3  509.25   28.00
   1   6   3  489.35   46.60
   1   6   3  500.45   41.70
  -1   6  -3  532.15   37.70
  -1   6  -3  499.95   41.40
  -1   6  -3  609.84   45.10
  -1   6  -3  585.44   48.20
   1   6   3  614.64   47.10
   1   6   3  540.35   38.70
  -1   6  -3  534.25   39.70
  -1  -6  -3  587.14   49.50
  -1  -6  -3  511.75   30.10
   1  -6   3  499.85   39.40
  -1  -6  -3  434.26   47.10
  -1  -6  -3  584.94   39.60
   1  -6   3  558.54   49.60
  -1  -6  -3  551.64   26.20
  -1  -6  -3  523.85   30.30
  -1  -6  -3  532.65   26.00
   1  -6   3  543.35   27.70
   1  -6   3  503.35   41.00
   1  -6   3  501.05   34.50
   1  -6   3  574.44   50.19
   1  -6   3  588.74   41.50
   1  -6   3  459.95   46.80
  -1  -6  -3  528.05   29.70
   1  -6   3  522.05   41.40
   1  -6   3  524.65   47.00
  -1  -6  -3  513.05   43.90
  -1  -6  -3  534.55   31.30
   1   6   4   -3.60   15.00
   1   6   4    9.70   18.00
   1   6   4   23.90   19.80
   1   6   4   -2.90   12.50
  -1   6  -4   12.80   11.80
  -1   6  -4   -5.20   18.20
  -1   6  -4   -7.70   12.30
   1   6   4   -3.10   11.40
  -1   6  -4   59.59   20.40
  -1   6  -4   -8.00   18.60
   1  -6   4    5.70   14.80
   1  -6   4    4.50   15.00
   1  -6   4   35.50   17.10
   1  -6   4  -23.70   19.80
  -1  -6  -4    8.20    5.80
  -1  -6  -4   28.20   18.00
   1  -6   4   34.70   23.10
  -1  -6  -4    6.60    4.80
   1  -6   4  -25.70   18.00
  -1  -6  -4   25.40   21.10
  -1  -6  -4   11.80   17.90
  -1  -6  -4    8.80   19.90
   1  -6   4   23.90   16.40
  -1  -6  -4    8.00    6.00
  -1   6  -5   73.69   22.90
  -1   6  -5   77.99   17.80
   1   6   5   25.30   21.20
   1   6   5   65.39   15.00
  -1   6  -5   46.80   21.40
  -1   6  -5   90.99   26.50
   1   6   5   44.20   20.90
   1   6   5   86.79   22.50
   1   6   5   67.19   19.30
  -1   6  -5   81.09   21.80
  -1  -6  -5   29.40   22.20
  -1  -6  -5   34.10   22.10
  -1  -6  -5   53.19   21.90
   1  -6   5   67.69   24.40
  -1  -6  -5   92.29   20.80
   1  -6   5   44.50   23.50
   1  -6   5   45.70   19.30
   1  -6   5   52.19   19.80
  -1  -6  -5   64.19   21.20
   1  -6   5   43.20   19.40
   1  -6   5   76.99   26.00
  -1   6  -6   28.80   22.40
  -1   6  -6   26.00   21.50
   1   6   6   23.50   14.60
   1   6   6    4.00   14.80
   1   6   6   28.80   14.10
   1   6   6   -4.70   18.90
  -1   6  -6   42.80   20.90
  -1   6  -6   15.60   14.00
   1   6   6  -17.90   19.20
   1   6   6   28.00   26.00
  -1   6  -6   33.60   20.40
   1   6   6   18.90   19.60
   1  -6   6    5.90   15.90
   1  -6   6   44.50   20.70
   1  -6   6    7.70   21.30
  -1  -6  -6   31.10   19.00
  -1  -6  -6   38.10   16.00
   1  -6   6   31.50   22.40
  -1  -6  -6   46.90   20.30
  -1  -6  -6   29.90   14.80
  -1  -6  -6   70.59   24.30
  -1  -6  -6   50.19   22.40
  -1  -6  -6    5.90   12.20
   1  -6   6   38.10   19.20
   1  -6   6   43.00   21.40
  -1   6  -7  190.28   26.00
   1   6   7  168.78   26.60
  -1   6  -7  166.08   27.00
  -1   6  -7  171.88   34.10
   1   6   7  175.68   31.10
   1   6   7  183.18   29.90
   1   6   7  173.98   25.40
   1   6   7  108.89   34.00
  -1   6  -7  174.98   24.70
   1   6   7  205.28   29.80
  -1   6  -7  147.49   26.30
   1   6   7  164.78   32.10
   1  -6   7  191.78   32.70
   1  -6   7  137.99   26.40
  -1  -6  -7  183.98   28.10
  -1  -6  -7  136.19   31.10
  -1  -6  -7  225.98   34.30
  -1  -6  -7  230.08   31.20
  -1  -6  -7  181.18   29.30
   1  -6   7  131.99   29.50
   1  -6   7  159.08   30.10
   1  -6   7  171.58   30.10
  -1  -6  -7  153.48   28.80
   1  -6   7  164.28   32.20
  -1  -6  -7  136.09   27.20
  -1   6  -8    7.30   17.90
  -1   6  -8    8.60   23.50
   1   6   8   -4.40   25.80
  -1   6  -8   18.60   16.50
   1   6   8    3.20   20.60
  -1   6  -8   18.70   21.20
  -1   6  -8   -8.90   11.90
   1   6   8  -23.00   17.50
  -1   6  -8    6.00   17.40
   1   6   8    4.00   13.40
   1  -6   8  -17.30   19.90
  -1  -6  -8    1.70   13.90
   1  -6   8    6.50   16.20
   1  -6   8   11.90   20.30
  -1  -6  -8    8.80   13.30
   1  -6   8   -6.00   20.60
  -1  -6  -8   -7.90   22.30
  -1  -6  -8   -7.30   19.60
   1  -6   8   13.50   20.90
  -1  -6  -8   16.40   13.70
   1  -6   8    0.90   21.10
  -1  -6  -8   -8.50   17.20
  -1  -6  -8   31.30   20.10
  -1   6  -9  144.89   32.30
   1   6   9   93.29   36.60
  -1   6  -9  111.39   21.80
  -1   6  -9  186.98   29.70
  -1   6  -9  161.28   27.00
  -1   6  -9  161.08   28.30
   1   6   9  194.78   27.70
   1   6   9  229.18   33.90
  -1   6  -9  171.58   33.90
  -1   6  -9  316.87   41.40
   1   6   9  120.89   23.30
   1  -6   9  176.88   29.50
  -1  -6  -9  172.08   28.60
  -1  -6  -9  219.18   31.30
   1  -6   9  146.59   27.20
  -1  -6  -9  155.78   32.10
  -1  -6  -9  202.58   32.90
  -1  -6  -9  176.28   28.80
   1  -6   9  175.68   29.50
   1  -6   9  198.88   32.50
   1  -6   9  208.48   32.70
  -1  -6  -9  206.88   34.20
   1  -6   9  175.98   32.80
  -1   6 -10   24.20   20.40
   1   6  10  -13.10   21.20
  -1   6 -10  -16.00   20.20
  -1   6 -10   36.30   17.40
   1   6  10    2.70   18.70
  -1   6 -10   18.90   25.20
  -1   6 -10  -25.70   15.30
  -1   6 -10    2.90   17.10
   1   6  10  -19.80   17.70
   1   6  10   33.90   22.10
   1  -6  10   -2.30   17.30
   1  -6  10   28.20   22.70
   1  -6  10   -2.80   23.40
   1  -6  10   -5.40   21.90
  -1  -6 -10    1.10   21.10
  -1  -6 -10   40.50   25.70
  -1  -6 -10    4.50   17.70
  -1  -6 -10   -9.70   22.60
  -1  -6 -10  -15.10   16.40
   1  -6  10    2.90   22.50
   1  -6  10   -5.70   21.20
  -1  -6 -10  -16.60   17.70
  -1   6 -11  -10.10   23.60
  -1   6 -11   33.20   29.80
   1   6  11   34.40   21.20
   1   6  11  -40.10   26.60
  -1   6 -11   14.80   16.90
  -1   6 -11   32.30   24.90
  -1   6 -11   37.10   23.40
   1   6  11   46.80   19.00
  -1   6 -11    3.70   26.70
  -1  -6 -11   25.10   26.30
   1  -6  11   12.60   21.10
  -1  -6 -11   -0.40    5.70
   1  -6  11   22.60   26.50
  -1  -6 -11  -33.40   18.10
   1  -6  11   56.29   20.10
  -1  -6 -11   15.30   18.30
  -1  -6 -11    3.50    6.10
  -1  -6 -11   55.29   26.90
  -1  -6 -11  -15.10   23.70
   1  -6  11   68.39   29.10
   1  -6  11    8.50   26.40
   1  -6  11    3.80   23.00
  -1   6 -12   -7.30   18.60
  -1   6 -12   20.80   31.40
   1   6  12   25.20   21.10
   1   6  12    4.80   32.00
   1   6  12   -5.80   23.40
  -1   6 -12   43.60   26.40
  -1   6 -12   46.90   26.60
  -1   6 -12   47.40   23.30
  -1   6 -12    7.10   23.50
   1  -6  12   11.10   28.50
  -1  -6 -12   31.70    8.90
   1  -6  12   26.00   28.50
   1  -6  12    6.90   23.70
  -1  -6 -12   48.40   21.40
  -1  -6 -12   18.20    7.80
  -1  -6 -12   55.49   31.30
  -1  -6 -12    3.30   19.30
  -1  -6 -12   31.50   25.80
   1  -6  12   42.70   23.50
   1  -6  12   34.20   30.20
   1  -6  12   36.10   19.60
   1   6  13   46.80   38.30
  -1   6 -13  132.79   32.00
  -1   6 -13  122.69   33.00
   1   6  13  198.58   36.00
  -1   6 -13  173.48   41.80
  -1   6 -13  156.28   37.60
  -1   6 -13  137.19   34.20
   1   6  13  163.48   29.30
  -1  -6 -13  233.88   41.40
   1  -6  13  176.78   31.90
  -1  -6 -13  106.99   34.30
   1  -6  13   99.39   33.70
   1  -6  13  226.88   42.80
  -1  -6 -13  143.69   16.40
   1  -6  13  198.48   36.80
  -1  -6 -13  192.48   38.50
   1  -6  13  146.39   31.20
   1  -6  13  140.19   32.70
  -1  -6 -13  145.79   16.20
   1   6  14  -30.70   34.40
   1   6  14    5.50   19.90
   1   6  14   39.40   27.70
  -1   6 -14    1.40   30.50
  -1   6 -14   36.70   27.00
  -1   6 -14    6.10   23.30
  -1   6 -14   28.20   27.70
  -1   6 -14  -23.00   24.90
   1  -6  14   -0.30   27.70
  -1  -6 -14    1.00   27.70
  -1  -6 -14   -1.00   29.30
  -1  -6 -14   -3.50   10.00
  -1  -6 -14   37.50   28.20
   1  -6  14  -46.30   27.50
   1  -6  14   12.40   29.90
  -1   6 -15  -78.99   26.80
  -1   6 -15   22.40   21.70
  -1   6 -15  -14.40   27.10
  -1   6 -15  -33.40   18.40
   1   6  15  -46.60   21.80
   1   6  15  -10.60   25.60
   1  -6  15    9.30   20.00
   1  -6  15   11.10   29.80
  -1  -6 -15  -15.70    9.60
   1  -6  15  -28.60   16.30
  -1  -6 -15   20.90   29.10
  -1  -6 -15    8.60   30.70
   1   7 -13   70.69   27.60
  -1   7  13   15.40   25.50
   1   7 -13   50.09   26.50
   1   7 -13    0.40   22.50
   1   7 -13   -5.50   19.90
  -1   7  13   22.50   25.70
  -1   7  13   15.10   27.90
   1  -7 -13   53.89   30.20
   1  -7 -13   66.79   34.40
  -1  -7  13   43.30   32.20
   1  -7 -13   23.10   30.80
  -1  -7  13   32.80   27.80
  -1  -7  13   42.70   32.80
  -1  -7  13   12.30   26.60
  -1  -7  13   40.10   32.80
  -1   7  12  -42.40   35.00
   1   7 -12  -36.10   22.60
   1   7 -12   10.00   22.50
   1   7 -12  -20.80   25.90
  -1   7  12  -10.80   17.00
  -1   7  12    2.20   23.90
   1   7 -12   56.89   34.20
   1   7 -12  -21.30   21.10
  -1  -7  12   19.60   25.70
   1  -7 -12    0.60   22.20
  -1  -7  12   20.50   22.90
   1  -7 -12  -32.50   26.90
  -1  -7  12  -10.20   24.10
   1  -7 -12  -27.20   20.10
  -1  -7  12  -33.80   27.10
   1  -7 -12  -22.80   25.20
  -1  -7  12   52.19   32.80
   1  -7 -12  -16.90   24.80
  -1  -7  12    1.80   25.20
   1   7 -11   23.20   24.00
   1   7 -11  -20.40   15.70
  -1   7  11   15.60   23.60
   1   7 -11   21.70   22.00
   1   7 -11   20.20   28.30
   1   7 -11  -13.60   18.50
  -1   7  11  -21.30   35.10
  -1   7  11   -8.10   15.40
   1   7 -11   44.00   31.30
  -1  -7  11   11.40   22.80
  -1  -7  11   30.70   28.30
   1  -7 -11  -18.50   22.00
   1  -7 -11    9.10   29.20
   1  -7 -11   47.10   28.60
   1  -7 -11  -33.10   20.00
  -1  -7  11    8.70   24.70
  -1  -7  11  -30.00   26.50
   1  -7 -11    0.20   22.70
  -1  -7  11    0.10   24.30
   1  -7 -11    4.00   20.20
  -1  -7  11  -29.60   17.10
   1   7 -10   94.59   33.80
   1   7 -10   51.39   33.20
  -1   7  10  109.19   43.00
  -1   7  10   22.90   25.50
   1   7 -10   61.59   23.50
  -1   7  10   62.99   24.90
   1   7 -10   51.49   27.20
   1   7 -10   71.79   30.40
   1   7 -10   88.29   25.00
  -1  -7  10  113.59   32.00
   1  -7 -10   93.79   32.50
   1  -7 -10   96.19   30.00
  -1  -7  10   12.00   24.50
   1  -7 -10  110.29   29.20
  -1  -7  10   76.39   26.80
   1  -7 -10   62.49   32.60
  -1  -7  10   91.89   31.20
  -1  -7  10   61.29   29.50
   1  -7 -10   59.29   24.00
   1  -7 -10   46.30   26.50
   1  -7 -10   68.79   26.00
  -1  -7  10   74.99   25.30
   1   7  -9   36.50   16.90
   1   7  -9   29.20   26.00
   1   7  -9   72.79   27.50
  -1   7   9   17.20   22.70
  -1   7   9   -4.60   14.40
   1   7  -9   38.20   30.30
   1   7  -9   59.19   33.10
   1   7  -9  -14.50   16.50
  -1   7   9   35.90   23.80
   1  -7  -9   49.40   24.00
   1  -7  -9   35.30   22.20
   1  -7  -9    5.60   23.80
   1  -7  -9   55.69   30.70
  -1  -7   9    2.30   21.60
   1  -7  -9   25.20   23.20
  -1  -7   9   55.59   19.60
  -1  -7   9  -21.20   23.70
  -1  -7   9   16.80   23.50
  -1  -7   9   27.70   20.00
   1  -7  -9   10.00   21.90
   1  -7  -9   16.70   20.40
  -1  -7   9    6.10   18.30
   1   7  -8   -8.00   26.80
   1   7  -8  -45.20   20.10
  -1   7   8  -19.30   28.90
  -1   7   8   22.60   22.10
   1   7  -8   -6.80   18.90
  -1   7   8    6.00   16.90
   1   7  -8   12.70   23.60
  -1   7   8   15.40   17.10
   1   7  -8   14.30   16.30
  -1  -7   8   -0.70   14.80
   1  -7  -8    4.00   13.80
   1  -7  -8  -22.40   18.30
   1  -7  -8   -3.90   20.80
   1  -7  -8   -7.60   13.40
  -1  -7   8  -22.00   23.60
   1  -7  -8    9.30   21.60
  -1  -7   8   -2.70   24.10
  -1  -7   8  -14.40   18.80
   1  -7  -8   -6.50   26.00
   1  -7  -8  -24.50   19.50
  -1  -7   8  -16.30   21.70
  -1  -7   8   20.40   22.30
   1   7  -7   49.90   26.80
  -1   7   7  109.59   28.60
   1   7  -7   53.39   26.30
   1   7  -7   32.10   26.90
  -1   7   7   53.89   27.50
  -1   7   7   52.49   24.10
   1   7  -7   10.60   20.60
   1   7  -7   58.79   19.70
   1  -7  -7   81.49   30.20
   1  -7  -7   58.39   27.00
   1  -7  -7   19.50   23.40
  -1  -7   7   77.09   19.80
   1  -7  -7   69.09   24.00
  -1  -7   7   10.10   18.40
  -1  -7   7   84.39   24.00
   1  -7  -7    4.00   19.40
   1  -7  -7   33.50   16.60
  -1  -7   7   59.39   29.30
  -1  -7   7   54.29   24.10
  -1  -7   7   41.80   20.00
   1  -7  -7   39.40   25.30
  -1   7   6  162.58   29.50
  -1   7   6  142.59   31.70
   1   7  -6  131.79   35.20
   1   7  -6  160.38   29.80
  -1   7   6  145.69   29.60
   1   7  -6  145.69   31.00
   1   7  -6  145.39   19.70
  -1   7   6  182.08   30.70
   1   7  -6  138.09   29.90
   1  -7  -6  145.99   32.70
  -1  -7   6  135.09   27.60
  -1  -7   6  139.99   27.90
   1  -7  -6  177.08   37.30
   1  -7  -6  147.79   30.70
   1  -7  -6  168.28   28.60
  -1  -7   6  140.39   28.60
   1  -7  -6  116.49   30.50
  -1  -7   6  140.49   32.30
  -1  -7   6  180.08   35.30
   1  -7  -6  134.89   25.80
  -1  -7   6  180.38   28.10
   1   7  -5   12.00   12.00
  -1   7   5  -14.80   19.60
   1   7  -5   36.40   17.20
   1   7  -5   43.30   29.10
   1   7  -5   32.90   17.40
  -1   7   5   49.20   21.10
  -1   7   5   63.99   25.00
  -1   7   5    0.90   15.30
   1   7  -5   11.20   20.30
  -1  -7   5   40.70   19.50
   1  -7  -5   32.00   16.80
   1  -7  -5   20.70   16.80
  -1  -7   5   15.20   24.20
   1  -7  -5   18.60    6.10
   1  -7  -5   23.30    8.30
  -1  -7   5   25.70   19.60
  -1  -7   5   51.79   21.40
  -1  -7   5   24.30   19.20
   1  -7  -5   30.40   20.50
  -1  -7   5   11.80   17.40
   1  -7  -5   31.40   27.00
   1  -7  -5  -12.70   15.60
   1   7  -4   60.69   25.60
  -1   7   4   75.29   21.10
  -1   7   4   53.39   16.00
   1   7  -4   52.99   18.30
  -1   7   4   47.00   23.00
   1   7  -4   95.39   25.20
   1   7  -4   35.30   27.00
  -1   7   4   50.69   17.70
   1  -7  -4   57.09   20.30
   1  -7  -4   59.79    9.80
  -1  -7   4   56.69   22.50
  -1  -7   4   40.80   19.70
   1  -7  -4   25.70   16.50
   1  -7  -4   90.29   29.10
  -1  -7   4   79.89   21.50
  -1  -7   4   45.20   27.20
  -1  -7   4   45.60   18.40
   1  -7  -4   46.80   10.10
   1  -7  -4   74.19   25.20
   1  -7  -4   43.60   22.20
  -1  -7   4   94.19   22.80
  -1   7   3   57.89   25.30
   1   7  -3   52.29   18.90
  -1   7   3   75.09   17.10
   1   7  -3   44.40   25.40
   1   7  -3   77.79   23.40
  -1   7   3   38.60   23.30
  -1   7   3   76.29   23.10
   1   7  -3   48.30   18.80
  -1  -7   3   67.39   18.80
   1  -7  -3   48.50   19.30
   1  -7  -3   48.00   18.80
  -1  -7   3   74.79   26.60
  -1  -7   3   80.29   24.80
   1  -7  -3   72.89   18.00
   1  -7  -3  109.09   29.40
  -1  -7   3   56.49   18.10
   1  -7  -3   63.79    7.40
  -1  -7   3   61.19   19.20
  -1  -7   3   65.09   26.50
   1  -7  -3   52.99   11.50
   1  -7  -3   78.39   12.20
   1  -7  -3   57.09   29.60
   1   7  -2   74.39   28.20
  -1   7   2  194.18   23.40
   1   7  -2  125.79   29.10
  -1   7   2  157.38   25.00
   1   7  -2   70.69   21.30
  -1   7   2  118.89   28.90
   1   7  -2  149.09   26.10
  -1   7   2  127.39   29.10
   1  -7  -2  144.29   29.20
   1  -7  -2  151.58   14.60
  -1  -7   2  175.48   22.60
   1  -7  -2  125.19   29.10
   1  -7  -2  156.98   22.20
   1  -7  -2  103.19   15.90
  -1  -7   2  149.69   22.30
  -1  -7   2  155.08   30.50
   1  -7  -2  133.89   19.70
  -1  -7   2  154.68   27.60
   1  -7  -2  141.79   17.00
  -1  -7   2  157.78   22.40
   1  -7  -2  103.39   26.40
  -1  -7   2  119.49   27.10
   1   7  -1   28.20   13.80
   1   7  -1   19.20   16.70
  -1   7   1    4.60   13.20
   1   7  -1   17.20   22.50
  -1   7   1   13.00   15.10
  -1   7   1   52.79   22.90
   1   7  -1   47.00   25.00
  -1   7   1   16.10   18.90
   1   7  -1    9.40   14.70
   1  -7  -1   30.30   11.60
   1  -7  -1    4.00   21.80
   1  -7  -1   10.60   10.40
  -1  -7   1   23.20   16.00
   1  -7  -1   12.50   11.40
   1  -7  -1   10.50   18.00
  -1  -7   1    3.40   12.70
   1  -7  -1   17.60   11.00
  -1  -7   1   21.60   12.60
  -1  -7   1   47.30   21.20
  -1  -7   1    1.20   14.90
  -1  -7   1    1.20   11.90
   1  -7  -1   -3.80    9.30
   1  -7  -1    3.30   25.30
  -1  -7   1   41.80   25.40
  -1   7   0  197.38   26.60
  -1   7   0  154.38   30.10
   1   7   0  224.68   31.20
  -1   7   0  214.98   30.90
   1   7   0  156.18   30.00
   1   7   0  160.88   30.60
  -1   7   0  105.69   27.20
   1   7   0  166.78   24.40
   1   7   0  144.99   20.50
  -1  -7   0  119.09   19.60
   1  -7   0  164.08   31.50
   1  -7   0  147.79   19.90
   1  -7   0  174.08   21.00
   1  -7   0  177.28   34.40
  -1  -7   0  182.08   21.00
  -1  -7   0  149.88   21.10
  -1  -7   0  149.88   29.60
   1  -7   0  168.98   19.90
  -1  -7   0  117.89   27.40
   1  -7   0  175.08   21.60
   1  -7   0  176.88   34.60
   1  -7   0  178.48   20.90
  -1  -7   0  168.88   30.90
  -1  -7   0  188.98   21.60
  -1   7  -1   -5.70   14.80
   1   7   1   23.50   21.90
   1   7   1   17.50   14.10
   1   7   1  -18.40   19.40
  -1   7  -1   13.10   20.50
   1   7   1   40.80   22.10
  -1   7  -1   15.90   20.50
  -1   7  -1   34.30   22.50
   1   7   1    8.90   13.70
   1  -7   1   32.60   13.70
  -1  -7  -1   14.80    9.90
  -1  -7  -1   11.50   16.70
  -1  -7  -1   13.00   10.20
   1  -7   1   13.20   15.80
  -1  -7  -1   -0.50   11.70
   1  -7   1   50.99   26.70
   1  -7   1   42.10   14.70
  -1  -7  -1   49.70   24.00
  -1  -7  -1   22.30   10.80
   1  -7   1   27.20   14.20
   1  -7   1   17.50   23.80
   1  -7   1   65.99   22.30
  -1  -7  -1    8.60   11.70
  -1  -7  -1   16.50   20.10
   1   7   2   98.99   22.70
   1   7   2   99.49   19.90
  -1   7  -2   75.09   23.80
  -1   7  -2   79.09   21.40
  -1   7  -2   74.09   24.90
   1   7   2   59.49   19.60
   1   7   2  121.09   27.90
   1   7   2  121.49   26.60
  -1   7  -2  110.29   27.10
  -1  -7  -2   70.89   10.60
   1  -7   2   83.99   28.80
  -1  -7  -2  107.99   28.30
   1  -7   2   91.59   29.10
   1  -7   2   99.79   19.20
  -1  -7  -2   87.39   14.10
  -1  -7  -2   77.19   21.10
   1  -7   2   56.99   25.80
  -1  -7  -2   97.29   29.40
   1  -7   2  101.39   20.10
  -1  -7  -2   75.99   16.20
  -1  -7  -2   75.89   12.20
   1  -7   2   61.99   17.80
  -1   7  -3   27.10   17.20
   1   7   3   -6.70   12.10
   1   7   3   34.70   21.50
   1   7   3   23.80   16.90
  -1   7  -3   25.90   21.30
   1   7   3   10.20   15.50
  -1   7  -3   27.50   23.00
   1   7   3   -0.20   21.60
  -1   7  -3   18.80   18.60
   1  -7   3    1.00   16.10
  -1  -7  -3    8.50    8.00
  -1  -7  -3    2.00   24.40
  -1  -7  -3  -33.20   21.20
   1  -7   3   -7.90   15.10
   1  -7   3   15.90   18.40
  -1  -7  -3  -10.80   15.30
   1  -7   3    0.50   16.40
   1  -7   3   21.70   16.20
  -1  -7  -3  -14.30   19.60
   1  -7   3    1.20   14.90
  -1  -7  -3   21.60    9.90
   1   7   4  146.59   26.20
  -1   7  -4  161.58   30.90
  -1   7  -4  152.98   27.70
   1   7   4  124.69   28.80
   1   7   4  153.98   26.80
   1   7   4  135.59   26.20
   1   7   4  175.58   23.90
  -1   7  -4  145.79   24.60
  -1   7  -4  204.78   29.60
   1  -7   4  181.68   35.40
  -1  -7  -4  106.39   23.20
  -1  -7  -4  144.49   32.60
  -1  -7  -4  187.58   34.90
   1  -7   4  129.19   22.00
   1  -7   4  157.38   26.40
   1  -7   4   97.59   29.40
  -1  -7  -4  159.48   26.40
   1  -7   4  160.48   32.80
  -1  -7  -4  139.89   12.50
  -1  -7  -4  133.69   13.00
   1  -7   4  175.48   23.60
   1   7   5   -1.20   14.90
  -1   7  -5   33.20   23.30
   1   7   5   -3.90   18.50
   1   7   5    1.30   20.90
   1   7   5   -4.60   22.10
   1   7   5   19.30   22.90
  -1   7  -5   -4.50   22.60
  -1   7  -5   -5.70   19.60
  -1   7  -5   25.10   16.80
  -1   7  -5    8.50   13.30
  -1  -7  -5   40.30   25.20
  -1  -7  -5   12.80    4.20
  -1  -7  -5   15.30   16.70
  -1  -7  -5   40.80   20.00
   1  -7   5   12.60   24.90
  -1  -7  -5   15.40    4.30
   1  -7   5  -17.80   21.50
  -1  -7  -5   50.19   23.50
  -1  -7  -5    3.30   19.40
   1  -7   5   -2.70   17.60
  -1  -7  -5    5.80   17.00
   1  -7   5   39.10   25.10
   1  -7   5   10.50   18.20
   1  -7   5    6.40   20.20
   1   7   6   -4.60   17.70
  -1   7  -6  -17.40   19.20
  -1   7  -6   37.10   23.20
   1   7   6   -9.40   20.80
  -1   7  -6  -20.00   19.70
   1   7   6   20.20   22.30
  -1   7  -6   -2.50   12.00
  -1   7  -6   38.60   25.60
   1   7   6   -1.60   22.20
  -1  -7  -6   -0.20   18.90
   1  -7   6    2.10   23.50
   1  -7   6   16.70   20.80
   1  -7   6    9.10   21.90
  -1  -7  -6   -5.80   22.40
   1  -7   6   11.20   20.10
  -1  -7  -6    0.80   19.60
  -1  -7  -6   34.80   27.50
  -1  -7  -6    6.00   23.20
  -1  -7  -6  -38.60   17.30
  -1  -7  -6   -9.10   16.80
   1  -7   6    5.40   22.90
   1  -7   6   19.20   20.10
   1   7   7   62.89   26.70
  -1   7  -7   45.00   25.20
   1   7   7   95.99   26.20
  -1   7  -7   61.09   27.60
   1   7   7   85.69   29.60
  -1   7  -7   80.69   27.20
  -1   7  -7   73.79   17.60
   1   7   7  158.58   29.60
  -1   7  -7   66.99   20.70
  -1  -7  -7   32.40   26.10
   1  -7   7   33.40   28.30
   1  -7   7   51.19   19.60
  -1  -7  -7   31.10   21.30
   1  -7   7   82.49   25.10
  -1  -7  -7   99.39   28.00
   1  -7   7   64.49   19.60
   1  -7   7  125.39   31.10
  -1  -7  -7   36.00   18.00
   1  -7   7   69.79   24.60
  -1  -7  -7   28.80   27.00
  -1  -7  -7   43.20   22.90
  -1  -7  -7   62.29   19.50
  -1   7  -8   79.89   29.10
  -1   7  -8  141.89   27.30
  -1   7  -8   71.89   32.50
  -1   7  -8  149.29   31.60
   1   7   8   70.89   24.10
   1   7   8   24.20   22.10
  -1   7  -8  125.49   27.70
  -1   7  -8  126.59   33.90
   1  -7   8   93.39   28.80
  -1  -7  -8   89.19   25.90
   1  -7   8   88.29   22.40
   1  -7   8   65.49   24.70
  -1  -7  -8   92.99   31.40
  -1  -7  -8   81.59   25.30
  -1  -7  -8  100.89   30.90
   1  -7   8  123.49   30.30
  -1  -7  -8   69.19   24.50
  -1  -7  -8   99.69   27.30
  -1  -7  -8  117.09   28.60
   1  -7   8  100.59   31.10
   1  -7   8  149.39   31.80
  -1   7  -9   -7.20   19.40
   1   7   9  -17.10   18.50
  -1   7  -9  -10.50   23.40
  -1   7  -9   13.60   26.50
  -1   7  -9  -17.10   23.20
  -1   7  -9   57.59   29.10
  -1   7  -9    6.60   19.60
   1   7   9   45.60   34.00
   1  -7   9   30.70   23.40
   1  -7   9   59.19   27.20
   1  -7   9  -14.30   22.80
  -1  -7  -9   11.60   25.20
   1  -7   9   34.30   26.60
  -1  -7  -9   31.60   25.90
  -1  -7  -9   18.90   21.70
   1  -7   9   25.00   25.50
   1  -7   9    0.80   24.40
  -1  -7  -9   20.20   20.30
  -1  -7  -9  -26.00   18.50
  -1  -7  -9  -28.60   21.00
  -1  -7  -9   28.80   22.50
  -1   7 -10  -13.60   18.80
  -1   7 -10  -33.20   25.90
   1   7  10  -17.30   21.00
  -1   7 -10   18.10   25.40
   1   7  10   -5.10   21.40
  -1   7 -10  -34.30   17.20
  -1   7 -10   14.30   27.20
  -1   7 -10  -12.50   16.20
   1   7  10    3.60   21.60
  -1  -7 -10  -35.10   21.90
  -1  -7 -10    3.40   21.10
  -1  -7 -10  -10.50   18.40
   1  -7  10   22.00   21.00
   1  -7  10  -12.20   23.00
  -1  -7 -10   25.70   21.70
  -1  -7 -10   56.09   26.20
  -1  -7 -10   -9.30   23.90
   1  -7  10    1.90   17.70
  -1  -7 -10    7.60   24.70
   1  -7  10    6.60   25.70
   1  -7  10   52.69   26.60
   1  -7  10   20.20   23.70
  -1   7 -11   12.80   30.50
  -1   7 -11   49.90   29.50
   1   7  11   38.70   21.10
  -1   7 -11   64.39   22.40
   1   7  11   23.40   35.40
  -1   7 -11   66.29   33.40
  -1   7 -11   62.09   25.70
   1   7  11   26.90   23.80
  -1   7 -11   11.00   20.60
   1  -7  11   62.09   29.90
   1  -7  11    6.60   27.30
  -1  -7 -11   39.90   22.80
   1  -7  11   45.90   26.90
   1  -7  11   58.99   25.50
  -1  -7 -11   17.60   25.10
  -1  -7 -11   57.29   30.40
   1  -7  11   33.10   31.20
  -1  -7 -11   32.50   28.00
  -1  -7 -11   64.49   30.00
  -1  -7 -11   70.79   29.70
   1  -7  11   42.60   27.80
  -1   7 -12   42.30   36.50
  -1   7 -12   75.49   28.70
   1   7  12   -3.80   25.20
  -1   7 -12   44.20   33.10
   1   7  12   37.00   29.10
   1   7  12   72.89   23.30
  -1   7 -12   33.30   29.70
  -1  -7 -12   69.59   32.00
  -1  -7 -12   88.99   34.70
   1  -7  12   41.30   31.40
   1  -7  12   -5.60   24.20
   1  -7  12   24.60   26.00
  -1  -7 -12   15.50   27.30
   1  -7  12   40.50   32.70
  -1  -7 -12   37.60   24.20
  -1  -7 -12   30.70   28.40
   1  -7  12   60.59   33.10
   1   7  13   83.49   42.20
  -1   7 -13  -22.40   15.20
  -1   7 -13  -26.10   35.20
   1   7  13  -30.60   19.40
   1   7  13   13.00   28.10
  -1   7 -13   -0.10   30.70
  -1   7 -13    7.70   19.20
  -1   7 -13   28.30   29.10
  -1  -7 -13   43.30   33.20
   1  -7  13    7.90   31.10
   1  -7  13   20.90   27.50
   1  -7  13    0.40   23.80
  -1  -7 -13   43.90   31.70
   1  -7  13   -7.30   25.30
  -1  -7 -13   12.90   28.20
   1  -7  13    4.10   31.00
  -1  -7 -13  -17.10   25.40
   1   8 -11   21.00   34.90
  -1   8  11    8.20   42.00
   1   8 -11    1.10   26.90
  -1   8  11  -11.90   25.80
   1   8 -11   10.10   33.90
   1   8 -11   -6.30   21.90
   1   8 -11    3.10   30.00
  -1  -8  11  -15.80   29.20
  -1  -8  11  -33.50   27.90
   1  -8 -11    1.30   33.00
  -1  -8  11  -34.60   23.20
  -1  -8  11   55.69   30.70
  -1  -8  11   21.40   28.00
   1  -8 -11  -13.80   19.30
  -1  -8  11    7.20   29.10
   1  -8 -11   69.89   28.80
   1  -8 -11   25.60   26.40
  -1   8  10  -15.90   15.10
   1   8 -10  -37.40   24.20
   1   8 -10   -4.70   15.90
   1   8 -10   -9.80   30.60
   1   8 -10   48.80   31.50
   1  -8 -10  -27.30   27.50
  -1  -8  10   -8.40   22.90
  -1  -8  10    8.30   19.40
  -1  -8  10   -2.80   28.30
  -1  -8  10   26.40   29.50
   1  -8 -10  -11.90   25.90
  -1  -8  10   18.40   29.10
   1  -8 -10    3.90   23.30
   1  -8 -10  -20.60   24.40
  -1  -8  10   10.80   26.00
   1  -8 -10    4.40   17.90
   1   8  -9   -8.40   29.30
   1   8  -9   23.30   23.20
  -1   8   9   -1.50   17.00
   1   8  -9   46.60   29.70
   1   8  -9   20.70   20.90
  -1   8   9   24.70   26.70
  -1  -8   9    7.90   26.80
   1  -8  -9    5.20   22.80
  -1  -8   9   14.90   28.10
   1  -8  -9   29.40   26.40
   1  -8  -9   29.50   28.90
   1  -8  -9   22.00   26.40
  -1  -8   9   28.90   26.30
   1  -8  -9   34.60   25.50
  -1  -8   9   26.60   25.00
   1  -8  -9  -12.50   30.20
  -1  -8   9   -1.00   17.20
  -1  -8   9   49.40   31.20
   1  -8  -9   17.50   23.60
   1   8  -8   75.29   30.70
   1   8  -8   37.00   23.20
   1   8  -8   81.79   36.30
  -1   8   8   78.09   28.30
   1   8  -8  110.49   30.20
  -1   8   8   83.79   31.70
   1  -8  -8   29.00   27.50
   1  -8  -8   79.99   31.10
   1  -8  -8   40.70   24.10
  -1  -8   8   75.69   23.60
  -1  -8   8   72.79   26.50
   1  -8  -8   57.49   25.60
  -1  -8   8   99.19   34.30
   1  -8  -8   46.40   26.80
  -1  -8   8    4.30   27.50
   1  -8  -8  101.49   29.00
  -1  -8   8   80.69   27.60
   1  -8  -8   57.09   24.70
  -1  -8   8   39.50   20.50
   1   8  -7   47.10   25.10
  -1   8   7    3.40   26.10
   1   8  -7   13.30   18.00
   1   8  -7   17.30   25.10
   1   8  -7   24.80   29.30
  -1   8   7   30.60   26.00
  -1  -8   7   12.00   23.90
   1  -8  -7   32.40   25.10
  -1  -8   7   -8.70   26.20
  -1  -8   7   13.10   22.50
  -1  -8   7   13.30   22.20
  -1  -8   7  -25.00   20.40
  -1  -8   7   38.40   30.10
   1  -8  -7   -3.20   23.80
   1  -8  -7    4.10   26.60
   1  -8  -7   31.40   30.50
   1  -8  -7   11.40   22.50
   1  -8  -7  -17.20   18.40
   1  -8  -7  -18.40   19.20
   1   8  -6   20.70   18.10
   1   8  -6  -40.00   19.50
   1   8  -6   20.40   23.50
  -1   8   6   -4.50   15.00
  -1   8   6    3.10   22.50
  -1   8   6   34.70   27.00
   1   8  -6   45.10   30.30
   1  -8  -6  -10.90   21.40
  -1  -8   6   -8.70   24.10
  -1  -8   6   58.19   31.00
   1  -8  -6   17.70   18.50
  -1  -8   6   41.50   23.60
  -1  -8   6  -22.10   12.30
   1  -8  -6    3.10   18.40
  -1  -8   6  -55.39   17.30
   1  -8  -6  -18.30   27.10
  -1  -8   6   -7.60   19.90
   1  -8  -6   -1.40   22.50
   1  -8  -6    7.90   32.70
   1   8  -5   54.59   27.40
  -1   8   5   98.69   25.80
   1   8  -5   49.00   25.80
  -1   8   5   43.80   25.70
   1   8  -5   70.69   22.20
   1   8  -5   90.69   33.10
  -1   8   5   72.69   23.00
  -1  -8   5   73.69   23.60
  -1  -8   5   47.40   21.90
  -1  -8   5   32.60   23.70
  -1  -8   5   24.00   26.50
   1  -8  -5   57.59   21.70
   1  -8  -5   64.79   33.20
   1  -8  -5   47.00    9.50
   1  -8  -5   63.39   33.80
  -1  -8   5   17.00   23.00
   1  -8  -5   76.99   22.50
  -1  -8   5   36.90   22.00
   1  -8  -5   61.29    8.30
   1   8  -4   27.50   28.70
  -1   8   4   54.69   27.50
   1   8  -4   95.09   27.90
   1   8  -4    7.60   23.80
   1   8  -4   50.79   25.80
  -1   8   4   21.10   26.10
  -1   8   4   60.69   24.20
   1  -8  -4    7.60   29.10
  -1  -8   4   34.70   20.70
   1  -8  -4   30.60    9.90
  -1  -8   4   43.50   19.80
  -1  -8   4   39.20   24.30
  -1  -8   4   64.79   29.80
   1  -8  -4    8.60   24.40
  -1  -8   4   43.50   21.30
  -1  -8   4   23.30   30.90
   1  -8  -4   35.00   10.60
   1  -8  -4   50.09   31.90
   1   8  -3   33.80   24.30
   1   8  -3   12.30   16.80
   1   8  -3   15.30   21.60
  -1   8   3   32.50   26.00
  -1   8   3   39.20   23.30
  -1   8   3   53.39   27.40
   1   8  -3   30.90   27.00
  -1  -8   3   49.30   19.40
   1  -8  -3   22.60   11.90
  -1  -8   3  -20.00   23.10
  -1  -8   3   24.30   17.30
   1  -8  -3   -4.90   26.60
   1  -8  -3   13.10   27.60
  -1  -8   3   50.09   24.20
  -1  -8   3   30.10   28.00
   1  -8  -3   -7.70   23.50
  -1  -8   3   -8.20   15.90
   1  -8  -3   33.60   11.10
   1   8  -2    8.70   24.90
  -1   8   2   19.10   14.80
   1   8  -2   31.20   25.00
  -1   8   2    3.60   22.50
   1   8  -2   38.80   25.70
  -1   8   2   -1.50   20.30
   1   8  -2   48.30   21.10
  -1   8   2  -20.80   22.00
   1  -8  -2   25.00   12.30
   1  -8  -2   24.80    9.70
  -1  -8   2   57.89   26.40
  -1  -8   2   13.80   28.10
   1  -8  -2   19.80   10.70
   1  -8  -2   50.99   26.60
   1  -8  -2   19.40   29.40
  -1  -8   2    6.20   23.30
  -1  -8   2   29.30   22.10
  -1  -8   2   40.30   16.90
  -1  -8   2   38.30   17.00
   1  -8  -2   -4.00   27.40
   1   8  -1   67.79   21.80
  -1   8   1   53.59   17.80
  -1   8   1   29.70   24.50
   1   8  -1   50.69   27.50
   1   8  -1   84.79   27.90
  -1   8   1   35.80   17.40
   1   8  -1   46.90   26.80
  -1   8   1   73.19   28.10
  -1  -8   1   74.19   26.00
  -1  -8   1   64.19   26.80
  -1  -8   1   86.19   32.40
   1  -8  -1   70.29   31.60
   1  -8  -1   35.50   12.70
  -1  -8   1   68.29   17.20
   1  -8  -1   55.69   27.00
   1  -8  -1   36.50   13.30
   1  -8  -1   31.10   22.60
  -1  -8   1   51.39   15.50
   1   8   0   32.50   17.70
  -1   8   0   42.50   18.20
  -1   8   0   78.49   25.50
   1   8   0   33.70   18.60
   1   8   0    1.40   17.30
  -1   8   0   18.70   18.80
  -1   8   0   25.40   24.30
   1   8   0   -2.30   22.30
   1  -8   0   14.90   14.00
   1  -8   0   21.10   28.30
   1  -8   0   25.10   27.20
  -1  -8   0   35.80   14.40
   1  -8   0   67.89   28.60
  -1  -8   0  -13.70   22.00
  -1  -8   0   48.40   29.80
   1  -8   0   39.10   17.40
  -1  -8   0   39.80   16.20
  -1  -8   0   -4.30   24.00
   1   8   1   40.60   25.60
   1   8   1    1.80   16.20
   1   8   1  -15.50   14.80
  -1   8  -1   50.19   24.20
  -1   8  -1   -5.80   16.80
  -1   8  -1   10.70   23.10
   1   8   1    5.50   24.10
  -1   8  -1   46.70   23.20
   1  -8   1   12.50   16.20
   1  -8   1  -12.10   24.30
  -1  -8  -1    8.20   17.60
  -1  -8  -1    1.00   10.40
   1  -8   1   -6.30   27.40
  -1  -8  -1    2.20   10.70
  -1  -8  -1   22.20   28.10
  -1  -8  -1  -17.60   22.10
   1  -8   1    5.00   17.20
   1  -8   1   26.30   15.10
   1   8   2   28.10   25.00
  -1   8  -2   71.39   23.20
  -1   8  -2   86.69   27.90
  -1   8  -2   60.09   26.10
   1   8   2   37.90   25.50
   1   8   2   15.80   16.60
   1   8   2   58.49   27.30
  -1   8  -2   49.30   20.50
  -1  -8  -2   39.30   27.20
   1  -8   2   15.60   26.00
   1  -8   2   38.00   29.30
  -1  -8  -2   55.29   13.50
   1  -8   2    9.30   16.10
   1  -8   2   56.99   17.30
   1  -8   2   68.49   24.30
  -1  -8  -2   62.69   21.60
  -1  -8  -2   58.89   14.30
   1  -8   2   65.59   18.90
  -1  -8  -2   42.20   24.00
   1   8   3   42.10   26.00
  -1   8  -3  -17.30   15.30
  -1   8  -3    8.10   17.50
   1   8   3   16.60   18.20
   1   8   3   -3.70   23.30
  -1   8  -3   11.10   23.50
  -1   8  -3  -18.00   18.40
   1  -8   3   30.00   29.20
  -1  -8  -3   25.60   10.90
  -1  -8  -3   14.70   20.90
   1  -8   3   17.00   17.00
  -1  -8  -3   17.10   25.80
  -1  -8  -3   39.00   11.10
   1  -8   3   10.00   16.90
   1  -8   3   46.50   27.90
   1  -8   3    4.10   17.60
   1  -8   3   61.79   27.10
  -1  -8  -3   46.50   25.80
  -1   8  -4   12.00   16.60
  -1   8  -4    1.70   21.20
   1   8   4   12.10   24.30
   1   8   4   -0.90   22.80
  -1   8  -4    1.70   21.60
   1   8   4  -37.20   21.40
  -1   8  -4   72.19   27.40
  -1  -8  -4   10.40    7.90
   1  -8   4    5.00   25.20
  -1  -8  -4   10.20   25.10
  -1  -8  -4   12.90   18.50
  -1  -8  -4  -43.60   24.40
   1  -8   4  -23.10   16.20
   1  -8   4   -9.30   24.20
   1  -8   4    1.10   21.50
  -1  -8  -4  -13.10   21.70
  -1  -8  -4   21.20    8.20
   1  -8   4   15.20   20.00
   1  -8   4    5.50   26.00
  -1   8  -5   12.80   24.40
  -1   8  -5    4.60   21.60
  -1   8  -5    4.30   23.60
   1   8   5   28.60   18.30
  -1   8  -5   30.20   23.60
   1   8   5   49.99   27.10
   1   8   5   23.10   23.40
   1  -8   5   28.70   21.90
  -1  -8  -5   12.40   26.80
   1  -8   5    2.30   18.90
  -1  -8  -5   11.70   23.20
   1  -8   5   28.30   22.00
  -1  -8  -5   -9.40   24.60
  -1  -8  -5    0.20   21.80
   1  -8   5  -23.50   17.60
   1  -8   5  -10.80   16.60
   1  -8   5  -22.30   24.70
  -1  -8  -5   27.00   20.00
  -1  -8  -5   35.70   22.00
   1   8   6   84.99   30.00
  -1   8  -6   23.20   19.40
  -1   8  -6   29.40   25.00
   1   8   6   62.89   27.10
   1   8   6   38.50   21.70
  -1   8  -6  -37.30   23.20
  -1   8  -6    7.10   22.40
  -1  -8  -6   15.30   23.80
  -1  -8  -6   12.40   23.60
   1  -8   6   91.69   25.30
  -1  -8  -6   34.10   30.30
   1  -8   6  -10.20   17.30
   1  -8   6   41.70   24.50
  -1  -8  -6   31.00   24.00
   1  -8   6    2.80   24.00
   1  -8   6   41.90   22.30
   1  -8   6   49.20   28.50
  -1  -8  -6   10.80   19.80
  -1  -8  -6   55.69   28.70
  -1  -8  -6   -3.20   26.60
  -1   8  -7  -12.00   24.10
   1   8   7   49.90   19.90
  -1   8  -7    4.10   23.70
  -1   8  -7   11.00   26.20
   1   8   7   67.39   30.10
  -1   8  -7    2.80   16.90
  -1  -8  -7   -4.40   19.00
  -1  -8  -7   42.30   24.90
   1  -8   7   27.20   27.90
   1  -8   7   11.70   21.20
   1  -8   7   43.10   24.20
  -1  -8  -7   53.09   29.40
   1  -8   7   20.10   25.50
  -1  -8  -7  -11.90   18.90
  -1  -8  -7   23.00   21.70
   1  -8   7    4.00   28.10
  -1  -8  -7   36.40   20.20
  -1  -8  -7    7.30   26.70
   1  -8   7   49.00   20.10
  -1   8  -8  -14.60   29.20
  -1   8  -8  -13.00   25.20
  -1   8  -8   72.99   28.40
  -1   8  -8   47.50   25.80
   1  -8   8   31.40   25.90
   1  -8   8  -12.40   18.60
  -1  -8  -8   23.70   22.60
  -1  -8  -8   -8.70   14.90
   1  -8   8   -3.40   24.30
  -1  -8  -8  -14.70   25.40
  -1  -8  -8    7.10   23.30
  -1  -8  -8  -25.50   20.00
  -1  -8  -8   20.30   28.40
  -1  -8  -8   19.80   25.70
   1  -8   8   24.10   28.80
   1  -8   8   -4.50   22.40
   1  -8   8   25.30   24.20
  -1   8  -9   15.90   25.90
  -1   8  -9    0.20   21.40
  -1   8  -9   39.00   32.30
  -1   8  -9    7.30   26.10
   1  -8   9    3.80   24.90
  -1  -8  -9   15.50   23.00
  -1  -8  -9   14.00   27.80
   1  -8   9   59.99   32.20
  -1  -8  -9   -5.40   23.20
  -1  -8  -9   23.50   25.60
  -1  -8  -9    8.70   25.70
   1  -8   9   36.40   26.50
   1  -8   9   21.00   29.00
  -1  -8  -9  -21.20   17.40
   1  -8   9    8.00   20.30
  -1  -8  -9    0.10   23.70
   1  -8   9   17.80   26.50
  -1   8 -10    0.40   18.90
  -1   8 -10   49.00   33.30
  -1   8 -10   45.20   29.70
  -1   8 -10   53.09   26.20
  -1  -8 -10   15.30   25.30
   1  -8  10   15.50   20.30
  -1  -8 -10   43.30   25.30
  -1  -8 -10   -0.10   29.80
  -1  -8 -10    6.60   27.70
  -1  -8 -10    6.10   24.80
   1  -8  10   10.20   26.80
   1  -8  10   27.80   27.70
   1  -8  10   75.89   35.20
  -1  -8 -10    0.80   24.00
   1  -8  10   16.10   26.30
   1  -8  10   69.69   32.10
  -1  -8 -10   47.30   27.50
  -1   8 -11   26.10   22.90
  -1   8 -11   18.30   23.80
  -1   8 -11   17.20   22.50
  -1   8 -11  -41.00   31.10
  -1   8 -11   -5.50   22.70
  -1  -8 -11   -3.00   17.50
   1  -8  11   45.20   32.00
   1  -8  11    9.40   28.20
  -1  -8 -11    2.50   26.80
   1  -8  11    8.00   31.70
   1  -8  11   50.99   29.90
  -1  -8 -11   45.10   33.70
  -1  -8 -11   22.00   27.50
   1  -8  11   64.29   32.00
   1  -8  11   10.40   31.40
   1  -9  -8   -8.60   17.70
   1   9  -7  -12.10   26.50
   1   9  -7   -2.60   28.80
   1   9  -7   -4.00   25.30
   1   9  -7   17.40   33.00
  -1   9   7   51.29   28.70
  -1   9   7    2.50   31.00
   1  -9  -7    9.20   27.20
  -1  -9   7   17.70   26.80
   1  -9  -7   42.20   35.10
  -1  -9   7   20.30   31.20
  -1  -9   7   15.10   24.30
  -1  -9   7   96.29   36.50
   1  -9  -7  -21.70   30.00
  -1  -9   7    8.30   25.70
   1  -9  -7   38.60   28.90
  -1   9   6   19.90   29.30
   1   9  -6    7.70   24.90
   1   9  -6   13.70   23.60
  -1   9   6  -10.50   23.20
   1   9  -6   41.30   28.20
  -1   9   6   50.49   28.70
   1   9  -6   10.90   27.10
  -1  -9   6  -10.80   23.00
  -1  -9   6   58.49   26.30
   1  -9  -6   39.30   24.40
   1  -9  -6  -22.00   24.50
  -1  -9   6   -2.60   28.80
   1  -9  -6   11.50   28.70
  -1  -9   6  -40.10   27.60
  -1  -9   6  -22.80   19.60
   1  -9  -6  -41.30   28.60
   1   9  -5  -19.70   25.50
  -1   9   5  -56.79   21.90
  -1   9   5  -24.50   27.00
   1   9  -5   35.20   28.30
  -1   9   5   11.80   25.00
   1   9  -5   24.20   26.70
   1   9  -5   36.00   20.20
   1  -9  -5   15.70   30.50
   1  -9  -5   -7.60   30.90
  -1  -9   5   16.40   20.90
  -1  -9   5   30.40   23.80
   1  -9  -5    7.20    4.90
  -1  -9   5   27.20   23.60
  -1  -9   5  -23.90   17.90
   1  -9  -5   15.10   26.90
   1  -9  -5   10.40    5.90
   1   9  -4   28.90   27.30
  -1   9   4  -23.10   21.90
  -1   9   4   -3.50   18.00
   1   9  -4  -31.60   27.10
   1   9  -4    7.40   18.50
  -1   9   4  -16.00   25.80
   1   9  -4   -9.10   23.80
   1  -9  -4   -7.00    9.00
   1  -9  -4    8.30   10.60
   1  -9  -4  -32.00   30.00
  -1  -9   4  -50.29   24.20
   1  -9  -4   71.19   31.20
  -1  -9   4   32.30   22.10
  -1  -9   4   16.20   18.60
  -1  -9   4  -13.30   30.40
   1  -9  -4   11.70   31.60
   1   9  -3   27.80   27.60
   1   9  -3   64.79   25.80
  -1   9   3   57.49   29.30
  -1   9   3   37.00   22.20
  -1   9   3   25.50   25.90
   1   9  -3  -15.50   15.30
   1   9  -3   28.60   29.40
   1  -9  -3   65.19   35.30
   1  -9  -3   26.40   11.40
   1  -9  -3   53.69   30.80
  -1  -9   3   36.70   21.20
  -1  -9   3   39.20   20.50
  -1  -9   3   11.70   23.50
   1  -9  -3  -25.00   28.80
  -1  -9   3   -3.00   27.10
  -1   9   2  -19.70   23.90
  -1   9   2    4.60   23.20
   1   9  -2  -10.90   26.00
   1   9  -2  -12.10   20.80
   1   9  -2  -11.10   23.30
   1   9  -2  -27.00   14.80
  -1   9   2    4.50   16.90
   1  -9  -2   -2.80   12.70
   1  -9  -2   -2.40   29.10
   1  -9  -2    9.60   30.10
  -1  -9   2   -1.20   16.00
  -1  -9   2   23.00   20.60
   1  -9  -2   -7.00   19.30
  -1  -9   2   -3.30   29.70
  -1  -9   2   -2.70   14.00
  -1   9   1   27.90   24.70
  -1   9   1   45.90   28.70
   1   9  -1  -33.00   17.40
   1   9  -1   34.60   21.00
  -1   9   1   -9.10   22.10
   1   9  -1    2.60   18.00
   1   9  -1   -1.00   24.70
   1  -9  -1  -11.00   30.20
  -1  -9   1   10.90   15.50
   1  -9  -1   35.80   28.90
  -1  -9   1    0.90   30.30
  -1  -9   1   35.10   30.10
   1  -9  -1   17.70   15.30
  -1  -9   1  -10.60   13.70
   1  -9  -1   45.80   33.10
   1   9   0  -18.40   23.80
  -1   9   0   24.10   27.50
   1   9   0   26.50   20.80
   1   9   0  -15.70   25.70
  -1   9   0  -10.90   21.80
  -1   9   0   35.30   27.30
   1   9   0   14.40   25.70
  -1  -9   0  -26.20   25.50
  -1  -9   0  -22.10   19.40
   1  -9   0   23.30   29.90
   1  -9   0    2.60   13.40
   1  -9   0   -3.50   22.40
  -1  -9   0   20.70   17.10
   1  -9   0   20.30   13.80
   1  -9   0   45.80   29.70
  -1   9  -1   57.89   22.50
   1   9   1   13.10   26.10
   1   9   1   32.40   20.50
   1   9   1   52.39   27.90
  -1   9  -1   14.20   27.20
  -1   9  -1   76.49   24.30
  -1   9  -1   26.30   24.20
   1  -9   1   40.70   29.80
   1  -9   1   43.80   32.40
  -1  -9  -1   60.19   35.50
   1  -9   1   33.40   17.90
   1  -9   1   39.20   20.80
  -1  -9  -1   41.70   29.10
  -1  -9  -1   35.70   16.00
   1  -9   1   30.70   29.50
   1   9   2   53.99   29.40
  -1   9  -2   29.30   25.50
   1   9   2    5.50   25.90
   1   9   2  -11.00   17.50
  -1   9  -2    6.00   18.20
  -1   9  -2   -2.60   25.10
  -1   9  -2    0.40   19.60
  -1  -9  -2  -26.60   11.90
   1  -9   2   26.00   17.40
   1  -9   2   31.30   29.30
  -1  -9  -2   -2.20   30.70
  -1  -9  -2  -21.80   17.00
   1  -9   2  -33.70   15.90
   1  -9   2  -17.70   28.80
   1  -9   2  -31.50   11.80
  -1   9  -3   13.90   26.30
  -1   9  -3   33.10   23.80
   1   9   3  -49.00   22.80
  -1   9  -3  -14.20   21.80
   1   9   3   30.00   22.00
  -1   9  -3  -12.10   17.10
   1   9   3  -33.00   23.80
   1  -9   3   28.40   20.00
  -1  -9  -3   -5.90   16.80
   1  -9   3    4.70   28.20
  -1  -9  -3   29.20   32.30
  -1  -9  -3   21.00   11.40
   1  -9   3    9.30   26.30
   1  -9   3   30.20   21.00
   1  -9   3  -29.60   30.10
   1   9   4    2.90   18.30
  -1   9  -4   27.10   26.90
  -1   9  -4   31.70   21.00
  -1   9  -4   -3.60   23.10
  -1   9  -4   10.80   19.10
   1   9   4   31.70   20.00
   1   9   4    4.20   28.20
  -1  -9  -4   50.09   33.90
   1  -9   4   14.90   28.10
  -1  -9  -4   23.20   26.20
  -1  -9  -4    4.60    8.50
   1  -9   4   20.60   21.90
   1  -9   4  -23.80   29.30
  -1  -9  -4   11.10    8.50
  -1  -9  -4   11.60   27.30
   1  -9   4  -43.80   25.00
   1  -9   4   -1.20   18.10
  -1   9  -5   42.20   22.80
  -1   9  -5   68.39   30.00
   1   9   5   19.80   28.00
   1   9   5   51.39   24.60
  -1   9  -5   34.60   26.00
  -1   9  -5   20.80   26.10
   1   9   5   83.89   31.70
  -1  -9  -5   27.00   27.60
   1  -9   5   44.20   25.20
   1  -9   5   72.69   35.80
   1  -9   5   25.90   27.80
  -1  -9  -5    2.70   22.00
   1  -9   5   18.90   29.00
   1  -9   5   20.90   20.60
  -1  -9  -5   58.29   30.30
   1   9   6   13.10   29.30
  -1   9  -6   44.70   29.70
  -1   9  -6   31.40   45.90
  -1   9  -6  -31.90   24.30
   1   9   6    4.10   20.90
  -1   9  -6   -2.50   26.60
  -1  -9  -6  -42.00   28.40
   1  -9   6   16.00   24.20
  -1  -9  -6   -1.30   26.60
  -1  -9  -6   20.60   25.90
   1  -9   6    9.00   17.60
   1  -9   6   54.89   33.70
   1  -9   6    2.40   22.00
   1  -9   6    5.50   18.60
  -1  -9  -6   69.49   34.60
   1  -9   6    7.30   30.00
   1   9   7   -9.90   29.80
  -1   9  -7  -13.20   18.60
  -1   9  -7   19.20   27.80
   1   9   7   34.20   30.60
  -1   9  -7   51.09   28.20
  -1  -9  -7  -22.40   28.70
   1  -9   7   35.30   25.50
  -1  -9  -7    6.50   30.40
   1  -9   7   -6.60   24.30
   1  -9   7   22.80   23.30
   1  -9   7   12.50   27.70
   1  -9   7   11.40   22.30
   1  -9   7   12.20   26.10
  -1  -9  -7   31.90   30.00
  -1  -9  -7   25.10   28.20
  -2   0  19   -7.20   18.50
   2   0 -19  -30.00   25.00
  -2   0  19  -13.40   15.80
   2   0 -19    0.10   25.00
   2   0 -19   -3.80   18.40
   2   0 -19   30.40   31.10
   2   0 -19   -4.70   24.90
  -2   0  19  -26.60   29.30
   2   0 -19    6.70   26.80
  -2   0  18   34.70   25.60
  -2   0  18   17.90   23.50
   2   0 -18    3.40   20.70
   2   0 -18   26.10   19.70
   2   0 -18  -39.00   27.10
   2   0 -18   32.90   27.30
   2   0 -18   19.60   27.50
   2   0 -18  -10.80   25.80
   2   0 -18   23.10   19.30
  -2   0  18  -23.50   19.50
   2   0 -17   13.10   24.70
   2   0 -17   -4.40   24.40
   2   0 -17   12.10   18.30
  -2   0  17   -2.30   20.60
  -2   0  17    0.00   27.20
  -2   0  17   40.60   21.70
  -2   0  17    5.70   21.50
   2   0 -17   16.40   19.50
   2   0 -17   10.20   25.10
   2   0 -17  -30.70   21.20
   2   0 -17    4.60   22.10
  -2   0  17   17.90   18.20
   2   0 -16  263.27   39.40
   2   0 -16  250.77   37.60
  -2   0  16  264.47   35.30
  -2   0  16  315.87   38.70
   2   0 -16  320.97   41.50
   2   0 -16  279.97   34.10
   2   0 -16  267.17   41.50
  -2   0  16  310.27   32.90
  -2   0  16  319.27   47.70
   2   0 -16  375.56   41.90
   2   0 -16  263.17   35.60
  -2   0  16  273.07   32.50
  -2   0  16  303.77   39.40
  -2   0  15   20.60   18.70
   2   0 -15    5.40   16.00
  -2   0  15    6.70   22.40
  -2   0  15   -0.90   24.60
   2   0 -15   18.00   25.00
   2   0 -15   25.80   21.40
  -2   0  15  -28.70   14.00
  -2   0  15    9.00   15.90
  -2   0  15   -7.20   12.50
  -2   0  15   -0.10   19.20
   2   0 -15   -0.90   21.30
   2   0 -15    7.80   15.70
   2   0 -15   -6.50   13.60
   2   0 -15   13.40   15.60
  -2   0  14  126.19   26.30
   2   0 -14  121.39   26.40
   2   0 -14  105.99   27.10
  -2   0  14  205.58   31.60
  -2   0  14  141.49   32.50
  -2   0  14  141.79   23.10
   2   0 -14  196.68   26.20
   2   0 -14  206.78   31.10
   2   0 -14  158.68   28.90
  -2   0  14  232.38   36.70
  -2   0  14  152.38   23.60
  -2   0  14  205.18   28.40
   2   0 -14  162.98   28.70
   2   0 -14  147.89   29.70
   2   0 -13  -14.20   16.80
   2   0 -13   11.50   14.00
   2   0 -13   -4.60   17.00
  -2   0  13  -20.80   18.30
  -2   0  13    9.80   17.80
   2   0 -13  -10.10   12.20
   2   0 -13  -38.60   18.60
   2   0 -13   11.50   13.30
  -2   0  13  -19.20   14.30
  -2   0  13  -16.10   11.90
  -2   0  13    3.40   21.20
  -2   0  13   25.50   13.20
   2   0 -13    9.30   18.70
  -2   0  13  -13.20   13.10
   2   0 -12  375.06   37.50
  -2   0  12  421.56   38.80
   2   0 -12  362.36   39.10
  -2   0  12  348.07   29.60
   2   0 -12  437.26   39.30
   2   0 -12  416.06   37.30
  -2   0  12  364.36   37.20
  -2   0  12  359.46   28.00
   2   0 -12  350.96   32.30
  -2   0  12  394.86   35.10
  -2   0  12  348.47   38.90
  -2   0  12  335.17   34.10
  -2   0  12  469.15   44.20
  -2   0  12  380.36   35.60
   2   0 -12  437.16   38.50
   2   0 -12  368.56   22.40
   2   0 -12  436.16   39.90
   2   0 -11    4.10    5.70
   2   0 -11    4.50   11.40
   2   0 -11  -11.00   13.40
   2   0 -11    2.70   11.90
  -2   0  11   -1.60    9.60
  -2   0  11   -0.70    6.60
  -2   0  11    2.40   10.00
   2   0 -11    1.10   10.00
  -2   0  11    1.80   11.30
  -2   0  11    4.30    9.90
   2   0 -11    5.80   17.50
   2   0 -11   -7.90   10.60
  -2   0  11   15.90   18.70
   2   0 -11    3.20   10.80
  -2   0  11   33.30   17.70
  -2   0  11    8.00    9.40
  -2   0  11   -5.30   17.30
  -2   0  10 1329.27   73.79
   2   0 -10 1269.77   63.49
  -2   0  10 1351.16   78.89
   2   0 -10 1193.88   70.39
  -2   0  10 1341.57   77.29
  -2   0  10 1249.18   71.99
   2   0 -10 1279.57   69.69
   2   0 -10 1342.67   74.49
   2   0 -10 1254.87   73.39
  -2   0  10 1378.26   72.69
  -2   0  10 1368.46   65.29
   2   0 -10 1181.38   73.69
   2   0 -10 1234.38   75.79
   2   0 -10 1463.15   75.09
  -2   0  10 1351.06   71.99
  -2   0  10 1207.18   69.69
  -2   0   9    9.50   13.20
   2   0  -9   -2.40    9.20
  -2   0   9   -5.20   10.40
   2   0  -9  -18.40   11.20
  -2   0   9    6.90   10.80
  -2   0   9    8.00    8.20
   2   0  -9   -1.90    8.40
   2   0  -9   -2.00   12.90
  -2   0   9   -1.40    7.80
  -2   0   9    3.20   14.00
  -2   0   9    6.90   11.80
   2   0  -9  -15.00   12.60
  -2   0   9    4.00    7.50
   2   0  -9  -13.00   10.70
   2   0  -9   12.90   10.80
   2   0  -9   -6.10   10.10
   2   0  -9   -4.70    5.70
  -2   0   8 1028.70   55.99
   2   0  -8 1201.98   62.99
   2   0  -8 1133.49   61.99
   2   0  -8 1065.39   62.19
   2   0  -8 1082.79   62.89
  -2   0   8 1193.88   60.19
   2   0  -8 1122.39   59.19
   2   0  -8 1067.29   60.69
   2   0  -8 1074.59   62.09
  -2   0   8 1149.89   60.59
  -2   0   8 1130.19   62.59
  -2   0   8 1137.09   57.39
  -2   0   8 1149.39   59.29
  -2   0   8 1153.08   65.49
  -2   0   8 1098.59   66.19
   2   0  -8 1064.09   62.59
   2   0  -8 1106.29   55.39
   2   0  -7   -0.20    6.00
  -2   0   7   -4.10    6.10
  -2   0   7   -1.10    7.60
   2   0  -7   -9.00   10.50
  -2   0   7   12.60    9.20
   2   0  -7   -9.50    9.70
  -2   0   7   -3.50    9.60
  -2   0   7    2.20    3.70
  -2   0   7  -10.80   11.90
  -2   0   7   -6.40    6.80
   2   0  -7   17.80   12.20
   2   0  -7  -32.30   10.10
   2   0  -7    9.10   11.60
  -2   0   7    1.00    7.80
   2   0  -7   -0.10    6.70
   2   0  -7    8.50   10.70
   2   0  -7    0.40    7.30
  -2   0   7    1.90   12.70
   2   0  -7   -8.80    9.10
  -2   0   7   14.50   13.90
   2   0  -7    0.70    6.00
  -2   0   7    2.10    6.20
  -2   0   6 1601.34   80.69
   2   0  -6 1703.03   84.49
  -2   0   6 1663.93   80.29
   2   0  -6 1586.34   82.39
  -2   0   6 1687.53   82.39
   2   0  -6 1615.04   80.39
  -2   0   6 1663.83   83.69
   2   0  -6 1678.13   82.39
   2   0  -6 1632.74   80.89
  -2   0   6 1556.34   80.59
   2   0  -6 1664.83   78.59
  -2   0   6 1684.93   82.89
   2   0  -6 1558.24   79.79
  -2   0   6 1649.73   80.99
   2   0  -6 1670.73   82.89
   2   0  -6 1675.03   82.39
  -2   0   6 1600.14   82.49
   2   0  -6 1686.03   84.29
   2   0  -6 1588.84   81.39
  -2   0   6 1565.24   84.19
  -2   0   6 1621.64   83.99
   2   0  -6 1569.14   82.39
   2   0  -6 1616.34   82.39
  -2   0   6 1639.04   81.99
  -2   0   6 1724.43   77.29
   2   0  -6 1642.94   82.39
   2   0  -5   -6.00    7.80
  -2   0   5   10.00    8.30
  -2   0   5   -1.20    7.00
  -2   0   5   -4.10   10.30
   2   0  -5  -21.40    9.20
   2   0  -5   -9.20    7.50
   2   0  -5  -11.60    8.50
   2   0  -5  -10.10    9.10
  -2   0   5    7.10    9.50
  -2   0   5   -2.30    5.60
  -2   0   5  -13.60    7.90
  -2   0   5   -7.30    8.90
  -2   0   5   -1.50    3.50
  -2   0   5  -17.50    8.30
  -2   0   5   -6.00    9.30
  -2   0   5   -1.60    1.60
  -2   0   5   -0.70    9.70
   2   0  -5   -8.40    7.80
  -2   0   5    9.20   11.70
   2   0  -5    0.30    7.20
   2   0  -5   -5.90    6.40
   2   0  -5    4.00    9.50
  -2   0   5   -0.70    7.80
  -2   0   5    5.20    8.20
   2   0  -5    9.30   11.30
   2   0  -5    2.00    6.90
   2   0  -5    2.00    8.90
   2   0  -5   -3.40   10.10
  -2   0   5    1.90    4.30
  -2   0   4  258.57   17.30
[truncated: 3,261,127 more chars]
