# Supplementary material for: Synthesis, spectroscopic analysis and crystal structure of (N-{2-[(2-amino­eth­yl)amino]­eth­yl}-4′-methyl-[1,1′-biphenyl]-4-sulfonamidato)tri­carb­on­ylrhenium(I)
Source: Acta Crystallogr E Crystallogr Commun. 2024 Jun 18;80(Pt 7):742–5. doi: 10.1107/S2056989024005656 (PMC11223712; doi:10.1107/S2056989024005656)
Supplement: Supplementary file 2 [file e-80-00742-Isup2.hkl]

data_I                                                                          
_shelx_title ' A128 in P2(1)/c'                                                 
_shelx_refln_list_code          4                                               
_shelx_F_calc_maximum      421.97                                               
_exptl_crystal_F_000      1176.00                                               
_reflns_d_resolution_high  0.7781                                               
                                                                                
loop_                                                                           
 _space_group_symop_operation_xyz                                               
 'x, y, z'                                                                      
 '-x, y+1/2, -z+1/2'                                                            
 '-x, -y, -z'                                                                   
 'x, -y-1/2, z-1/2'                                                             
                                                                                
_cell_length_a    18.5651                                                       
_cell_length_b     7.6604                                                       
_cell_length_c    15.4897                                                       
_cell_angle_alpha  90.000                                                       
_cell_angle_beta   95.472                                                       
_cell_angle_gamma  90.000                                                       
                                                                                
_shelx_F_squared_multiplier     1.000                                           
                                                                                
loop_                                                                           
 _refln_index_h                                                                 
 _refln_index_k                                                                 
 _refln_index_l                                                                 
 _refln_F_squared_calc                                                          
 _refln_F_squared_meas                                                          
 _refln_F_squared_sigma                                                         
 _refln_observed_status                                                         
   1   0   0      55545.37      47810.79       726.51 o                         
   2   0   0      17129.38      14477.25       141.20 o                         
   3   0   0     139389.59     124408.15      1002.57 o                         
   4   0   0      48838.28      46339.61       412.89 o                         
   5   0   0       6808.42       6938.40        98.18 o                         
   6   0   0       1779.82       1630.22        55.37 o                         
   7   0   0      17645.81      17540.52       186.00 o                         
   8   0   0      13348.45      13751.41       184.15 o                         
   9   0   0       1648.37       1783.17        80.01 o                         
  10   0   0      15702.55      15598.24       233.73 o                         
  11   0   0      14774.16      15223.08       240.95 o                         
  12   0   0       3452.43       3900.38       127.64 o                         
  13   0   0        419.72        401.45        77.49 o                         
  14   0   0       9188.03       9751.88       225.77 o                         
  15   0   0       9947.57      10929.54       236.93 o                         
  16   0   0       1543.90       1985.60       127.72 o                         
  17   0   0       1740.23       1505.50       135.73 o                         
  18   0   0       6591.29       6707.31       231.64 o                         
  19   0   0       2691.02       3011.21       183.09 o                         
  20   0   0         22.21        -18.92       134.77 o                         
  21   0   0       2890.40       2722.81       227.30 o                         
  22   0   0       2980.89       3045.33       238.61 o                         
  23   0   0        452.61        360.48       221.07 o                         
   1   1   0      12072.41      12168.35        78.05 o                         
   2   1   0      38324.77      39610.47       228.74 o                         
   3   1   0        295.14        310.30        18.50 o                         
   4   1   0      14869.57      15127.22       105.13 o                         
   5   1   0      14887.26      15218.19       108.04 o                         
   6   1   0         60.20         75.77        24.18 o                         
   7   1   0       5014.90       5395.58        63.44 o                         
   8   1   0       6062.62       6227.05        85.63 o                         
   9   1   0        323.99        288.42        41.44 o                         
  10   1   0       1111.96       1150.34        57.10 o                         
  11   1   0          1.30        -14.82        47.25 o                         
  12   1   0        163.01        135.04        56.57 o                         
  13   1   0        682.98        685.76        62.05 o                         
  14   1   0        672.81        769.58        68.48 o                         
  15   1   0       1140.22       1348.20        82.59 o                         
  16   1   0        392.43        326.63        73.45 o                         
  17   1   0       1069.20       1144.28        93.15 o                         
  18   1   0        132.03        172.71        84.34 o                         
  19   1   0        272.19        176.78       113.83 o                         
  20   1   0        557.82        355.87       100.89 o                         
  21   1   0         60.13         39.37       100.31 o                         
  22   1   0         62.05       -131.33       131.33 o                         
  23   1   0        132.69        101.62       135.98 o                         
   0   2   0      12003.88      12254.07       121.61 o                         
   1   2   0      10913.87      10831.09        76.79 o                         
   2   2   0        443.80        536.94        18.60 o                         
   3   2   0      23282.44      22929.94       147.67 o                         
   4   2   0      65931.68      66561.42       393.31 o                         
   5   2   0      15072.15      15646.39       113.21 o                         
   6   2   0       7421.46       6942.62        73.22 o                         
   7   2   0      33546.97      33583.46       251.22 o                         
   8   2   0      32525.00      32511.66       267.64 o                         
   9   2   0       1573.38       1738.65        52.70 o                         
  10   2   0       6605.86       6219.79       105.39 o                         
  11   2   0      21201.85      20677.37       230.24 o                         
  12   2   0       4077.06       4183.48       102.40 o                         
  13   2   0       4459.12       4352.99       110.78 o                         
  14   2   0       5960.04       5928.17       131.74 o                         
  15   2   0       5025.55       4982.17       130.37 o                         
  16   2   0          8.57         46.94        72.99 o                         
  17   2   0       2075.63       2027.74       121.62 o                         
  18   2   0       4656.24       4978.23       164.99 o                         
  19   2   0        904.33       1125.14       119.85 o                         
  20   2   0         39.98         10.08       103.38 o                         
  21   2   0       1253.95       1287.71       125.89 o                         
  22   2   0        962.61       1216.23       140.90 o                         
  23   2   0         91.84        317.34       145.65 o                         
   1   3   0      15261.51      15012.02       106.74 o                         
   2   3   0      24829.88      24445.65       168.54 o                         
   3   3   0       6518.15       6406.39        60.32 o                         
   4   3   0        246.28        179.92        21.95 o                         
   5   3   0      27194.79      27663.58       205.02 o                         
   6   3   0      22353.63      21713.98       177.40 o                         
   7   3   0       1443.80       1457.98        42.44 o                         
   8   3   0       8849.82       8543.57       100.37 o                         
   9   3   0      17056.70      16544.36       160.69 o                         
  10   3   0       7016.86       6833.93       102.22 o                         
  11   3   0        639.64        494.58        53.54 o                         
  12   3   0       5544.15       5648.55       114.81 o                         
  13   3   0       7013.31       6648.21       132.18 o                         
  14   3   0        840.34        904.69        78.70 o                         
  15   3   0        444.12        313.78        85.72 o                         
  16   3   0       3838.28       3849.79       141.08 o                         
  17   3   0       1865.69       1917.49       118.13 o                         
  18   3   0        103.02         16.95        96.59 o                         
  19   3   0        576.69        617.64       111.48 o                         
  20   3   0       1711.66       1707.51       135.53 o                         
  21   3   0        355.50        154.62       114.78 o                         
  22   3   0         44.89         34.25       126.80 o                         
   0   4   0       3206.21       3279.99        77.22 o                         
   1   4   0       1511.10       1537.42        37.21 o                         
   2   4   0        451.26        578.65        31.29 o                         
   3   4   0        524.05        564.62        29.36 o                         
   4   4   0       1846.01       1909.28        42.04 o                         
   5   4   0        748.52        671.80        34.46 o                         
   6   4   0        619.78        733.03        34.97 o                         
   7   4   0       3396.92       3395.95        62.59 o                         
   8   4   0       1783.79       1977.44        58.42 o                         
   9   4   0         45.37        -35.89        35.89 o                         
  10   4   0       2937.70       3066.60        74.14 o                         
  11   4   0       2908.32       2925.08        74.88 o                         
  12   4   0        502.00        479.87        65.99 o                         
  13   4   0        101.76        204.24        68.37 o                         
  14   4   0        944.57        929.96        79.31 o                         
  15   4   0        965.91        976.71        88.84 o                         
  16   4   0         14.34         75.66        82.39 o                         
  17   4   0        347.55        271.49        95.82 o                         
  18   4   0        474.73        530.58       107.13 o                         
  19   4   0         28.73        130.69       101.95 o                         
  20   4   0        132.79        153.35       115.92 o                         
  21   4   0        231.56        232.26       113.55 o                         
   1   5   0       7602.96       7197.46       106.13 o                         
   2   5   0      13628.47      13499.27       152.93 o                         
   3   5   0       5369.19       5386.75        86.62 o                         
   4   5   0        450.03        558.43        40.74 o                         
   5   5   0      12780.79      12736.78       139.02 o                         
   6   5   0      13942.16      13349.50       151.94 o                         
   7   5   0       1322.93       1234.16        48.70 o                         
   8   5   0       4193.93       4567.45        86.18 o                         
   9   5   0       9468.21       9661.43       132.92 o                         
  10   5   0       5243.16       5189.61       111.90 o                         
  11   5   0        186.24        122.76        62.12 o                         
  12   5   0       6658.26       6783.24       146.93 o                         
  13   5   0       6501.91       6777.84       164.88 o                         
  14   5   0        508.33        422.04        87.67 o                         
  15   5   0       1221.51       1626.74       134.14 o                         
  16   5   0       3757.48       3839.92       161.66 o                         
  17   5   0       1082.47       1165.31       132.73 o                         
  18   5   0         55.80         31.11       117.60 o                         
  19   5   0        708.67        928.55       152.08 o                         
  20   5   0       1207.05        900.04       155.17 o                         
   0   6   0         80.21        124.55        65.87 o                         
   1   6   0        423.97        374.23        46.95 o                         
   2   6   0        256.69        203.99        43.01 o                         
   3   6   0         16.32        -39.21        39.21 o                         
   4   6   0       1918.78       2062.52        66.30 o                         
   5   6   0        162.21        152.31        54.79 o                         
   6   6   0          1.00        -17.71        55.06 o                         
   7   6   0         25.04          8.29        55.31 o                         
   8   6   0        448.71        504.09        63.73 o                         
   9   6   0         38.70        127.20        65.36 o                         
  10   6   0         70.37         69.80        70.98 o                         
  11   6   0        442.63        447.33        84.99 o                         
  12   6   0        341.37        312.02        86.99 o                         
  13   6   0          8.98        -46.99        90.29 o                         
  14   6   0        281.52         71.21       102.88 o                         
  15   6   0        252.63         90.48       110.85 o                         
  16   6   0          0.61        -33.79       115.77 o                         
  17   6   0          1.21       -130.71       130.71 o                         
  18   6   0         89.07        178.31       138.99 o                         
   1   7   0       3372.18       3429.90       103.28 o                         
   2   7   0       2679.20       2771.08        93.46 o                         
   3   7   0       1285.25       1135.84        77.78 o                         
   4   7   0        723.84        879.64        75.80 o                         
   5   7   0       3404.57       3352.77       112.72 o                         
   6   7   0       1378.56       1282.54        97.38 o                         
   7   7   0         32.95         74.36        80.18 o                         
   8   7   0        851.86       1108.16        99.46 o                         
   9   7   0       1960.33       1902.99       114.84 o                         
  10   7   0        835.22        413.16        96.22 o                         
  11   7   0         71.21         40.43        91.24 o                         
  12   7   0       1305.38       1360.27       126.54 o                         
  13   7   0       1010.91        684.28       131.90 o                         
  14   7   0         83.09         40.78       106.99 o                         
  15   7   0        129.43        245.15       134.66 o                         
  16   7   0        789.78        722.13       155.55 o                         
   0   8   0       1806.04       1915.56       181.56 o                         
   1   8   0        334.65        558.96        95.25 o                         
   2   8   0        103.75        122.94        83.57 o                         
   3   8   0        801.88       1127.35        97.60 o                         
   4   8   0        781.11       1029.00       103.17 o                         
   5   8   0        229.36        482.72       109.94 o                         
   6   8   0         42.65        -25.81        92.45 o                         
   7   8   0       1327.79       1483.60       133.71 o                         
   8   8   0        781.89        768.24       148.30 o                         
   9   8   0         15.63         88.66       113.74 o                         
  10   8   0        246.37        325.76       118.10 o                         
  11   8   0        456.60        370.99       156.99 o                         
  12   8   0        252.68        110.56       129.77 o                         
  13   8   0          1.23        154.42       135.73 o                         
   1   9   0        254.13        147.30       110.26 o                         
   2   9   0        136.53        111.39       109.86 o                         
   3   9   0         15.45       -119.41       119.41 o                         
   4   9   0         37.35         53.36       111.99 o                         
   5   9   0        259.58        315.04       114.22 o                         
   6   9   0         75.05         21.86       124.18 o                         
   7   9   0          8.14         36.22       123.82 o                         
   8   9   0        150.82         69.23       133.29 o                         
   9   9   0         76.75        -78.25       159.16 o                         
 -23   1   1        139.85        -19.45       117.05 o                         
 -22   1   1        551.82        634.84       128.05 o                         
 -21   1   1       3681.20       3870.57       166.12 o                         
 -20   1   1       1920.98       1666.27       135.72 o                         
 -19   1   1         11.51         -0.52        93.40 o                         
 -18   1   1       3538.65       4145.18       136.35 o                         
 -17   1   1       9160.97       9657.35       185.11 o                         
 -16   1   1       2153.51       2370.04       104.19 o                         
 -15   1   1       3513.52       3934.77       116.25 o                         
 -14   1   1      12671.92      12998.08       192.39 o                         
 -13   1   1      10064.13       9970.25       158.58 o                         
 -12   1   1         34.84        -49.19        49.67 o                         
 -11   1   1      11131.69      11164.17       167.59 o                         
 -10   1   1      18826.60      18311.95       216.85 o                         
  -9   1   1      12841.67      13113.62       140.83 o                         
  -8   1   1       4495.63       5230.64        71.04 o                         
  -7   1   1      18381.28      18936.07       136.42 o                         
  -6   1   1      31439.68      31931.47       208.46 o                         
  -5   1   1       9171.78       9080.57        76.34 o                         
  -4   1   1      10722.01      11260.87        89.23 o                         
  -3   1   1      53990.74      54727.08       341.31 o                         
  -2   1   1      34904.52      36201.99       229.22 o                         
  -1   1   1      12044.20      12162.16        81.34 o                         
   0   1   1      49390.12      53165.21       364.10 o                         
   1   1   1      76264.05      81307.03       486.06 o                         
   2   1   1      54289.74      55380.25       327.28 o                         
   3   1   1      11344.79      11488.32        80.81 o                         
   4   1   1      51919.39      52497.29       312.20 o                         
   5   1   1      59170.73      59877.00       366.55 o                         
   6   1   1       5032.19       5416.91        58.40 o                         
   7   1   1      14729.58      14391.89       120.56 o                         
   8   1   1      27968.71      27931.25       228.97 o                         
   9   1   1      10701.75      10658.66       126.45 o                         
  10   1   1         14.29        -40.71        40.71 o                         
  11   1   1      12985.84      12220.34       196.60 o                         
  12   1   1      13050.54      12948.37       194.97 o                         
  13   1   1        654.39        848.71        63.03 o                         
  14   1   1       4392.67       4347.35       107.85 o                         
  15   1   1       9284.09       9699.98       179.20 o                         
  16   1   1       1875.90       2287.53        99.64 o                         
  17   1   1          6.66        -60.56        75.64 o                         
  18   1   1       2919.32       3084.53       123.46 o                         
  19   1   1       4102.42       4234.92       158.18 o                         
  20   1   1        914.03       1000.34       110.86 o                         
  21   1   1        165.58        111.04       109.47 o                         
  22   1   1       1757.19       1670.58       161.47 o                         
  23   1   1       1675.94       1713.99       159.35 o                         
 -23   2   1        456.67        441.04       136.42 o                         
 -22   2   1        619.19        613.43       121.96 o                         
 -21   2   1         16.51         83.28       113.54 o                         
 -20   2   1        952.26       1099.60       119.88 o                         
 -19   2   1       2014.61       2386.72       171.06 o                         
 -18   2   1        748.59        650.46       106.90 o                         
 -17   2   1        729.89        755.54       105.14 o                         
 -16   2   1       2755.24       2919.55       122.34 o                         
 -15   2   1       2533.55       2613.15        98.22 o                         
 -14   2   1         99.10         36.72        56.39 o                         
 -13   2   1       5439.83       5111.54       111.69 o                         
 -12   2   1       3922.59       3769.34        97.26 o                         
 -11   2   1       1277.17       1396.68        56.72 o                         
 -10   2   1       2977.82       3051.21        65.08 o                         
  -9   2   1       4671.85       4770.87        79.56 o                         
  -8   2   1       4295.12       4233.09        71.88 o                         
  -7   2   1       9002.15       9502.82        99.23 o                         
  -6   2   1        358.72        416.43        27.23 o                         
  -5   2   1      21215.58      21026.41       144.85 o                         
  -4   2   1      36115.69      36334.86       224.94 o                         
  -3   2   1       3254.58       3415.44        37.88 o                         
  -2   2   1        216.43        236.38        17.10 o                         
  -1   2   1       3590.07       3468.54        36.13 o                         
   0   2   1      10853.93      10713.57        78.14 o                         
   1   2   1       4815.59       4791.44        44.27 o                         
   2   2   1        713.79        766.23        21.08 o                         
   3   2   1      25299.44      24400.41       159.76 o                         
   4   2   1       1391.43       1418.15        28.11 o                         
   5   2   1       8940.47       8850.48        74.68 o                         
   6   2   1      22446.78      22387.32       166.48 o                         
   7   2   1      10560.85      10238.54       101.92 o                         
   8   2   1       2523.42       2906.77        58.95 o                         
   9   2   1      11218.80      11018.32       129.20 o                         
  10   2   1       8799.78       8798.20       118.86 o                         
  11   2   1        407.76        346.30        48.45 o                         
  12   2   1        896.54        719.58        56.08 o                         
  13   2   1       4710.61       4680.17       107.36 o                         
  14   2   1        599.65        505.95        68.74 o                         
  15   2   1        432.84        233.59        75.27 o                         
  16   2   1        914.11        916.29        91.41 o                         
  17   2   1       1025.52       1027.34       107.41 o                         
  18   2   1        534.21        614.95       109.20 o                         
  19   2   1          5.39         28.38        94.83 o                         
  20   2   1        560.90        329.94       111.95 o                         
  21   2   1        610.74        556.95       127.70 o                         
  22   2   1        129.86         89.20       123.27 o                         
  23   2   1         28.64         47.74       145.72 o                         
 -22   3   1         85.34       -105.82       116.38 o                         
 -21   3   1        510.64        510.90       121.23 o                         
 -20   3   1        399.96        512.71       115.82 o                         
 -19   3   1         31.28        -50.65        98.99 o                         
 -18   3   1        802.18        583.40       106.26 o                         
 -17   3   1       1859.53       1788.92       132.09 o                         
 -16   3   1        759.93        833.08       101.15 o                         
 -15   3   1        124.50        188.12        79.18 o                         
 -14   3   1       2333.58       2410.03       103.45 o                         
 -13   3   1       5624.59       5592.53       118.81 o                         
 -12   3   1        804.55        911.52        59.97 o                         
 -11   3   1       1594.43       1704.26        66.47 o                         
 -10   3   1      12334.79      12211.08       145.50 o                         
  -9   3   1       6699.69       6725.14        94.84 o                         
  -8   3   1        582.44        657.90        37.73 o                         
  -7   3   1      11394.54      11321.42       114.55 o                         
  -6   3   1      19286.58      19931.65       172.49 o                         
  -5   3   1        630.42        667.74        28.54 o                         
  -4   3   1      11270.02      11186.66        94.70 o                         
  -3   3   1      17989.99      18106.40       132.12 o                         
  -2   3   1       2607.09       2648.64        39.14 o                         
  -1   3   1         40.44         53.86        18.08 o                         
   0   3   1       7148.70       6965.01        60.22 o                         
   1   3   1      19404.11      19338.62       130.33 o                         
   2   3   1        421.87        450.41        20.81 o                         
   3   3   1       2005.92       2446.65        40.28 o                         
   4   3   1       9667.29      10078.08        91.33 o                         
   5   3   1        940.02        964.69        31.55 o                         
   6   3   1       3142.44       3394.23        54.57 o                         
   7   3   1       1135.25       1191.56        36.76 o                         
   8   3   1       5674.46       5586.98        80.81 o                         
   9   3   1       5741.35       6046.45        89.41 o                         
  10   3   1          3.34          0.07        37.52 o                         
  11   3   1       4574.27       4688.39        94.61 o                         
  12   3   1       6558.53       6681.00       120.68 o                         
  13   3   1        639.86        834.35        67.77 o                         
  14   3   1        176.60        182.83        76.04 o                         
  15   3   1       3479.47       3720.02       125.10 o                         
  16   3   1       2450.42       2502.52       118.59 o                         
  17   3   1        126.35        -10.20        84.42 o                         
  18   3   1       1166.02       1290.54       114.48 o                         
  19   3   1       1735.37       1920.83       123.48 o                         
  20   3   1        192.33        145.94       110.41 o                         
  21   3   1        367.92        272.95       123.43 o                         
  22   3   1        595.26        570.40       148.10 o                         
 -21   4   1          2.43         83.56       118.13 o                         
 -20   4   1        607.50        286.52       107.06 o                         
 -19   4   1       1712.57       1472.82       127.79 o                         
 -18   4   1        757.63        941.23       108.21 o                         
 -17   4   1        147.47         73.40        89.64 o                         
 -16   4   1       3329.77       3276.69       118.76 o                         
 -15   4   1       3679.33       3915.69       119.87 o                         
 -14   4   1        174.85        274.75        72.16 o                         
 -13   4   1       1510.17       1384.19        85.54 o                         
 -12   4   1       7454.33       7371.75       142.49 o                         
 -11   4   1       9625.55       9799.77       140.42 o                         
 -10   4   1        227.80        413.76        46.30 o                         
  -9   4   1      16658.47      16507.02       170.85 o                         
  -8   4   1      23278.47      23623.07       222.69 o                         
  -7   4   1       2955.52       3258.87        60.81 o                         
  -6   4   1       3754.94       3581.73        58.28 o                         
  -5   4   1      25085.65      23988.25       203.13 o                         
  -4   4   1       8912.09       8658.03        91.27 o                         
  -3   4   1       4278.90       4565.49        62.11 o                         
  -2   4   1       5865.89       5474.32        66.88 o                         
  -1   4   1      27316.27      26142.21       200.49 o                         
   0   4   1      11354.75      10680.94        98.81 o                         
   1   4   1        826.45       1005.39        30.48 o                         
   2   4   1      12117.87      11537.73       109.12 o                         
   3   4   1      11161.63      11138.83       110.06 o                         
   4   4   1       1995.67       1797.43        49.62 o                         
   5   4   1       3050.25       3309.89        56.74 o                         
   6   4   1       9203.65       8997.99       100.84 o                         
   7   4   1      10648.56      10366.74       110.33 o                         
   8   4   1         33.36         75.07        30.06 o                         
   9   4   1       7572.49       7664.13       113.72 o                         
  10   4   1       5340.03       5448.37        90.36 o                         
  11   4   1       4175.21       4091.26        92.79 o                         
  12   4   1        492.16        493.49        67.55 o                         
  13   4   1       5075.88       5073.22       128.28 o                         
  14   4   1       5168.09       5515.62       147.67 o                         
  15   4   1        358.81        222.05        81.14 o                         
  16   4   1       1594.13       1851.29       108.52 o                         
  17   4   1       3779.08       3884.13       146.63 o                         
  18   4   1       1193.94       1208.55       119.56 o                         
  19   4   1         98.72        169.24       107.43 o                         
  20   4   1       1385.87       1403.02       125.78 o                         
  21   4   1       1126.40       1095.30       144.71 o                         
 -20   5   1         23.44        -65.94       144.79 o                         
 -19   5   1         21.73        179.62       131.91 o                         
 -18   5   1          4.28        -47.52       120.68 o                         
 -17   5   1         10.80        -15.73       101.31 o                         
 -16   5   1          1.53         76.07       105.39 o                         
 -15   5   1          0.94        212.03        88.69 o                         
 -14   5   1         96.58         13.17        80.83 o                         
 -13   5   1        184.59         61.31        70.74 o                         
 -12   5   1        210.36        228.68        73.83 o                         
 -11   5   1         77.92        102.71        60.84 o                         
 -10   5   1        250.67        125.67        56.19 o                         
  -9   5   1        441.72        440.71        49.77 o                         
  -8   5   1          1.29         71.44        35.73 o                         
  -7   5   1         58.83        -18.87        36.86 o                         
  -6   5   1        517.43        442.42        34.84 o                         
  -5   5   1        148.57        166.00        42.21 o                         
  -4   5   1         30.68         10.71        35.58 o                         
  -3   5   1         17.86        -27.52        31.91 o                         
  -2   5   1          4.78         37.39        33.34 o                         
  -1   5   1         14.54        -27.60        27.60 o                         
   0   5   1         46.33         14.29        31.89 o                         
   1   5   1          7.18        -34.46        34.46 o                         
   2   5   1         46.25         16.91        27.55 o                         
   3   5   1          2.48         -8.58        29.86 o                         
   4   5   1        144.56        119.33        35.71 o                         
   5   5   1         85.71         64.37        37.69 o                         
   6   5   1          8.49         22.32        38.37 o                         
   7   5   1        227.12        203.37        39.85 o                         
   8   5   1        248.95        145.33        45.01 o                         
   9   5   1         12.83         63.62        56.54 o                         
  10   5   1          3.73        -57.60        57.60 o                         
  11   5   1         25.03         69.08        61.02 o                         
  12   5   1        877.76        753.27        76.30 o                         
  13   5   1          3.51        -71.45        71.45 o                         
  14   5   1         19.94        171.75        96.21 o                         
  15   5   1         14.04          7.94        94.92 o                         
  16   5   1          7.57         -6.24       100.44 o                         
  17   5   1         23.35        -25.04       105.35 o                         
  18   5   1          1.13        160.25       118.74 o                         
  19   5   1          0.48        127.97       123.62 o                         
  20   5   1          0.94       -135.86       135.86 o                         
 -18   6   1        276.90        228.13       135.56 o                         
 -17   6   1         10.09        -22.38       132.81 o                         
 -16   6   1       1036.22        526.41       139.03 o                         
 -15   6   1       1638.43       2027.72       154.97 o                         
 -14   6   1        774.59        700.53       105.57 o                         
 -13   6   1        654.12        341.63        98.08 o                         
 -12   6   1       4818.71       4571.59       147.04 o                         
 -11   6   1       2656.10       3182.38       124.09 o                         
 -10   6   1         22.41         63.80        75.50 o                         
  -9   6   1       3221.03       3017.66       114.50 o                         
  -8   6   1       5188.13       5327.60       133.71 o                         
  -7   6   1       2014.83       2196.85        81.05 o                         
  -6   6   1        336.36        219.42        59.27 o                         
  -5   6   1       8918.78       8990.84       140.46 o                         
  -4   6   1      10421.73       9916.55       145.57 o                         
  -3   6   1        130.07        157.53        40.94 o                         
  -2   6   1       5403.78       5292.51        89.64 o                         
  -1   6   1       8721.92       9026.72       132.36 o                         
   0   6   1       2080.49       2308.35        67.19 o                         
   1   6   1        297.59        338.18        43.65 o                         
   2   6   1       4671.86       4946.56       101.83 o                         
   3   6   1       5304.23       5351.91        90.61 o                         
   4   6   1        743.23        684.11        46.98 o                         
   5   6   1        317.57        440.26        53.59 o                         
   6   6   1       3792.22       3932.86        97.44 o                         
   7   6   1       3276.44       3010.85        90.53 o                         
   8   6   1         69.84        -43.54        52.03 o                         
   9   6   1       1398.07       1555.02        83.50 o                         
  10   6   1       4258.44       4313.62       128.40 o                         
  11   6   1       1208.33        937.18       100.16 o                         
  12   6   1        419.02        567.16        95.65 o                         
  13   6   1       2800.78       3271.47       147.10 o                         
  14   6   1       2234.81       2118.63       131.77 o                         
  15   6   1         35.57        -75.80       107.52 o                         
  16   6   1        676.58        674.66       146.00 o                         
  17   6   1       1604.97       1655.22       154.23 o                         
  18   6   1        597.46        327.28       148.24 o                         
 -16   7   1         14.09        -67.36       131.78 o                         
 -15   7   1         61.41        -37.39       121.80 o                         
 -14   7   1        152.93        191.38       114.32 o                         
 -13   7   1        470.36        590.47       114.94 o                         
 -12   7   1         47.43         61.82        96.37 o                         
 -11   7   1        315.24        261.78        98.25 o                         
 -10   7   1       1201.64       1481.11       119.70 o                         
  -9   7   1        688.77        736.50        97.37 o                         
  -8   7   1         63.93         90.16        81.18 o                         
  -7   7   1       1220.76       1385.33        99.26 o                         
  -6   7   1       1069.71       1327.66        94.77 o                         
  -5   7   1         83.74         14.73        67.25 o                         
  -4   7   1        844.47        787.50        76.67 o                         
  -3   7   1       1037.12       1157.29        77.24 o                         
  -2   7   1        636.94        765.25        67.83 o                         
  -1   7   1        301.03        323.98        60.56 o                         
   0   7   1       1030.04       1209.86        76.88 o                         
   1   7   1        326.77        395.58        63.76 o                         
   2   7   1         12.31        -43.94        66.26 o                         
   3   7   1         48.17         55.68        63.93 o                         
   4   7   1        242.72        342.41        71.52 o                         
   5   7   1        194.61        272.67        73.93 o                         
   6   7   1        147.21        159.35        73.20 o                         
   7   7   1         38.10         19.01        85.72 o                         
   8   7   1        526.05        612.82        94.51 o                         
   9   7   1        433.52        436.06       106.60 o                         
  10   7   1         37.42         17.97        92.12 o                         
  11   7   1        214.41        304.02        98.85 o                         
  12   7   1        451.26        633.80       143.63 o                         
  13   7   1        247.15        218.16       114.50 o                         
  14   7   1         28.92        -18.50       148.71 o                         
  15   7   1        381.84        507.56       144.19 o                         
  16   7   1        133.33        255.34       157.04 o                         
 -13   8   1        114.63       -108.00       149.03 o                         
 -12   8   1        493.66        274.70       126.62 o                         
 -11   8   1        221.29         79.17       121.75 o                         
 -10   8   1          5.91         60.05       117.45 o                         
  -9   8   1        243.72        376.90       134.85 o                         
  -8   8   1        321.07        193.42       103.00 o                         
  -7   8   1        133.25         15.39       101.23 o                         
  -6   8   1          7.71         93.65        98.83 o                         
  -5   8   1        339.07        -19.62       102.08 o                         
  -4   8   1        895.07        676.32       113.72 o                         
  -3   8   1         79.64         84.25        82.47 o                         
  -2   8   1         60.24         39.32        85.11 o                         
  -1   8   1       1415.46       1103.73        98.80 o                         
   0   8   1        756.45        763.51        96.08 o                         
   1   8   1          0.76        164.29        83.87 o                         
   2   8   1       1215.05       1129.62        98.31 o                         
   3   8   1       1244.44        924.42        99.61 o                         
   4   8   1        107.23        191.00        95.44 o                         
   5   8   1        279.64        144.58       101.28 o                         
   6   8   1       1230.16       1100.76       110.44 o                         
   7   8   1        606.75        333.72       101.39 o                         
   8   8   1         76.33        305.96       124.67 o                         
   9   8   1        481.48        505.76       117.65 o                         
  10   8   1        462.19        253.45       116.79 o                         
  11   8   1         38.92         -2.52       117.48 o                         
  12   8   1         20.40        -72.91       130.55 o                         
  13   8   1        330.78        364.01       142.80 o                         
  -9   9   1        150.02        458.61       139.13 o                         
  -8   9   1         20.78        -14.34       122.03 o                         
  -7   9   1        323.07        405.73       138.61 o                         
  -6   9   1        522.40        320.44       131.60 o                         
  -5   9   1        136.54         24.78       136.27 o                         
  -4   9   1        213.91        111.49       115.88 o                         
  -3   9   1        809.89       1044.99       135.46 o                         
  -2   9   1        387.53        402.48       126.84 o                         
  -1   9   1          3.99        199.76       111.44 o                         
   0   9   1        441.71        461.06       117.84 o                         
   1   9   1        643.02        809.08       126.15 o                         
   2   9   1        406.78        316.16       116.24 o                         
   3   9   1         40.53         57.19       126.18 o                         
   4   9   1        726.30        681.67       125.39 o                         
   5   9   1        679.45        731.41       135.35 o                         
   6   9   1         22.60         68.78       126.01 o                         
   7   9   1        378.60        332.43       183.90 o                         
   8   9   1        391.66        173.15       137.15 o                         
   9   9   1         71.81        -36.31       152.67 o                         
 -23   0   2       1316.79       1682.36       229.21 o                         
 -22   0   2        167.07        324.91       190.22 o                         
 -21   0   2        952.22        816.01       171.91 o                         
 -20   0   2       4861.95       5086.91       247.00 o                         
 -19   0   2       2689.60       2258.00       157.65 o                         
 -18   0   2          8.84         69.73       112.32 o                         
 -17   0   2      11060.14      11778.26       278.20 o                         
 -16   0   2      12126.93      12868.29       293.93 o                         
 -15   0   2        816.38        706.67        98.81 o                         
 -14   0   2      11008.95      11647.04       236.44 o                         
 -13   0   2      25295.29      25820.67       361.15 o                         
 -12   0   2      16365.24      15616.23       242.09 o                         
 -11   0   2         98.46         11.66        67.47 o                         
 -10   0   2      22182.72      20882.25       285.42 o                         
  -9   0   2      47004.96      44444.98       493.28 o                         
  -8   0   2      10979.20      10663.10       165.27 o                         
  -7   0   2      10562.15      10389.46       128.16 o                         
  -6   0   2      39912.76      40070.25       367.71 o                         
  -5   0   2       6048.59       6053.28        88.61 o                         
  -4   0   2        897.45        975.71        33.10 o                         
  -3   0   2      22851.25      24215.65       212.69 o                         
  -2   0   2      97000.23     105160.26       888.93 o                         
  -1   0   2      16143.95      18015.01       170.48 o                         
   0   0   2        622.04        402.03        20.29 o                         
   1   0   2      25782.26      25940.87       241.41 o                         
   2   0   2     161481.84     168762.22      1471.08 o                         
   3   0   2      12478.83      12560.33       120.35 o                         
   4   0   2      11714.57      12064.52       126.77 o                         
   5   0   2      23712.82      23370.50       226.05 o                         
   6   0   2      62958.88      64271.18       581.74 o                         
   7   0   2       1288.46       1337.04        62.69 o                         
   8   0   2      34081.34      33109.85       383.27 o                         
   9   0   2      51466.37      49825.00       595.63 o                         
  10   0   2       7241.84       7577.95       152.79 o                         
  11   0   2       6401.27       5838.67       137.71 o                         
  12   0   2      25774.25      25588.58       449.38 o                         
  13   0   2      16503.16      17132.92       279.99 o                         
  14   0   2        179.69        162.26        92.23 o                         
  15   0   2       6360.81       6591.86       211.94 o                         
  16   0   2      10688.72      11302.13       259.63 o                         
  17   0   2       1506.34       1622.38       133.65 o                         
  18   0   2        444.34        190.41       113.28 o                         
  19   0   2       3610.93       3819.42       195.01 o                         
  20   0   2       2978.41       2697.78       194.62 o                         
  21   0   2        371.44        614.50       189.60 o                         
  22   0   2        420.11        267.25       187.54 o                         
  23   0   2       1649.05       1390.86       265.55 o                         
 -23   1   2         12.08        151.41       115.22 o                         
 -22   1   2        298.98        254.08       113.62 o                         
 -21   1   2        280.83        185.74       114.82 o                         
 -20   1   2          6.72        -12.61        92.84 o                         
 -19   1   2        294.14        290.64       102.37 o                         
 -18   1   2       1030.69        975.35       103.63 o                         
 -17   1   2          5.34        -70.65        70.65 o                         
 -16   1   2        104.08        139.00        70.37 o                         
 -15   1   2       2594.74       2913.45       100.91 o                         
 -14   1   2       1215.74       1278.18        77.40 o                         
 -13   1   2         23.52         22.78        50.93 o                         
 -12   1   2       2877.10       2725.14        78.81 o                         
 -11   1   2       4289.23       4082.88        82.73 o                         
 -10   1   2       2995.11       2982.48        73.54 o                         
  -9   1   2         36.45         10.69        37.47 o                         
  -8   1   2       5642.98       5737.07        76.20 o                         
  -7   1   2        842.53        752.81        31.96 o                         
  -6   1   2         37.26         27.23        22.28 o                         
  -5   1   2        757.28        822.65        27.91 o                         
  -4   1   2        561.46        736.63        26.91 o                         
  -3   1   2       4912.09       5032.04        46.54 o                         
  -2   1   2       2225.90       2411.24        28.57 o                         
  -1   1   2       4198.90       4249.83        39.26 o                         
   0   1   2       8749.43       8811.63        66.73 o                         
   1   1   2       5969.26       6354.49        49.83 o                         
   2   1   2        580.18        555.07        17.82 o                         
   3   1   2       1066.44       1146.10        24.35 o                         
   4   1   2       6329.06       6115.08        56.95 o                         
   5   1   2       1374.91       1452.29        30.74 o                         
   6   1   2        688.48        788.84        28.26 o                         
   7   1   2       2588.90       2606.23        47.92 o                         
   8   1   2       5281.06       5484.90        81.25 o                         
   9   1   2       1330.36       1375.28        51.16 o                         
  10   1   2       7152.68       7258.65       105.59 o                         
  11   1   2       3491.01       3360.17        78.40 o                         
  12   1   2         27.21        -23.20        46.15 o                         
  13   1   2       1737.36       1743.45        76.17 o                         
  14   1   2       1520.76       1667.02        78.69 o                         
  15   1   2        527.37        553.51        75.77 o                         
  16   1   2         56.07        -71.48        71.48 o                         
  17   1   2         30.15        -43.16        83.03 o                         
  18   1   2        594.20        597.56        91.71 o                         
  19   1   2         78.80        119.51        96.03 o                         
  20   1   2         55.82         92.63       105.63 o                         
  21   1   2        187.91        125.58       122.77 o                         
  22   1   2        140.60        147.92       128.49 o                         
  23   1   2          2.26        305.49       137.22 o                         
 -23   2   2        701.38        708.20       141.29 o                         
 -22   2   2          6.65         35.41       118.36 o                         
 -21   2   2       1226.00       1252.25       154.04 o                         
 -20   2   2       2687.19       2769.27       146.18 o                         
 -19   2   2        873.97        851.74       112.23 o                         
 -18   2   2        188.72        276.99       101.55 o                         
 -17   2   2       2805.96       3006.62       140.11 o                         
 -16   2   2       6193.22       6229.37       175.96 o                         
 -15   2   2       2619.15       2494.74        93.71 o                         
 -14   2   2       2316.31       2469.62        85.53 o                         
 -13   2   2      14780.61      14497.30       182.59 o                         
 -12   2   2       6692.04       6643.81       111.15 o                         
 -11   2   2        152.21        172.56        38.27 o                         
 -10   2   2      11087.82      10662.27       132.81 o                         
  -9   2   2      24397.79      23894.31       227.01 o                         
  -8   2   2       3734.13       3542.55        61.89 o                         
  -7   2   2         74.18        196.17        27.67 o                         
  -6   2   2      27720.43      28144.49       212.60 o                         
  -5   2   2      38518.79      38692.00       247.90 o                         
  -4   2   2       3259.28       3554.80        45.30 o                         
  -3   2   2      10473.08      10422.13        79.19 o                         
  -2   2   2      38062.70      39036.79       249.90 o                         
  -1   2   2       1157.17       1296.55        25.10 o                         
   0   2   2       4176.75       4225.09        46.81 o                         
   1   2   2      38212.46      38399.04       249.94 o                         
   2   2   2      39203.77      39440.73       247.70 o                         
   3   2   2       1919.99       2062.63        31.05 o                         
   4   2   2      30540.08      30455.75       193.35 o                         
   5   2   2      45465.16      45785.79       290.27 o                         
   6   2   2      17693.66      17476.44       135.59 o                         
   7   2   2          6.44         37.29        28.33 o                         
   8   2   2       6587.73       6343.26        85.00 o                         
   9   2   2      15280.10      15561.27       157.13 o                         
  10   2   2       5244.49       5570.62        92.60 o                         
  11   2   2        810.81        825.46        54.97 o                         
  12   2   2       9760.84       9604.54       145.80 o                         
  13   2   2       7966.37       8131.04       143.17 o                         
  14   2   2        136.42        118.16        65.83 o                         
  15   2   2       5375.71       5209.12       134.53 o                         
  16   2   2       5258.19       5147.00       139.32 o                         
  17   2   2       1791.77       2163.67       115.29 o                         
  18   2   2          5.38        -87.50        93.76 o                         
  19   2   2       2133.55       2119.23       129.50 o                         
  20   2   2       2134.67       2508.68       148.32 o                         
  21   2   2        295.33        334.30       124.80 o                         
  22   2   2        299.04        323.40       141.84 o                         
 -22   3   2        927.37        859.57       129.96 o                         
 -21   3   2        556.04        420.72       119.33 o                         
 -20   3   2         20.73        175.27       110.72 o                         
 -19   3   2       1517.22       1311.59       129.95 o                         
 -18   3   2       4062.32       3891.67       157.28 o                         
 -17   3   2        719.86        889.11       102.83 o                         
 -16   3   2       1175.48        998.45       100.12 o                         
 -15   3   2       6166.28       5925.04       150.81 o                         
 -14   3   2       5709.33       5324.51       131.32 o                         
 -13   3   2        103.01         50.82        43.47 o                         
 -12   3   2       4588.20       4536.75        94.70 o                         
 -11   3   2      11105.04      10825.60       151.74 o                         
 -10   3   2       5063.91       4861.62        87.86 o                         
  -9   3   2       1914.14       1954.92        54.60 o                         
  -8   3   2      17768.14      17319.13       167.35 o                         
  -7   3   2      14447.22      14126.92       133.96 o                         
  -6   3   2         64.34         69.39        25.35 o                         
  -5   3   2       5165.83       5037.39        64.21 o                         
  -4   3   2      22665.14      22136.50       170.54 o                         
  -3   3   2      15486.34      15249.78       127.15 o                         
  -2   3   2         88.35        137.85        19.19 o                         
  -1   3   2       6525.53       6174.31        63.68 o                         
   0   3   2      19899.58      19760.75       142.63 o                         
   1   3   2       5709.38       5664.29        55.47 o                         
   2   3   2        146.35        260.57        20.11 o                         
   3   3   2      16700.70      16214.17       124.77 o                         
   4   3   2      13884.11      13557.92       119.50 o                         
   5   3   2        314.83        268.90        29.55 o                         
   6   3   2       5475.28       5345.94        69.61 o                         
   7   3   2      21583.97      21249.43       182.85 o                         
   8   3   2       4725.74       4627.82        72.65 o                         
   9   3   2       2900.27       3085.96        61.81 o                         
  10   3   2      10437.84       9954.20       126.53 o                         
  11   3   2       9623.71       9228.71       126.70 o                         
  12   3   2        487.27        435.26        51.58 o                         
  13   3   2       2188.92       2498.62        96.80 o                         
  14   3   2       8145.63       8000.52       165.48 o                         
  15   3   2       3766.72       4003.39       130.25 o                         
  16   3   2          1.28        172.07        80.64 o                         
  17   3   2       2291.56       2283.04       124.86 o                         
  18   3   2       2959.70       3146.60       136.68 o                         
  19   3   2        405.85        453.22       103.11 o                         
  20   3   2        117.74        309.73       145.58 o                         
  21   3   2        733.13        736.78       138.53 o                         
  22   3   2        666.29        678.56       153.11 o                         
 -21   4   2        214.44        143.49       113.73 o                         
 -20   4   2        186.36        160.78       111.46 o                         
 -19   4   2         96.87         -5.26        99.42 o                         
 -18   4   2         16.09        -33.97        97.84 o                         
 -17   4   2        373.27        151.45        90.58 o                         
 -16   4   2        399.17        283.66        84.00 o                         
 -15   4   2        142.45        162.94        79.27 o                         
 -14   4   2         45.45         11.65        68.06 o                         
 -13   4   2        325.36        172.07        64.62 o                         
 -12   4   2        808.50        785.56        67.79 o                         
 -11   4   2        482.62        540.43        56.30 o                         
 -10   4   2        161.76         99.87        47.66 o                         
  -9   4   2       2399.82       2542.76        61.27 o                         
  -8   4   2       3095.14       3250.18        67.40 o                         
  -7   4   2         28.76         82.55        32.67 o                         
  -6   4   2       5854.53       5796.33        78.29 o                         
  -5   4   2       5350.66       5675.99        75.83 o                         
  -4   4   2        353.89        509.39        31.75 o                         
  -3   4   2       8046.10       7854.53        88.59 o                         
  -2   4   2       7892.45       7640.70        82.61 o                         
  -1   4   2       2417.67       2362.34        44.12 o                         
   0   4   2        109.36        157.02        21.48 o                         
   1   4   2       2638.99       2662.43        42.47 o                         
   2   4   2       2168.46       2317.60        41.67 o                         
   3   4   2        445.78        508.43        28.20 o                         
   4   4   2       3132.07       3372.92        57.99 o                         
   5   4   2       1195.61       1190.20        41.23 o                         
   6   4   2        341.77        241.11        35.75 o                         
   7   4   2       1129.33       1240.88        44.95 o                         
   8   4   2       3335.34       3339.31        70.57 o                         
   9   4   2        998.02       1035.18        43.76 o                         
  10   4   2         45.83         78.54        41.82 o                         
  11   4   2         44.66         54.74        43.69 o                         
  12   4   2        614.12        581.85        70.12 o                         
  13   4   2        967.35        835.28        78.41 o                         
  14   4   2        571.40        534.37        80.63 o                         
  15   4   2         29.06        -61.00        77.61 o                         
  16   4   2        356.32        163.48       101.06 o                         
  17   4   2        301.09        257.49        93.84 o                         
  18   4   2          6.67         90.85       100.34 o                         
  19   4   2        217.77        204.02       110.58 o                         
  20   4   2        224.98         27.98       115.95 o                         
  21   4   2         32.85       -149.05       149.05 o                         
 -20   5   2         25.44        -74.43       126.89 o                         
 -19   5   2       1219.10        959.76       148.86 o                         
 -18   5   2       1259.34       1181.52       132.37 o                         
 -17   5   2        188.34        346.92       112.94 o                         
 -16   5   2        419.24        172.89       101.43 o                         
 -15   5   2       2227.83       2237.76       121.24 o                         
 -14   5   2       3034.27       3531.16       129.28 o                         
 -13   5   2         12.01         90.37        77.42 o                         
 -12   5   2       1649.72       1716.95        94.20 o                         
 -11   5   2       6521.11       7290.25       148.65 o                         
 -10   5   2       6483.44       6739.15       133.10 o                         
  -9   5   2         94.95         62.39        46.12 o                         
  -8   5   2       8001.67       7780.04       104.58 o                         
  -7   5   2      14107.22      14102.50       161.61 o                         
  -6   5   2       5482.54       5681.27        86.15 o                         
  -5   5   2       3805.46       3715.74        83.93 o                         
  -4   5   2      21141.52      20624.77       188.61 o                         
  -3   5   2      13931.93      13871.18       141.86 o                         
  -2   5   2        143.73        257.20        29.28 o                         
  -1   5   2      13997.02      14174.37       136.11 o                         
   0   5   2      18696.18      18504.27       166.13 o                         
   1   5   2       2184.49       2270.14        46.02 o                         
   2   5   2       2857.53       3015.04        54.92 o                         
   3   5   2      15467.51      15472.07       149.45 o                         
   4   5   2       7539.38       7306.31        97.52 o                         
   5   5   2         14.81         62.35        33.72 o                         
   6   5   2       5215.28       5404.18        85.63 o                         
   7   5   2       7299.53       7399.57       108.78 o                         
   8   5   2       1907.71       1834.32        59.91 o                         
   9   5   2        419.45        545.56        57.73 o                         
  10   5   2       4846.75       5129.79       116.83 o                         
  11   5   2       3834.94       3732.79       109.89 o                         
  12   5   2        259.38         89.62        72.46 o                         
  13   5   2        436.22        711.47        98.85 o                         
  14   5   2       4615.05       4808.47       158.40 o                         
  15   5   2       2053.44       2271.48       135.11 o                         
  16   5   2         17.39         19.06        99.89 o                         
  17   5   2       1194.56       1447.92       132.92 o                         
  18   5   2       2543.99       2853.94       155.58 o                         
  19   5   2        790.83        602.92       138.26 o                         
  20   5   2        180.88        354.02       142.84 o                         
 -18   6   2         58.02        -17.62       136.17 o                         
 -17   6   2         15.62       -124.76       124.76 o                         
 -16   6   2         49.49        -47.35       116.52 o                         
 -15   6   2         17.45        -62.01       110.44 o                         
 -14   6   2          2.81        115.79       102.27 o                         
 -13   6   2        336.01        288.59        94.26 o                         
 -12   6   2        138.21        -21.56        85.59 o                         
 -11   6   2          6.33         49.10        82.52 o                         
 -10   6   2        147.10         63.07        78.43 o                         
  -9   6   2         58.37         69.96        66.53 o                         
  -8   6   2        228.13        245.71        69.53 o                         
  -7   6   2         18.00         66.58        56.54 o                         
  -6   6   2        556.31        676.15        56.58 o                         
  -5   6   2        408.10        485.92        49.76 o                         
  -4   6   2          5.56         18.84        48.17 o                         
  -3   6   2        235.52        325.40        51.01 o                         
  -2   6   2       2510.44       2866.81        70.49 o                         
  -1   6   2         20.66         25.10        34.75 o                         
   0   6   2        320.76        332.64        49.01 o                         
   1   6   2        932.44       1109.81        48.14 o                         
   2   6   2        263.31        387.11        34.47 o                         
   3   6   2        324.94        265.05        47.18 o                         
   4   6   2        270.40        403.49        50.51 o                         
   5   6   2         51.05         69.82        52.23 o                         
   6   6   2         18.44         53.04        52.66 o                         
   7   6   2        102.62        153.57        54.12 o                         
   8   6   2        223.50        334.80        66.30 o                         
   9   6   2         18.70         55.28        69.61 o                         
  10   6   2        243.59        284.14        75.45 o                         
  11   6   2         30.79         19.80        78.57 o                         
  12   6   2        100.20        144.66        92.85 o                         
  13   6   2        163.81         -6.60       102.66 o                         
  14   6   2         39.85        246.56       103.95 o                         
  15   6   2          0.68        -45.18       108.94 o                         
  16   6   2         81.35         -8.89       119.94 o                         
  17   6   2         40.30         96.65       120.50 o                         
  18   6   2          1.54        -34.56       130.72 o                         
 -16   7   2         63.86        209.77       138.18 o                         
 -15   7   2        990.17        881.10       141.24 o                         
 -14   7   2        975.85       1233.69       140.99 o                         
 -13   7   2         24.95        160.71       102.83 o                         
 -12   7   2        567.23        257.29       103.41 o                         
 -11   7   2       1760.00       1750.42       121.34 o                         
 -10   7   2        780.10        972.79       101.42 o                         
  -9   7   2        161.40         23.47        85.56 o                         
  -8   7   2       2126.40       1902.79       108.64 o                         
  -7   7   2       1844.37       1925.72       105.30 o                         
  -6   7   2        142.46        203.75        71.13 o                         
  -5   7   2        333.69        299.38        68.89 o                         
  -4   7   2       2074.85       2175.22        93.78 o                         
  -3   7   2       2856.49       2928.85       113.01 o                         
  -2   7   2        477.87        601.22        70.18 o                         
  -1   7   2       3196.89       2920.28       102.10 o                         
   0   7   2       2545.39       2559.03       112.06 o                         
   1   7   2       1876.96       1756.74        85.09 o                         
   2   7   2       1054.24       1233.59        81.73 o                         
   3   7   2       2914.45       2891.03       105.43 o                         
   4   7   2        943.49        853.21        79.50 o                         
   5   7   2        110.53         44.95        68.10 o                         
   6   7   2        635.15        886.26        93.81 o                         
   7   7   2       2863.64       3043.21       130.26 o                         
   8   7   2       1100.84       1125.03       110.99 o                         
   9   7   2         45.59         69.51        95.12 o                         
  10   7   2       1802.85       1821.47       135.11 o                         
  11   7   2       1341.69       1186.73       125.99 o                         
  12   7   2        116.38         61.57       103.60 o                         
  13   7   2        350.58        625.09       132.14 o                         
  14   7   2        910.27       1013.99       142.45 o                         
  15   7   2        460.27        200.47       156.62 o                         
  16   7   2         17.17       -149.64       149.64 o                         
 -13   8   2        196.95        154.82       148.98 o                         
 -12   8   2        182.21        336.63       130.83 o                         
 -11   8   2          7.26         34.27       115.91 o                         
 -10   8   2        354.18        291.20       119.55 o                         
  -9   8   2        901.20       1152.14       132.80 o                         
  -8   8   2        218.50        316.96       120.93 o                         
  -7   8   2        120.80       -106.94       106.94 o                         
  -6   8   2        900.44       1164.32       128.29 o                         
  -5   8   2        980.76       1231.61       123.26 o                         
  -4   8   2         19.39        149.04       100.03 o                         
  -3   8   2        443.59        415.86        95.29 o                         
  -2   8   2       1099.42       1312.08       102.77 o                         
  -1   8   2        547.07        465.89        82.70 o                         
   0   8   2        182.04        171.85       111.30 o                         
   1   8   2        838.61        997.64        96.58 o                         
   2   8   2       1132.28       1352.83       103.28 o                         
   3   8   2         19.76        129.00        86.18 o                         
   4   8   2        513.05        578.20        98.10 o                         
   5   8   2       1115.30       1392.23       124.36 o                         
   6   8   2        428.52        491.49       111.79 o                         
   7   8   2         23.91         75.47        99.36 o                         
   8   8   2        429.68        363.81       108.91 o                         
   9   8   2        615.45        516.61       122.55 o                         
  10   8   2         69.48         65.06       125.83 o                         
  11   8   2         62.55        131.68       126.80 o                         
  12   8   2        235.93        205.38       138.23 o                         
  13   8   2        176.26       -109.18       140.10 o                         
  -9   9   2         36.88         -3.30       118.03 o                         
  -8   9   2        105.56         73.15       126.04 o                         
  -7   9   2         75.45        113.86       143.61 o                         
  -6   9   2          5.97        -14.96       122.33 o                         
  -5   9   2         10.67       -123.66       123.66 o                         
  -4   9   2         68.16       -109.33       109.33 o                         
  -3   9   2         91.92        122.05       129.22 o                         
  -2   9   2          2.36         11.25       104.97 o                         
  -1   9   2         32.41        -88.74       101.25 o                         
   0   9   2         38.42        -94.60        94.60 o                         
   1   9   2        120.21        -96.95       111.09 o                         
   2   9   2          6.49       -106.86       106.86 o                         
   3   9   2        134.43        161.86       120.66 o                         
   4   9   2        175.37         18.58       121.64 o                         
   5   9   2         48.06        -95.80       120.07 o                         
   6   9   2         13.79         66.91       132.17 o                         
   7   9   2        236.66        151.65       150.36 o                         
   8   9   2         99.29        181.98       139.62 o                         
   9   9   2          0.16        522.66       676.38 o                         
 -23   1   3       1882.72       2031.47       155.38 o                         
 -22   1   3       1057.68       1199.57       138.76 o                         
 -21   1   3          1.81       -112.12       112.12 o                         
 -20   1   3       1823.83       1948.72       132.91 o                         
 -19   1   3       4426.20       4716.03       176.72 o                         
 -18   1   3       2328.20       2126.21       117.76 o                         
 -17   1   3        544.82        519.81        80.74 o                         
 -16   1   3       4761.45       5001.01       130.51 o                         
 -15   1   3      15533.65      15015.51       208.69 o                         
 -14   1   3       1244.14       1045.67        63.89 o                         
 -13   1   3       8140.73       8182.10       126.55 o                         
 -12   1   3      24868.11      24228.19       246.49 o                         
 -11   1   3       8864.46       8591.84       121.91 o                         
 -10   1   3       2468.19       2609.50        63.47 o                         
  -9   1   3      23038.85      22102.46       198.35 o                         
  -8   1   3      23593.47      23224.34       194.60 o                         
  -7   1   3       5727.39       5861.43        72.34 o                         
  -6   1   3      10555.47      10807.54        92.44 o                         
  -5   1   3      47557.12      47678.48       301.55 o                         
  -4   1   3      15621.68      15217.72       105.92 o                         
  -3   1   3       6330.37       6365.73        55.31 o                         
  -2   1   3      58902.69      61012.54       366.06 o                         
  -1   1   3      19028.36      19020.09       129.57 o                         
   0   1   3       4909.42       4814.04        44.70 o                         
   1   1   3       7784.47       8710.30        68.60 o                         
   2   1   3      20048.50      20862.90       136.95 o                         
   3   1   3      28028.12      28401.68       181.07 o                         
   4   1   3        318.31        340.32        18.32 o                         
   5   1   3      19858.86      20153.33       139.99 o                         
   6   1   3      56727.32      58893.66       396.34 o                         
   7   1   3      20003.20      20510.33       177.81 o                         
   8   1   3         76.85         77.44        34.96 o                         
   9   1   3      33863.68      34265.35       303.27 o                         
  10   1   3      26997.12      26496.34       247.73 o                         
  11   1   3       5560.60       5819.17        98.23 o                         
  12   1   3       2892.06       2671.04        79.44 o                         
  13   1   3      15240.73      14074.63       181.11 o                         
  14   1   3      10014.91      10029.10       164.40 o                         
  15   1   3        165.30        201.48        72.40 o                         
  16   1   3       5805.78       5572.29       144.03 o                         
  17   1   3       6431.23       6709.65       160.42 o                         
  18   1   3       1325.28       1671.56       107.10 o                         
  19   1   3        459.06        263.22       104.40 o                         
  20   1   3       2292.96       2550.28       153.23 o                         
  21   1   3       2204.82       2511.30       184.88 o                         
  22   1   3         47.28        244.09       127.11 o                         
  23   1   3        418.38       -133.78       457.96 o                         
 -23   2   3          0.13        179.41       130.61 o                         
 -22   2   3        234.55        356.45       125.40 o                         
 -21   2   3        763.42        727.02       124.14 o                         
 -20   2   3        353.93        297.40       107.88 o                         
 -19   2   3         46.14        -99.07        99.07 o                         
 -18   2   3       1305.86       1273.30       165.09 o                         
 -17   2   3       2197.34       2113.40       122.18 o                         
 -16   2   3       1469.84       1409.73       100.43 o                         
 -15   2   3        680.12        635.05        68.58 o                         
 -14   2   3       3824.82       3763.64       101.13 o                         
 -13   2   3       8739.08       8246.53       134.03 o                         
 -12   2   3         23.84        -14.61        45.46 o                         
 -11   2   3       5231.44       5002.44        97.31 o                         
 -10   2   3      10993.58      10830.66       138.54 o                         
  -9   2   3        756.45        797.08        41.79 o                         
  -8   2   3       2946.10       3090.79        62.34 o                         
  -7   2   3      19173.45      19504.28       173.21 o                         
  -6   2   3       1183.32       1035.31        33.48 o                         
  -5   2   3        182.48        217.34        24.57 o                         
  -4   2   3      15615.72      15444.22       110.72 o                         
  -3   2   3       6239.58       5699.02        55.28 o                         
  -2   2   3       1372.09       1278.52        27.10 o                         
  -1   2   3       3017.49       3121.14        39.77 o                         
   0   2   3        778.16        741.21        21.88 o                         
   1   2   3       6453.15       6376.55        57.25 o                         
   2   2   3       7521.89       7662.22        65.39 o                         
   3   2   3        548.30        647.73        23.73 o                         
   4   2   3      14149.08      14713.59       109.94 o                         
   5   2   3      11494.80      11793.22        97.07 o                         
   6   2   3        336.91        316.36        28.37 o                         
   7   2   3       6392.74       6786.53        84.54 o                         
   8   2   3       7618.32       7808.40        95.38 o                         
   9   2   3       4578.51       4663.54        81.85 o                         
  10   2   3        370.59        287.62        42.13 o                         
  11   2   3       8164.83       7841.39       116.74 o                         
  12   2   3       4798.84       4846.23        99.45 o                         
  13   2   3        830.27        863.30        59.74 o                         
  14   2   3       2055.06       2111.46        97.46 o                         
  15   2   3       3608.08       3522.71       135.42 o                         
  16   2   3       1235.17       1331.71        92.92 o                         
  17   2   3          1.71        -79.17        79.17 o                         
  18   2   3       1751.15       1835.32       113.99 o                         
  19   2   3       1283.45       1343.61       129.31 o                         
  20   2   3         43.12         24.41       109.08 o                         
  21   2   3        157.18       -116.75       123.44 o                         
  22   2   3        548.81        351.33       141.36 o                         
 -22   3   3        463.25        311.09       114.61 o                         
 -21   3   3          1.06        119.21       106.77 o                         
 -20   3   3       1390.92       1243.48       129.53 o                         
 -19   3   3       1755.72       1790.07       134.52 o                         
 -18   3   3        188.81        106.01       100.89 o                         
 -17   3   3        819.07        797.73       119.83 o                         
 -16   3   3       2324.53       2476.12       118.02 o                         
 -15   3   3       1126.69       1117.45        90.02 o                         
 -14   3   3         63.18        -26.64        59.65 o                         
 -13   3   3        808.93        733.68        53.98 o                         
 -12   3   3       2046.43       1986.89        64.83 o                         
 -11   3   3       3484.08       3685.41        83.47 o                         
 -10   3   3        208.19        201.74        40.52 o                         
  -9   3   3       1758.10       1850.87        54.67 o                         
  -8   3   3       6890.20       7163.75        97.46 o                         
  -7   3   3       5845.68       6234.43        87.39 o                         
  -6   3   3       1254.55       1244.95        38.26 o                         
  -5   3   3       5904.86       5850.33        72.79 o                         
  -4   3   3      16525.27      16747.23       146.27 o                         
  -3   3   3        162.57        167.44        26.03 o                         
  -2   3   3      11727.45      12219.51       106.85 o                         
  -1   3   3      22585.36      22241.51       177.28 o                         
   0   3   3       2268.49       2013.24        40.25 o                         
   1   3   3       5287.34       5668.11        65.94 o                         
   2   3   3      17450.87      17633.53       143.32 o                         
   3   3   3      19650.63      19693.51       152.34 o                         
   4   3   3        222.92        312.08        28.86 o                         
   5   3   3       8314.85       8189.73        93.96 o                         
   6   3   3      10929.45      10545.07       109.72 o                         
   7   3   3       1617.02       1491.78        42.76 o                         
   8   3   3        324.56        376.28        47.16 o                         
   9   3   3       4374.43       4543.19        80.13 o                         
  10   3   3       8075.68       8367.87       121.01 o                         
  11   3   3        218.93        301.10        49.53 o                         
  12   3   3        620.34        577.53        61.11 o                         
  13   3   3       5121.13       5145.34       134.15 o                         
  14   3   3       2142.64       2413.40       105.94 o                         
  15   3   3         73.16         10.73        74.93 o                         
  16   3   3        774.58        789.76        96.49 o                         
  17   3   3       1632.51       1519.56       114.24 o                         
  18   3   3        488.19        371.41       111.54 o                         
  19   3   3         75.62        -32.61       113.72 o                         
  20   3   3        442.46        544.69       124.41 o                         
  21   3   3        458.04        569.74       135.17 o                         
 -21   4   3       1200.13       1037.75       128.64 o                         
 -20   4   3        604.49        536.73       112.48 o                         
 -19   4   3        177.91        115.46        97.65 o                         
 -18   4   3       2560.85       2636.20       133.69 o                         
 -17   4   3       2804.34       2859.98       123.48 o                         
 -16   4   3         41.59         -1.96        82.77 o                         
 -15   4   3       1715.85       1708.88        95.48 o                         
 -14   4   3       4376.40       4340.11       123.27 o                         
 -13   4   3       2259.56       2082.84        92.04 o                         
 -12   4   3          0.88         82.52        57.46 o                         
 -11   4   3       2171.91       2328.13        74.56 o                         
 -10   4   3       6856.40       7175.01       115.23 o                         
  -9   4   3       7019.07       7334.46       109.80 o                         
  -8   4   3        365.96        407.76        34.86 o                         
  -7   4   3      16309.20      15933.62       148.69 o                         
  -6   4   3      15192.94      15377.51       152.43 o                         
  -5   4   3        506.29        706.21        40.37 o                         
  -4   4   3       7858.08       7539.90        91.81 o                         
  -3   4   3      30205.59      28721.94       241.67 o                         
  -2   4   3       9920.28       8966.41        92.48 o                         
  -1   4   3       1493.16       1746.53        36.36 o                         
   0   4   3      25417.27      24364.55       220.16 o                         
   1   4   3      19461.68      18658.78       177.37 o                         
   2   4   3        358.25        325.70        28.29 o                         
   3   4   3       8963.78       9533.12        92.94 o                         
   4   4   3       9383.20       9423.46        99.64 o                         
   5   4   3      10431.73       9897.61       106.70 o                         
   6   4   3         35.78          0.79        35.64 o                         
   7   4   3       6996.48       6811.68       100.30 o                         
   8   4   3      12135.42      11999.31       150.65 o                         
   9   4   3       3395.94       3175.05        79.01 o                         
  10   4   3       1595.98       1840.82        62.60 o                         
  11   4   3       8843.17       8845.38       141.45 o                         
  12   4   3       3003.92       2961.07       100.44 o                         
  13   4   3        756.09        588.14        79.50 o                         
  14   4   3       2228.66       2427.82       112.05 o                         
  15   4   3       5118.20       5314.93       154.86 o                         
  16   4   3       1850.93       1662.99       111.07 o                         
  17   4   3         49.41        122.40        92.41 o                         
  18   4   3       1776.13       1704.64       126.17 o                         
  19   4   3       1869.03       1538.37       140.19 o                         
  20   4   3        268.88        209.12       120.25 o                         
  21   4   3        187.42        266.89       171.78 o                         
 -20   5   3          1.74       -143.14       147.60 o                         
 -19   5   3         14.44       -124.51       124.51 o                         
 -18   5   3         21.39        -45.35       113.41 o                         
 -17   5   3         12.24       -100.52       100.52 o                         
 -16   5   3         61.06        -36.27        93.49 o                         
 -15   5   3        124.01        150.46        88.55 o                         
 -14   5   3         36.95        -61.20        83.54 o                         
 -13   5   3         61.82        227.45        78.00 o                         
 -12   5   3        838.29        853.09        82.00 o                         
 -11   5   3        112.76        -30.68        59.14 o                         
 -10   5   3          9.19          3.48        51.78 o                         
  -9   5   3         11.08        -46.71        46.71 o                         
  -8   5   3         11.20         11.06        43.44 o                         
  -7   5   3        118.74         73.49        39.47 o                         
  -6   5   3        179.83         94.53        35.82 o                         
  -5   5   3         57.98          9.92        33.06 o                         
  -4   5   3         10.51        -33.94        33.94 o                         
  -3   5   3         23.66         26.20        31.99 o                         
  -2   5   3          1.23        -30.76        30.76 o                         
  -1   5   3         40.44         64.24        29.30 o                         
   0   5   3        466.94        481.74        31.24 o                         
   1   5   3        542.70        601.04        29.66 o                         
   2   5   3        129.35         30.25        34.92 o                         
   3   5   3        847.10        711.38        33.67 o                         
   4   5   3       1837.14       1851.66        48.77 o                         
   5   5   3        108.28         78.01        32.24 o                         
   6   5   3       1773.54       1718.50        52.98 o                         
   7   5   3        168.24         96.10        38.66 o                         
   8   5   3        301.78        375.58        46.93 o                         
   9   5   3        394.39        240.07        62.59 o                         
  10   5   3         54.30         89.96        70.09 o                         
  11   5   3        397.10        449.16        79.40 o                         
  12   5   3          1.39        -77.97        77.97 o                         
  13   5   3        234.98        219.20        85.09 o                         
  14   5   3         62.00        168.08        95.35 o                         
  15   5   3          6.50         25.41        92.33 o                         
  16   5   3         13.74         24.80       107.25 o                         
  17   5   3          6.34        199.19       120.50 o                         
  18   5   3         23.66         85.48       122.67 o                         
  19   5   3          7.78        -37.71       135.32 o                         
 -18   6   3       1069.16        869.17       154.29 o                         
 -17   6   3        993.22        755.39       149.00 o                         
 -16   6   3        127.25        181.49       123.89 o                         
 -15   6   3        400.12        196.73       105.23 o                         
 -14   6   3       2730.95       2852.75       148.61 o                         
 -13   6   3       1062.72       1574.92       119.44 o                         
 -12   6   3         68.78        172.98        86.75 o                         
 -11   6   3       2975.84       2953.42       120.45 o                         
 -10   6   3       3842.87       4022.96       131.58 o                         
  -9   6   3        295.95        500.44        74.13 o                         
  -8   6   3        644.33        385.02        70.63 o                         
  -7   6   3       3632.09       3727.77       100.43 o                         
  -6   6   3       3454.55       3605.98        94.49 o                         
  -5   6   3        231.58        175.38        53.09 o                         
  -4   6   3        555.18        502.60        54.47 o                         
  -3   6   3       5859.17       6011.26       101.58 o                         
  -2   6   3       6086.11       6275.63        96.72 o                         
  -1   6   3          9.60         26.51        35.31 o                         
   0   6   3       4547.20       4720.01        81.87 o                         
   1   6   3      10938.58      10974.30       132.89 o                         
   2   6   3       3470.60       3097.08        67.07 o                         
   3   6   3       2268.49       2496.08        73.69 o                         
   4   6   3      12157.51      11687.95       163.90 o                         
   5   6   3       4363.11       4212.57        97.81 o                         
   6   6   3        263.41        407.54        59.39 o                         
   7   6   3       4278.52       4501.14       106.96 o                         
   8   6   3       4372.84       4154.42       117.37 o                         
   9   6   3        869.82        700.89        97.19 o                         
  10   6   3       1061.29       1367.65        94.29 o                         
  11   6   3       3654.54       3774.99       137.65 o                         
  12   6   3       1840.65       2096.47       120.58 o                         
  13   6   3          6.90        -40.81       101.85 o                         
  14   6   3        857.93       1182.35       129.06 o                         
  15   6   3       1175.91       1120.70       143.50 o                         
  16   6   3        486.25        297.85       131.65 o                         
  17   6   3          0.83       -125.52       125.52 o                         
  18   6   3        417.14        299.33       154.97 o                         
 -16   7   3        366.44        498.13       141.61 o                         
 -15   7   3        176.62        224.43       130.22 o                         
 -14   7   3         23.64         23.00       113.78 o                         
 -13   7   3        394.73        395.92       116.82 o                         
 -12   7   3        244.65        203.78       104.89 o                         
 -11   7   3         91.87         81.41        94.08 o                         
 -10   7   3         63.99         27.84        89.36 o                         
  -9   7   3        316.95        272.81        88.12 o                         
  -8   7   3        109.09        233.56        88.09 o                         
  -7   7   3         11.46        109.99        82.25 o                         
  -6   7   3         42.71        156.80        81.58 o                         
  -5   7   3        101.08         90.01        69.87 o                         
  -4   7   3        282.78        327.55        70.55 o                         
  -3   7   3        127.37         27.38        59.41 o                         
  -2   7   3        228.64        323.32        78.83 o                         
  -1   7   3       1191.86       1325.01        75.25 o                         
   0   7   3        765.90        844.90        81.79 o                         
   1   7   3         85.58        161.73        68.70 o                         
   2   7   3       2305.39       2538.07       105.32 o                         
   3   7   3       1138.32       1247.89        74.57 o                         
   4   7   3         54.12         32.79        70.08 o                         
   5   7   3       1329.06       1342.15        91.87 o                         
   6   7   3       2021.50       2192.37       114.85 o                         
   7   7   3        275.89        236.93        85.74 o                         
   8   7   3        343.28        432.96        98.72 o                         
   9   7   3        947.04        961.58       111.69 o                         
  10   7   3        344.84        454.08       113.25 o                         
  11   7   3          4.99       -104.31       104.31 o                         
  12   7   3        127.19        168.98       120.51 o                         
  13   7   3        125.52         95.02       118.70 o                         
  14   7   3         31.91       -136.18       145.38 o                         
  15   7   3         10.09        -85.33       131.52 o                         
 -13   8   3        298.00        329.80       132.41 o                         
 -12   8   3          2.22       -114.23       131.55 o                         
 -11   8   3        160.05        -55.39       118.56 o                         
 -10   8   3        750.10        479.12       123.63 o                         
  -9   8   3        319.17        379.69       118.39 o                         
  -8   8   3         41.84        218.24       105.43 o                         
  -7   8   3       1028.94        914.30       116.87 o                         
  -6   8   3        771.94        716.28       113.14 o                         
  -5   8   3          3.77         76.45        93.60 o                         
  -4   8   3        464.33        163.00       101.75 o                         
  -3   8   3       1154.40        805.94       108.98 o                         
  -2   8   3        451.29        406.93        92.35 o                         
  -1   8   3        335.52        450.82        93.62 o                         
   0   8   3        623.37        472.64        90.10 o                         
   1   8   3        576.06        376.35        87.82 o                         
   2   8   3          5.40        107.05        84.83 o                         
   3   8   3        113.79        153.55        84.31 o                         
   4   8   3        427.88        164.58        88.33 o                         
   5   8   3        295.00        285.65        93.80 o                         
   6   8   3         24.91         81.33       104.89 o                         
   7   8   3         51.07       -111.30       111.30 o                         
   8   8   3        515.06        438.43       123.27 o                         
   9   8   3        462.19        279.22       132.04 o                         
  10   8   3          1.59         50.45       138.58 o                         
  11   8   3        383.84        395.72       146.33 o                         
  12   8   3        498.08        196.00       176.07 o                         
  13   8   3         20.08       -428.38       428.38 o                         
  -9   9   3        264.07        146.53       148.09 o                         
  -8   9   3        520.68        527.86       146.79 o                         
  -7   9   3        116.56         18.65       143.59 o                         
  -6   9   3        234.12         37.69       171.85 o                         
  -5   9   3        861.74        813.41       150.89 o                         
  -4   9   3        209.35        346.47       129.19 o                         
  -3   9   3         26.81         82.13       124.06 o                         
  -2   9   3        514.58        605.52       119.72 o                         
  -1   9   3        518.21        540.45       115.56 o                         
   0   9   3         54.25         33.76       112.42 o                         
   1   9   3         68.66         93.29       120.49 o                         
   2   9   3        699.02        523.63       123.68 o                         
   3   9   3        386.51        395.13       120.89 o                         
   4   9   3         12.96       -106.49       106.49 o                         
   5   9   3        285.89        248.19       122.66 o                         
   6   9   3        440.52        444.12       139.27 o                         
   7   9   3        148.20        127.16       136.29 o                         
   8   9   3          0.67       -137.81       137.81 o                         
 -23   0   4       1479.81       1704.08       254.01 o                         
 -22   0   4       2326.55       2626.29       237.55 o                         
 -21   0   4        685.25        375.90       159.39 o                         
 -20   0   4         56.23        316.28       142.75 o                         
 -19   0   4       2320.83       2826.97       173.62 o                         
 -18   0   4       4529.02       4880.66       182.30 o                         
 -17   0   4        535.39        586.33        97.75 o                         
 -16   0   4       1164.86       1473.59       128.77 o                         
 -15   0   4      10545.32       9845.00       239.81 o                         
 -14   0   4       6657.51       6178.16       228.62 o                         
 -13   0   4          0.93        -40.94        67.23 o                         
 -12   0   4      10638.19      10562.49       200.19 o                         
 -11   0   4      27115.48      26529.84       451.84 o                         
 -10   0   4       9304.72       9292.25       165.16 o                         
  -9   0   4       7139.91       7649.45       137.17 o                         
  -8   0   4      54441.73      53333.63       584.98 o                         
  -7   0   4      34931.12      33381.07       372.45 o                         
  -6   0   4         75.93        129.24        29.72 o                         
  -5   0   4      30856.11      31041.50       279.44 o                         
  -4   0   4      70356.20      72546.97       630.85 o                         
  -3   0   4      62095.88      65568.97       579.60 o                         
  -2   0   4       5359.82       5054.48        79.68 o                         
  -1   0   4      85706.02      90075.55       812.49 o                         
   0   0   4     178061.00     194569.72      1637.68 o                         
   1   0   4      26506.66      26893.74       256.92 o                         
   2   0   4      31605.63      31359.40       308.74 o                         
   3   0   4      16700.41      15749.43       172.18 o                         
   4   0   4       6592.80       6386.50        88.51 o                         
   5   0   4       1673.02       1871.10        50.61 o                         
   6   0   4      32242.74      30716.61       322.32 o                         
   7   0   4      27620.64      27382.21       304.68 o                         
   8   0   4      13159.83      14564.57       200.77 o                         
   9   0   4       5684.33       5667.56       123.94 o                         
  10   0   4      22492.52      21851.05       308.41 o                         
  11   0   4      24005.00      24708.94       347.89 o                         
  12   0   4       4147.98       4316.49       122.52 o                         
  13   0   4       3256.38       3349.26       119.52 o                         
  14   0   4      15767.87      15653.04       326.15 o                         
  15   0   4       6497.81       6755.90       188.87 o                         
  16   0   4          9.05         23.62       104.24 o                         
  17   0   4       4338.17       4491.47       190.31 o                         
  18   0   4       5407.98       5971.19       232.07 o                         
  19   0   4        600.99        968.46       191.25 o                         
  20   0   4        603.44        206.53       149.73 o                         
  21   0   4       2968.64       3061.50       226.11 o                         
  22   0   4       1442.12       2096.83       253.51 o                         
 -23   1   4         26.43        -30.88       126.05 o                         
 -22   1   4          0.71       -138.32       138.32 o                         
 -21   1   4         63.14        -39.06       106.80 o                         
 -20   1   4        139.38        106.24       108.24 o                         
 -19   1   4         47.18         26.03        94.43 o                         
 -18   1   4        140.22        226.04        88.68 o                         
 -17   1   4        264.55        153.60        73.44 o                         
 -16   1   4        434.99        354.99        66.28 o                         
 -15   1   4        287.60        207.92        64.66 o                         
 -14   1   4         96.44        -46.52        46.52 o                         
 -13   1   4       2259.24       2108.24        72.86 o                         
 -12   1   4       2359.35       2388.60        68.68 o                         
 -11   1   4        210.70        195.80        42.20 o                         
 -10   1   4        762.75        672.34        43.35 o                         
  -9   1   4       3692.39       3554.90        70.26 o                         
  -8   1   4       4626.69       4549.70        70.48 o                         
  -7   1   4         80.12         52.10        27.22 o                         
  -6   1   4       5782.38       5738.56        64.60 o                         
  -5   1   4        210.61        133.31        21.91 o                         
  -4   1   4      14931.21      15657.22       110.23 o                         
  -3   1   4      10583.68      10778.23        81.23 o                         
  -2   1   4      14999.08      15640.01       107.94 o                         
  -1   1   4      13439.33      13869.21        98.41 o                         
   0   1   4        178.81        122.42        18.06 o                         
   1   1   4      26258.40      26740.98       172.32 o                         
   2   1   4      18075.58      18973.64       130.22 o                         
   3   1   4         11.41         42.81        18.17 o                         
   4   1   4       4452.60       4506.60        50.87 o                         
   5   1   4       2548.77       2495.54        42.22 o                         
   6   1   4         24.11         -2.79        25.51 o                         
   7   1   4         31.02         57.26        32.78 o                         
   8   1   4         34.62         39.41        34.32 o                         
   9   1   4        238.24        278.09        40.89 o                         
  10   1   4       1600.03       1900.47        64.70 o                         
  11   1   4         68.26         47.78        56.51 o                         
  12   1   4       1307.28       1277.62        66.68 o                         
  13   1   4       1033.78       1092.11        73.28 o                         
  14   1   4        304.28        299.89        76.60 o                         
  15   1   4        165.70        109.30        75.67 o                         
  16   1   4       1298.05       1504.67        93.28 o                         
  17   1   4        394.23        355.63        85.76 o                         
  18   1   4        189.71        353.50        98.66 o                         
  19   1   4        495.69        459.98       111.48 o                         
  20   1   4        202.88        -41.62       109.75 o                         
  21   1   4          0.47        -51.05       123.56 o                         
  22   1   4        139.03         84.98       129.12 o                         
 -23   2   4        423.00        446.95       148.38 o                         
 -22   2   4       1620.65       1674.24       149.14 o                         
 -21   2   4        867.34        798.17       122.84 o                         
 -20   2   4        165.08         69.90       106.32 o                         
 -19   2   4       3008.38       3065.55       156.87 o                         
 -18   2   4       4423.40       4342.39       157.83 o                         
 -17   2   4        196.96        175.98        79.95 o                         
 -16   2   4       1390.63       1450.57       100.85 o                         
 -15   2   4       6212.96       6097.82       122.66 o                         
 -14   2   4       4239.55       4314.75       106.57 o                         
 -13   2   4        100.16        219.28        52.92 o                         
 -12   2   4       8927.63       9075.80       151.29 o                         
 -11   2   4      15773.73      15613.94       182.90 o                         
 -10   2   4        774.56        752.26        47.59 o                         
  -9   2   4       2173.06       2233.27        57.72 o                         
  -8   2   4      16368.35      16513.71       161.82 o                         
  -7   2   4      17582.13      17364.93       161.87 o                         
  -6   2   4        467.73        391.34        28.40 o                         
  -5   2   4      10965.02      10723.47       100.31 o                         
  -4   2   4      24420.81      24268.93       176.97 o                         
  -3   2   4       8050.23       8322.26        75.69 o                         
  -2   2   4       6384.48       6595.32        61.31 o                         
  -1   2   4      19036.17      19625.39       145.07 o                         
   0   2   4      28042.86      27867.23       186.42 o                         
   1   2   4       3422.88       3633.32        41.88 o                         
   2   2   4      12267.25      12315.14        93.16 o                         
   3   2   4      47055.10      46937.48       317.80 o                         
   4   2   4      33148.39      33240.95       238.80 o                         
   5   2   4         65.19        102.22        22.54 o                         
   6   2   4      17977.75      18013.20       155.83 o                         
   7   2   4      25205.37      25481.68       215.57 o                         
   8   2   4       6058.89       6121.99        89.43 o                         
   9   2   4       2098.01       2320.60        61.03 o                         
  10   2   4      16237.41      16049.72       171.56 o                         
  11   2   4       8920.23       9142.48       136.90 o                         
  12   2   4         65.93         95.57        59.54 o                         
  13   2   4       5452.59       5441.80       120.04 o                         
  14   2   4       5333.84       5418.14       132.91 o                         
  15   2   4       3544.86       3580.05       116.43 o                         
  16   2   4          7.58        -81.34        81.34 o                         
  17   2   4       2707.46       2641.19       119.89 o                         
  18   2   4       3167.50       3362.93       153.84 o                         
  19   2   4        215.74        410.83       118.06 o                         
  20   2   4        188.59        214.02       119.25 o                         
  21   2   4       1029.08       1055.94       147.09 o                         
  22   2   4        471.71        151.97       140.17 o                         
 -22   3   4         40.12        -12.69       116.13 o                         
 -21   3   4        803.99        724.85       127.88 o                         
 -20   3   4       1691.00       1643.37       141.23 o                         
 -19   3   4        141.95        127.36       103.25 o                         
 -18   3   4        587.26        454.16        96.86 o                         
 -17   3   4       2446.22       2529.94       125.17 o                         
 -16   3   4       2089.88       1788.24       109.20 o                         
 -15   3   4         17.95        103.73        80.41 o                         
 -14   3   4       1835.80       1943.86        79.03 o                         
 -13   3   4       4670.94       4658.53       105.23 o                         
 -12   3   4       2565.94       2695.53        77.33 o                         
 -11   3   4        148.55        128.19        41.30 o                         
 -10   3   4      10948.60      10467.84       118.00 o                         
  -9   3   4       9653.04       9289.76       120.26 o                         
  -8   3   4       1539.74       1567.82        51.67 o                         
  -7   3   4       8560.97       8081.16        94.99 o                         
  -6   3   4      21916.74      21585.71       188.24 o                         
  -5   3   4       9039.09       8902.13        97.28 o                         
  -4   3   4       1191.44       1284.25        40.45 o                         
  -3   3   4      14396.47      14519.34       135.84 o                         
  -2   3   4      23292.09      23422.68       193.87 o                         
  -1   3   4       1106.64       1285.61        33.46 o                         
   0   3   4       9621.39       9574.35       101.44 o                         
   1   3   4      29661.95      28827.01       248.68 o                         
   2   3   4      14789.54      14571.70       137.35 o                         
   3   3   4         10.46         97.88        24.95 o                         
   4   3   4       8662.98       8621.85        93.49 o                         
   5   3   4      33452.36      33352.26       274.67 o                         
   6   3   4      12494.12      11996.95       131.29 o                         
   7   3   4        721.46        868.60        45.39 o                         
   8   3   4       7566.17       7324.37        96.69 o                         
   9   3   4       9896.48       9667.13       115.94 o                         
  10   3   4       1365.52       1316.20        55.25 o                         
  11   3   4       1363.51       1454.78        59.30 o                         
  12   3   4       3211.80       3429.85        94.29 o                         
  13   3   4       3762.38       3821.58       119.34 o                         
  14   3   4          4.27        -74.65        74.65 o                         
  15   3   4       1786.79       1887.49       105.51 o                         
  16   3   4       3701.87       3691.60       149.92 o                         
  17   3   4        777.23        708.05       106.83 o                         
  18   3   4        174.83        189.47       113.18 o                         
  19   3   4       1550.34       1349.90       136.38 o                         
  20   3   4       1295.32       1301.92       154.21 o                         
  21   3   4         38.73        283.67       135.46 o                         
 -21   4   4        261.46        271.41       117.00 o                         
 -20   4   4          0.01       -100.32       100.32 o                         
 -19   4   4        488.65        481.35       100.30 o                         
 -18   4   4        713.43        648.38       101.62 o                         
 -17   4   4        100.56         73.41        99.36 o                         
 -16   4   4        387.51        491.74        87.93 o                         
 -15   4   4       1385.91       1467.14        95.61 o                         
 -14   4   4       1104.01       1013.87        87.69 o                         
 -13   4   4          6.40         47.85        67.02 o                         
 -12   4   4        583.53        635.52        75.08 o                         
 -11   4   4       2363.63       2575.37        81.15 o                         
 -10   4   4        299.81        323.20        50.77 o                         
  -9   4   4        311.61        312.83        46.49 o                         
  -8   4   4        687.57        754.43        40.66 o                         
  -7   4   4        390.72        477.69        38.80 o                         
  -6   4   4         48.02         46.59        36.25 o                         
  -5   4   4        680.74        626.16        49.75 o                         
  -4   4   4        831.31        844.98        38.54 o                         
  -3   4   4       1840.31       1909.10        45.97 o                         
  -2   4   4        312.46        355.58        32.59 o                         
  -1   4   4       1925.40       2085.39        48.78 o                         
   0   4   4       3153.16       3192.79        59.20 o                         
   1   4   4       1536.71       1488.17        40.71 o                         
   2   4   4        371.00        428.43        33.04 o                         
   3   4   4       1275.97       1325.09        37.86 o                         
   4   4   4       3632.37       3508.79        61.18 o                         
   5   4   4         61.02         46.65        34.60 o                         
   6   4   4       3180.86       3215.12        73.99 o                         
   7   4   4       4916.95       4987.71        99.42 o                         
   8   4   4        706.96        618.70        51.21 o                         
   9   4   4        124.02        155.90        43.03 o                         
  10   4   4       4266.25       4332.92       102.35 o                         
  11   4   4        685.08        685.60        60.06 o                         
  12   4   4         78.01        161.31        67.78 o                         
  13   4   4        269.29        490.66        79.86 o                         
  14   4   4        403.74        225.99        81.99 o                         
  15   4   4        195.41        244.16        82.78 o                         
  16   4   4         82.49         49.81        89.08 o                         
  17   4   4        265.37        327.51       102.71 o                         
  18   4   4        192.40         38.03        98.60 o                         
  19   4   4          1.56       -115.93       115.93 o                         
  20   4   4         92.89        291.64       121.51 o                         
 -20   5   4       1251.45       1258.06       171.68 o                         
 -19   5   4        306.01        367.81       145.18 o                         
 -18   5   4        144.51        -63.30       115.53 o                         
 -17   5   4       2401.13       2682.23       146.24 o                         
 -16   5   4       2274.52       2788.60       135.47 o                         
 -15   5   4          2.29        172.52        95.07 o                         
 -14   5   4       3353.66       3391.92       133.13 o                         
 -13   5   4       5746.51       5905.88       154.14 o                         
 -12   5   4       1289.66       1324.17        89.22 o                         
 -11   5   4       2134.83       1932.24        86.47 o                         
 -10   5   4       5514.82       5820.69       135.60 o                         
  -9   5   4       3960.43       4234.55       100.00 o                         
  -8   5   4        691.53        798.63        54.50 o                         
  -7   5   4       3879.59       3821.42        77.93 o                         
  -6   5   4      10727.49      10543.54       135.97 o                         
  -5   5   4       3377.16       3750.42        70.29 o                         
  -4   5   4          8.54         16.52        34.40 o                         
  -3   5   4       9275.33       9238.06       106.68 o                         
  -2   5   4      13394.10      13515.87       134.63 o                         
  -1   5   4       5244.77       5091.53        74.84 o                         
   0   5   4       1335.36       1525.01        50.00 o                         
   1   5   4      12957.30      12853.48       139.61 o                         
   2   5   4      16468.93      16136.10       167.68 o                         
   3   5   4       1028.59        936.23        43.82 o                         
   4   5   4       3657.70       3909.06        79.03 o                         
   5   5   4      15416.58      15182.38       166.05 o                         
   6   5   4       5864.72       5619.04        95.77 o                         
   7   5   4        608.83        817.78        53.48 o                         
   8   5   4       7239.40       7649.71       137.06 o                         
   9   5   4       7785.29       7617.88       141.34 o                         
  10   5   4        847.01        786.66        77.50 o                         
  11   5   4       1786.84       2400.66       113.00 o                         
  12   5   4       7497.22       7548.94       182.06 o                         
  13   5   4       2429.62       2291.41       124.30 o                         
  14   5   4        147.75        327.69        96.58 o                         
  15   5   4       1603.05       2082.57       133.88 o                         
  16   5   4       2124.24       2102.99       145.00 o                         
  17   5   4        299.95        151.99       125.39 o                         
  18   5   4        214.84        131.46       123.86 o                         
  19   5   4        728.19        631.83       147.58 o                         
 -18   6   4         91.19         -5.93       139.52 o                         
 -17   6   4         47.49       -136.24       136.24 o                         
 -16   6   4         55.24        269.87       122.95 o                         
 -15   6   4        199.76        322.17       114.30 o                         
 -14   6   4         14.26         95.50       116.20 o                         
 -13   6   4        209.42        229.74        96.23 o                         
 -12   6   4        200.55        119.14        93.00 o                         
 -11   6   4         19.66        -69.73        83.61 o                         
 -10   6   4        119.28        246.22        80.79 o                         
  -9   6   4        303.37        253.01        78.16 o                         
  -8   6   4         35.47         13.88        64.11 o                         
  -7   6   4          4.67        -10.64        57.20 o                         
  -6   6   4         77.42        131.55        55.97 o                         
  -5   6   4         96.17         50.76        51.49 o                         
  -4   6   4       1165.46       1182.95        59.76 o                         
  -3   6   4        117.33         87.33        47.56 o                         
  -2   6   4         63.47        120.03        53.34 o                         
  -1   6   4        153.53        258.25        47.39 o                         
   0   6   4        313.64        374.59        50.24 o                         
   1   6   4         88.74        165.84        60.12 o                         
   2   6   4         93.32        159.03        43.63 o                         
   3   6   4        717.43        730.56        53.86 o                         
   4   6   4        575.54        601.66        59.40 o                         
   5   6   4        251.06        190.54        50.44 o                         
   6   6   4        493.73        474.13        63.57 o                         
   7   6   4        313.64        305.87        63.80 o                         
   8   6   4        247.75        282.96        68.82 o                         
   9   6   4         64.85        269.03        78.93 o                         
  10   6   4        437.54        471.67        92.14 o                         
  11   6   4        224.16         46.69        92.48 o                         
  12   6   4         50.69         33.54        95.81 o                         
  13   6   4         80.60        117.14       100.77 o                         
  14   6   4        101.39         -4.46       114.14 o                         
  15   6   4          5.47         32.06       131.06 o                         
  16   6   4          6.41       -103.33       126.84 o                         
  17   6   4         25.81         67.65       145.59 o                         
 -16   7   4        730.33        874.58       144.81 o                         
 -15   7   4         30.04        155.00       128.47 o                         
 -14   7   4        242.60        161.35       114.05 o                         
 -13   7   4       1129.06        937.11       130.02 o                         
 -12   7   4        575.92        547.99       112.42 o                         
 -11   7   4        124.55        117.12        93.25 o                         
 -10   7   4       1452.63       1465.17       114.39 o                         
  -9   7   4       1548.91       1919.32       126.22 o                         
  -8   7   4        121.72        317.50        90.77 o                         
  -7   7   4        731.53        649.03        93.69 o                         
  -6   7   4       3381.32       3255.18       125.88 o                         
  -5   7   4       2144.43       2171.13       103.88 o                         
  -4   7   4          8.47        111.78        65.93 o                         
  -3   7   4       1935.42       1737.09        82.11 o                         
  -2   7   4       2624.32       2426.35       102.68 o                         
  -1   7   4       1230.18       1185.62        81.84 o                         
   0   7   4         92.02         80.57        68.16 o                         
   1   7   4       3144.62       3062.70       105.22 o                         
   2   7   4       1739.11       1569.15        83.44 o                         
   3   7   4        294.06         79.83        64.32 o                         
   4   7   4       1396.97       1621.21        88.34 o                         
   5   7   4       3430.51       3384.94       121.35 o                         
   6   7   4        458.45        380.65        81.18 o                         
   7   7   4          6.01         39.98        75.31 o                         
   8   7   4       1438.94       1663.98       105.23 o                         
   9   7   4       1870.50       1606.12       124.28 o                         
  10   7   4        311.58        144.59       102.43 o                         
  11   7   4        345.10        532.21       117.39 o                         
  12   7   4       1253.39       1281.73       142.69 o                         
  13   7   4        423.05        207.90       134.49 o                         
  14   7   4          0.05        120.99       141.26 o                         
  15   7   4        379.70        445.10       146.43 o                         
 -13   8   4         94.33        -43.00       128.45 o                         
 -12   8   4        415.09        446.86       135.19 o                         
 -11   8   4        358.55        431.29       118.13 o                         
 -10   8   4         37.70        174.11       112.54 o                         
  -9   8   4        191.67        130.39       115.19 o                         
  -8   8   4        761.05        879.50       114.29 o                         
  -7   8   4        336.79        369.77       105.95 o                         
  -6   8   4        103.68        136.01       108.11 o                         
  -5   8   4        411.42        304.59       115.42 o                         
  -4   8   4        358.20        513.24       102.12 o                         
  -3   8   4        298.40        446.79        94.16 o                         
  -2   8   4         64.12         -7.23        78.06 o                         
  -1   8   4        686.85        778.19        97.53 o                         
   0   8   4       1006.63       1066.53        95.99 o                         
   1   8   4        106.97         84.89        78.85 o                         
   2   8   4        467.72        661.28        92.38 o                         
   3   8   4        835.80        854.49        93.79 o                         
   4   8   4        862.91        864.09        98.97 o                         
   5   8   4         13.91        -21.39        89.22 o                         
   6   8   4        783.85        881.18       108.75 o                         
   7   8   4       1306.42       1510.87       143.55 o                         
   8   8   4        161.62        -21.02       113.05 o                         
   9   8   4        186.05        371.72       151.13 o                         
  10   8   4        553.00        274.67       143.04 o                         
  11   8   4        372.38         60.29       147.72 o                         
  12   8   4         13.05       -142.76       151.73 o                         
  -8   9   4        219.03        141.35       142.65 o                         
  -7   9   4         15.00       -126.45       126.45 o                         
  -6   9   4        233.84         46.54       143.11 o                         
  -5   9   4        229.79        262.65       133.03 o                         
  -4   9   4          6.24         19.48       113.59 o                         
  -3   9   4        163.50         99.33       152.53 o                         
  -2   9   4        272.28        378.44       118.72 o                         
  -1   9   4        125.23        -14.40       119.23 o                         
   0   9   4        154.11        163.91        97.83 o                         
   1   9   4        226.60        195.24        86.98 o                         
   2   9   4         35.34         33.00        84.90 o                         
   3   9   4          0.52        114.62        90.95 o                         
   4   9   4         24.17        -96.38        96.38 o                         
   5   9   4         79.14        -57.36       118.64 o                         
   6   9   4         12.15        -15.77       128.46 o                         
   7   9   4          1.06       -119.64       135.89 o                         
 -23   1   5         21.48        124.75       136.18 o                         
 -22   1   5       1472.82       1454.09       148.62 o                         
 -21   1   5       2528.68       2771.39       167.69 o                         
 -20   1   5        524.10        477.02       112.57 o                         
 -19   1   5       1160.52       1011.36       116.21 o                         
 -18   1   5       4525.80       4442.67       133.49 o                         
 -17   1   5       5504.96       4939.63       135.93 o                         
 -16   1   5         13.77        -65.95        65.95 o                         
 -15   1   5       5925.29       6044.44       128.64 o                         
 -14   1   5       8413.69       7919.23       136.23 o                         
 -13   1   5       5471.04       5586.96       116.85 o                         
 -12   1   5        308.33        383.71        54.52 o                         
 -11   1   5      16294.80      16059.22       188.24 o                         
 -10   1   5      17161.69      17057.54       179.63 o                         
  -9   1   5       4110.21       4373.86        76.21 o                         
  -8   1   5      14471.49      14772.78       150.87 o                         
  -7   1   5      33066.48      32263.98       260.22 o                         
  -6   1   5      28138.52      28310.96       226.61 o                         
  -5   1   5       1479.09       1555.91        33.97 o                         
  -4   1   5      33535.59      34169.55       218.18 o                         
  -3   1   5      85365.69      86759.16       545.02 o                         
  -2   1   5      33898.52      33913.70       216.94 o                         
  -1   1   5         80.52        136.12        22.14 o                         
   0   1   5      70620.16      72423.26       436.72 o                         
   1   1   5      60710.74      60708.28       372.90 o                         
   2   1   5        672.45        739.08        25.88 o                         
   3   1   5      11706.34      11988.51        94.03 o                         
   4   1   5      33089.13      32838.94       240.37 o                         
   5   1   5       9512.40       9746.43        97.55 o                         
   6   1   5       1132.80       1051.12        38.37 o                         
   7   1   5      21078.16      20348.49       183.75 o                         
   8   1   5      19082.64      19298.07       185.49 o                         
   9   1   5       2219.31       2478.12        65.68 o                         
  10   1   5       4471.41       4468.17        93.13 o                         
  11   1   5      19385.98      19347.74       221.07 o                         
  12   1   5       8429.13       8803.50       148.62 o                         
  13   1   5          7.26        -37.23        64.95 o                         
  14   1   5       5921.45       5747.11       127.40 o                         
  15   1   5       6187.30       6251.37       145.28 o                         
  16   1   5       1994.31       2174.42       119.15 o                         
  17   1   5        123.93         20.99        92.45 o                         
  18   1   5       3173.42       3142.89       146.35 o                         
  19   1   5       2985.23       3497.74       157.26 o                         
  20   1   5        219.13        291.17       123.30 o                         
  21   1   5        597.00        505.59       144.31 o                         
  22   1   5       1670.90       1741.13       172.53 o                         
 -23   2   5        623.53        771.18       314.64 o                         
 -22   2   5        198.25        299.79       136.89 o                         
 -21   2   5        154.11        119.69       120.58 o                         
 -20   2   5       1329.18       1211.74       123.47 o                         
 -19   2   5        874.80        738.29       104.16 o                         
 -18   2   5         16.43        -88.49        88.49 o                         
 -17   2   5       1209.37       1120.03       104.91 o                         
 -16   2   5       1594.46       1263.04        89.21 o                         
 -15   2   5        814.32        643.96        75.42 o                         
 -14   2   5         47.90          6.64        60.13 o                         
 -13   2   5       3293.84       3325.72        90.99 o                         
 -12   2   5       2595.12       2300.18        77.25 o                         
 -11   2   5       1385.27       1270.46        65.08 o                         
 -10   2   5        634.99        700.16        48.18 o                         
  -9   2   5       3401.67       3297.42        70.71 o                         
  -8   2   5       6466.06       6280.97        91.63 o                         
  -7   2   5       4912.14       5311.00        77.60 o                         
  -6   2   5       5285.87       5324.71        72.64 o                         
  -5   2   5      20486.32      20725.04       178.59 o                         
  -4   2   5       7615.87       7343.85        77.31 o                         
  -3   2   5       2842.63       3115.36        49.11 o                         
  -2   2   5      14740.91      14232.15       112.47 o                         
  -1   2   5      14218.11      13199.87       113.91 o                         
   0   2   5       7228.21       7053.16        67.93 o                         
   1   2   5       9530.38       9643.58        84.89 o                         
   2   2   5      22296.81      22104.94       165.42 o                         
   3   2   5      15580.78      15423.74       129.56 o                         
   4   2   5        533.95        442.67        29.02 o                         
   5   2   5       9690.79       9646.89        98.60 o                         
   6   2   5      13275.00      13232.19       123.56 o                         
   7   2   5       3351.69       3722.62        67.66 o                         
   8   2   5       1048.18       1036.72        47.52 o                         
   9   2   5       5643.57       5505.75        88.97 o                         
  10   2   5       2202.26       2248.12        65.74 o                         
  11   2   5        180.34        167.29        52.34 o                         
  12   2   5        447.59        391.64        56.28 o                         
  13   2   5       1073.48       1207.40        80.75 o                         
  14   2   5        251.34        288.79        75.09 o                         
  15   2   5         87.21        -65.08        72.65 o                         
  16   2   5        914.57        959.39        98.52 o                         
  17   2   5       1042.82       1016.72       117.81 o                         
  18   2   5         97.82         42.68       111.60 o                         
  19   2   5        183.87         -6.03       116.90 o                         
  20   2   5       1032.47       1137.96       138.87 o                         
  21   2   5        453.94        434.42       131.01 o                         
 -22   3   5        137.02          0.21       126.80 o                         
 -21   3   5        819.13        913.29       136.41 o                         
 -20   3   5        394.38        244.26       114.77 o                         
 -19   3   5         11.82        -99.99        99.99 o                         
 -18   3   5       1798.11       1592.71       121.76 o                         
 -17   3   5       2177.33       2242.37       119.91 o                         
 -16   3   5        167.90        184.83        84.86 o                         
 -15   3   5       1470.54       1575.04        90.90 o                         
 -14   3   5       5521.26       5732.91       131.91 o                         
 -13   3   5       2319.98       2434.20        81.00 o                         
 -12   3   5        114.31        125.23        42.43 o                         
 -11   3   5       7188.41       7396.68       117.51 o                         
 -10   3   5       7573.85       7650.81       112.59 o                         
  -9   3   5       1714.59       1911.25        60.85 o                         
  -8   3   5       2126.42       2188.67        59.12 o                         
  -7   3   5      11679.89      11662.85       124.68 o                         
  -6   3   5       5642.19       5802.74        79.46 o                         
  -5   3   5        121.99         45.31        32.10 o                         
  -4   3   5       9522.53       9459.93       109.36 o                         
  -3   3   5       2843.54       2807.29        51.27 o                         
  -2   3   5        547.05        518.75        27.41 o                         
  -1   3   5        108.34        192.91        23.94 o                         
   0   3   5       6627.36       6600.28        76.57 o                         
   1   3   5      14233.84      14474.08       138.63 o                         
   2   3   5        257.05        236.72        24.51 o                         
   3   3   5       3890.50       4075.45        64.51 o                         
   4   3   5      11160.18      10789.96       117.68 o                         
   5   3   5       6607.24       6241.47        86.43 o                         
   6   3   5        530.35        412.42        38.46 o                         
   7   3   5       5779.38       5782.62        93.71 o                         
   8   3   5       8753.44       8571.89       111.74 o                         
   9   3   5       3250.36       3366.67        69.68 o                         
  10   3   5       1742.62       2058.97        59.09 o                         
  11   3   5       4171.39       4423.46        88.54 o                         
  12   3   5       4585.93       4883.20       119.41 o                         
  13   3   5         16.03        -68.97        68.97 o                         
  14   3   5        954.29        901.84       102.29 o                         
  15   3   5       3464.83       3368.03       131.94 o                         
  16   3   5        678.64        661.85       101.14 o                         
  17   3   5        316.88        264.48        97.99 o                         
  18   3   5       1367.56       1290.67       128.28 o                         
  19   3   5        708.96        508.95       124.72 o                         
  20   3   5          3.17        -41.29       128.35 o                         
  21   3   5        373.47        204.08       151.97 o                         
 -21   4   5         76.48         74.09       117.16 o                         
 -20   4   5       1172.29        930.80       120.41 o                         
 -19   4   5       1641.07       1720.64       128.91 o                         
 -18   4   5        217.99        196.86        95.89 o                         
 -17   4   5        993.20        901.79       116.34 o                         
 -16   4   5       4060.91       4034.18       137.98 o                         
 -15   4   5       2425.84       2592.83       116.57 o                         
 -14   4   5        261.06        127.28        74.55 o                         
 -13   4   5       2911.16       2893.52        99.63 o                         
 -12   4   5       8311.92       8176.65       152.10 o                         
 -11   4   5       2517.57       2598.98        90.34 o                         
 -10   4   5       2933.59       2895.62        75.21 o                         
  -9   4   5      16552.32      15977.06       176.82 o                         
  -8   4   5       8234.19       8235.58       109.44 o                         
  -7   4   5         86.97         88.04        36.06 o                         
  -6   4   5       8855.02       8395.95       123.95 o                         
  -5   4   5      17540.41      16898.50       180.35 o                         
  -4   4   5       6392.21       6405.57        92.33 o                         
  -3   4   5        121.51        158.84        32.54 o                         
  -2   4   5      15067.24      14803.60       148.11 o                         
  -1   4   5      21611.75      20631.79       197.32 o                         
   0   4   5       2678.45       2618.27        52.16 o                         
   1   4   5       3809.46       4099.02        68.58 o                         
   2   4   5      18007.92      17716.37       184.18 o                         
   3   4   5      13434.87      13100.77       139.97 o                         
   4   4   5        855.28        791.80        43.91 o                         
   5   4   5       9814.63      10129.06       141.67 o                         
   6   4   5      13650.93      13633.82       166.43 o                         
   7   4   5       4171.22       3959.38        89.86 o                         
   8   4   5        698.59        865.38        58.51 o                         
   9   4   5       6751.61       6961.71       127.81 o                         
  10   4   5       3423.89       3461.07        92.88 o                         
  11   4   5       1717.36       1497.28        86.88 o                         
  12   4   5       2222.92       2565.26       110.89 o                         
  13   4   5       6324.61       6688.77       170.86 o                         
  14   4   5       1701.20       1630.05       117.20 o                         
  15   4   5        106.84        112.82        98.10 o                         
  16   4   5       2559.72       3014.08       154.66 o                         
  17   4   5       2208.72       2102.98       138.98 o                         
  18   4   5        126.80       -109.38       109.38 o                         
  19   4   5        356.38        390.42       122.49 o                         
  20   4   5       1240.66       1449.83       144.41 o                         
 -20   5   5         60.03        131.07       144.48 o                         
 -19   5   5          9.77         78.18       132.32 o                         
 -18   5   5          9.31         79.19       111.22 o                         
 -17   5   5         27.06         34.27       116.85 o                         
 -16   5   5         10.43        124.18       104.37 o                         
 -15   5   5          5.27        -25.36        96.78 o                         
 -14   5   5         27.60        -88.27        88.27 o                         
 -13   5   5         48.17         24.94        85.13 o                         
 -12   5   5        624.56        594.87        80.55 o                         
 -11   5   5         37.01        -27.66        71.30 o                         
 -10   5   5       1122.91       1045.80        73.33 o                         
  -9   5   5        137.28        257.26        58.10 o                         
  -8   5   5         50.96         39.47        46.38 o                         
  -7   5   5         15.11         55.79        37.51 o                         
  -6   5   5        171.94        224.99        36.92 o                         
  -5   5   5        200.27        233.91        46.68 o                         
  -4   5   5        768.02        745.84        52.38 o                         
  -3   5   5          8.36        -16.02        30.26 o                         
  -2   5   5          4.91         35.54        36.34 o                         
  -1   5   5          0.45         14.19        31.84 o                         
   0   5   5         24.23         57.54        45.19 o                         
   1   5   5          2.93        -13.18        42.68 o                         
   2   5   5          2.41        -34.45        34.45 o                         
   3   5   5         20.12          5.89        39.08 o                         
   4   5   5        338.06        289.27        45.04 o                         
   5   5   5        171.21         98.01        40.93 o                         
   6   5   5        138.58         92.78        45.52 o                         
   7   5   5         74.84        -16.85        55.37 o                         
   8   5   5        246.52        100.16        60.95 o                         
   9   5   5         73.45         46.59        62.86 o                         
  10   5   5         29.26         40.05        75.05 o                         
  11   5   5         81.87        156.32        79.95 o                         
  12   5   5        227.66        192.14        85.59 o                         
  13   5   5        131.16        239.98        94.17 o                         
  14   5   5         69.27        -33.19        97.82 o                         
  15   5   5          7.88       -102.61       102.61 o                         
  16   5   5          1.39         56.08       109.42 o                         
  17   5   5         15.08       -122.94       122.94 o                         
  18   5   5         13.89        -74.23       124.78 o                         
  19   5   5          5.56        414.03       715.32 o                         
 -18   6   5        252.28        197.25       147.44 o                         
 -17   6   5         76.84         61.05       130.50 o                         
 -16   6   5       1767.39       1754.57       139.85 o                         
 -15   6   5       1287.61       1389.66       125.38 o                         
 -14   6   5         10.13         50.38       101.83 o                         
 -13   6   5       2493.03       2511.53       135.80 o                         
 -12   6   5       4195.85       4218.11       157.86 o                         
 -11   6   5        341.57        516.61        94.41 o                         
 -10   6   5       1308.78       1142.73        94.68 o                         
  -9   6   5       4155.93       4185.27       129.83 o                         
  -8   6   5       3885.69       4308.45       127.17 o                         
  -7   6   5        115.86        166.77        61.99 o                         
  -6   6   5       2847.79       2776.31        94.12 o                         
  -5   6   5       7987.98       7814.19       144.23 o                         
  -4   6   5       3240.62       3457.22        91.38 o                         
  -3   6   5       1571.07       1376.42        68.79 o                         
  -2   6   5       3875.31       3890.81       102.97 o                         
  -1   6   5       5058.87       5018.73       124.64 o                         
   0   6   5       1223.51       1230.14        92.24 o                         
   1   6   5       1155.68       1267.96        93.60 o                         
   2   6   5       4772.08       4759.41       109.29 o                         
   3   6   5       3569.74       3437.82        98.59 o                         
   4   6   5        430.71        260.85        63.19 o                         
   5   6   5       1675.03       1954.88        88.06 o                         
   6   6   5       5604.34       5424.25       125.78 o                         
   7   6   5       2935.22       2704.97        98.04 o                         
   8   6   5        166.43        346.48        70.77 o                         
   9   6   5       4095.86       4369.73       131.94 o                         
  10   6   5       4060.16       4042.20       179.83 o                         
  11   6   5        172.95         71.30        93.80 o                         
  12   6   5       1260.47       1502.68       121.48 o                         
  13   6   5       2612.04       2859.68       152.50 o                         
  14   6   5        768.52        648.95       127.72 o                         
  15   6   5         90.64        330.56       132.35 o                         
  16   6   5        935.79        659.38       151.49 o                         
  17   6   5       1023.60       1015.74       154.26 o                         
 -16   7   5          0.42         58.41       132.05 o                         
 -15   7   5        306.77        110.03       129.66 o                         
 -14   7   5        379.04        561.10       131.32 o                         
 -13   7   5        246.47        256.79       112.12 o                         
 -12   7   5        131.24         49.74       105.42 o                         
 -11   7   5        974.26        980.06       112.95 o                         
 -10   7   5        537.32        548.16       103.62 o                         
  -9   7   5         11.37        -85.75        85.75 o                         
  -8   7   5        780.81        809.48       107.16 o                         
  -7   7   5        923.47        844.69        96.01 o                         
  -6   7   5         36.06        -61.52        93.62 o                         
  -5   7   5        114.19         96.53        66.19 o                         
  -4   7   5        901.45       1150.11        96.61 o                         
  -3   7   5        533.42        565.49        76.06 o                         
  -2   7   5         36.91        112.65        69.42 o                         
  -1   7   5        409.96        465.84        67.41 o                         
   0   7   5        583.96        721.14        78.45 o                         
   1   7   5        241.30        250.16        59.32 o                         
   2   7   5         33.02        -16.40        50.56 o                         
   3   7   5         47.52         73.11        74.00 o                         
   4   7   5        642.79        789.97        74.34 o                         
   5   7   5        573.96        514.88        87.31 o                         
   6   7   5         79.15        177.70        87.20 o                         
   7   7   5        360.10        425.97        92.27 o                         
   8   7   5        913.27       1067.98       115.05 o                         
   9   7   5        174.45        207.26       102.58 o                         
  10   7   5         78.04        126.57       105.15 o                         
  11   7   5        461.85        491.21       122.27 o                         
  12   7   5        339.68        156.57       128.82 o                         
  13   7   5          0.03       -120.03       120.03 o                         
  14   7   5        336.65        326.85       146.02 o                         
  15   7   5        320.38         65.59       717.38 o                         
 -13   8   5         48.94       -541.11       541.11 o                         
 -12   8   5        407.30        362.76       127.20 o                         
 -11   8   5        176.36        106.80       115.65 o                         
 -10   8   5          7.14         49.26       103.39 o                         
  -9   8   5        220.27        121.53        99.23 o                         
  -8   8   5        451.37        189.92       117.34 o                         
  -7   8   5        157.58         77.98       111.39 o                         
  -6   8   5         85.72        -55.77       103.56 o                         
  -5   8   5       1051.30        660.79       123.23 o                         
  -4   8   5        786.55        873.98       126.23 o                         
  -3   8   5         21.66         28.86        76.36 o                         
  -2   8   5        660.32        454.27        88.14 o                         
  -1   8   5       1393.55       1166.80        88.87 o                         
   0   8   5        246.69        317.47        63.22 o                         
   1   8   5        378.80        235.30       101.71 o                         
   2   8   5       1232.03       1200.66       129.77 o                         
   3   8   5        587.29        407.35        85.55 o                         
   4   8   5          0.29         34.34        99.83 o                         
   5   8   5        566.86        404.52        93.60 o                         
   6   8   5        696.95        415.02       104.11 o                         
   7   8   5        148.90        224.51       111.52 o                         
   8   8   5        130.12        410.10       141.02 o                         
   9   8   5        245.75        134.07       142.91 o                         
  10   8   5        234.28        -19.92       149.66 o                         
  11   8   5         12.80       -147.53       147.53 o                         
  -8   9   5        180.54       -563.65       563.65 o                         
  -7   9   5        609.64        216.07       135.52 o                         
  -6   9   5        397.33        393.20       135.87 o                         
  -5   9   5          6.51        133.16       134.30 o                         
  -4   9   5        407.49        455.70       133.09 o                         
  -3   9   5        737.03        877.63       115.33 o                         
  -2   9   5         22.19       -108.46       108.46 o                         
  -1   9   5         48.46        131.27       107.05 o                         
   0   9   5        570.38        768.75       134.84 o                         
   1   9   5        473.05        768.21       139.57 o                         
   2   9   5         26.73        -24.04       135.97 o                         
   3   9   5        258.01        181.63       130.84 o                         
   4   9   5        787.28        876.26       150.20 o                         
   5   9   5        239.75        351.74        89.63 o                         
   6   9   5         43.95          5.28       134.11 o                         
 -23   0   6        440.50        288.48       182.56 o                         
 -22   0   6         92.78        -60.17       157.36 o                         
 -21   0   6       1976.25       1906.31       187.85 o                         
 -20   0   6       3814.71       3458.72       197.53 o                         
 -19   0   6         32.02        117.89       116.39 o                         
 -18   0   6       1207.54       1634.51       151.11 o                         
 -17   0   6      11904.74      11939.79       382.80 o                         
 -16   0   6       2992.76       2992.57       169.19 o                         
 -15   0   6        676.76        628.28       110.16 o                         
 -14   0   6      12644.56      13038.69       280.68 o                         
 -13   0   6      14796.47      15193.02       277.97 o                         
 -12   0   6       4955.25       4880.44       149.04 o                         
 -11   0   6       3598.05       3712.34       120.93 o                         
 -10   0   6      28031.09      27372.50       384.22 o                         
  -9   0   6      30091.43      30472.44       413.31 o                         
  -8   0   6        794.03        799.45        53.50 o                         
  -7   0   6      19017.09      18730.71       234.06 o                         
  -6   0   6      39560.90      39190.28       409.74 o                         
  -5   0   6      17438.91      17158.92       199.29 o                         
  -4   0   6        554.09        747.55        41.82 o                         
  -3   0   6      38454.45      39654.37       389.29 o                         
  -2   0   6      33111.19      33691.33       330.07 o                         
  -1   0   6       1893.17       1957.24        57.88 o                         
   0   0   6       1022.26        797.75        31.38 o                         
   1   0   6      17482.10      16210.01       180.24 o                         
   2   0   6      41430.62      40760.27       427.61 o                         
   3   0   6       1483.94       1644.69        53.33 o                         
   4   0   6      21425.21      20282.54       251.15 o                         
   5   0   6      27743.40      26176.10       326.58 o                         
   6   0   6      17838.75      17980.47       252.97 o                         
   7   0   6      11822.53      11218.66       186.85 o                         
   8   0   6      26673.94      25813.56       376.31 o                         
   9   0   6      16660.71      16696.66       279.09 o                         
  10   0   6         38.35        -44.67        61.29 o                         
  11   0   6      12322.83      12048.01       229.09 o                         
  12   0   6      18855.39      18643.60       342.63 o                         
  13   0   6       3946.01       3926.58       134.73 o                         
  14   0   6       2422.66       2025.83       162.22 o                         
  15   0   6       7880.64       7688.13       342.54 o                         
  16   0   6       6078.97       6019.07       289.79 o                         
  17   0   6         48.33        101.72       139.08 o                         
  18   0   6        779.38        803.35       170.04 o                         
  19   0   6       2787.67       2884.20       214.02 o                         
  20   0   6       1740.75       2039.08       224.33 o                         
  21   0   6         75.30        151.94       189.39 o                         
 -23   1   6        208.95        231.92       156.16 o                         
 -22   1   6        381.47        111.32       138.47 o                         
 -21   1   6         16.04        -82.30       114.58 o                         
 -20   1   6         98.35         52.80        85.75 o                         
 -19   1   6        316.03        183.42        92.87 o                         
 -18   1   6         93.16         47.46        83.15 o                         
 -17   1   6         26.17          1.92        76.16 o                         
 -16   1   6        259.64        274.82        74.94 o                         
 -15   1   6       1415.19       1227.26        83.42 o                         
 -14   1   6        371.45        256.75        68.73 o                         
 -13   1   6        412.84        369.93        60.75 o                         
 -12   1   6       1652.33       1481.16        73.30 o                         
 -11   1   6       1230.45       1126.19        57.31 o                         
 -10   1   6       1415.54       1515.92        58.02 o                         
  -9   1   6        996.94       1172.49        50.79 o                         
  -8   1   6       2009.80       2072.07        54.09 o                         
  -7   1   6       1055.20       1112.07        40.94 o                         
  -6   1   6        949.86       1118.23        36.03 o                         
  -5   1   6       3486.57       4002.99        59.00 o                         
  -4   1   6       3735.80       4091.40        59.40 o                         
  -3   1   6       1529.50       1895.92        38.33 o                         
  -2   1   6        562.91        687.17        26.24 o                         
  -1   1   6       2885.07       2890.77        40.78 o                         
   0   1   6       4213.84       4197.79        51.28 o                         
   1   1   6         72.73         79.05        21.22 o                         
   2   1   6        515.90        727.23        30.90 o                         
   3   1   6        823.48        628.10        29.03 o                         
   4   1   6       5514.32       5346.58        69.58 o                         
   5   1   6         16.24         83.62        26.06 o                         
   6   1   6       1688.57       1664.06        44.34 o                         
   7   1   6       5999.30       5760.98        87.31 o                         
   8   1   6        517.04        593.56        47.60 o                         
   9   1   6       2809.98       2785.76        74.23 o                         
  10   1   6       4228.46       4301.14        93.44 o                         
  11   1   6        901.97        898.40        63.39 o                         
  12   1   6        100.69         73.14        48.53 o                         
  13   1   6        762.65        771.29        68.61 o                         
  14   1   6        516.95        429.46        78.31 o                         
  15   1   6          8.24        -14.34        82.77 o                         
  16   1   6        195.13        350.74        97.40 o                         
  17   1   6        137.18        -40.20        90.79 o                         
  18   1   6         68.65       -107.47       107.47 o                         
  19   1   6         10.75        -16.74       116.14 o                         
  20   1   6        124.13         89.89       112.45 o                         
  21   1   6        135.83         60.60       138.67 o                         
 -22   2   6         58.48        -62.51       127.64 o                         
 -21   2   6       1359.35       1213.77       142.07 o                         
 -20   2   6       2012.49       1951.09       133.30 o                         
 -19   2   6        171.35        163.16        98.85 o                         
 -18   2   6        908.53        989.93        99.59 o                         
 -17   2   6       4455.66       4458.51       149.01 o                         
 -16   2   6       4701.78       4662.20       138.02 o                         
 -15   2   6         33.16         67.64        66.10 o                         
 -14   2   6       7412.45       7482.25       146.87 o                         
 -13   2   6       9598.90       9363.84       150.93 o                         
 -12   2   6        962.30       1009.47        66.08 o                         
 -11   2   6       2527.07       2681.24        77.19 o                         
 -10   2   6       9388.09       9403.94       124.55 o                         
  -9   2   6      13519.06      13318.70       149.69 o                         
  -8   2   6        210.84        197.62        35.91 o                         
  -7   2   6       3461.12       3505.97        63.14 o                         
  -6   2   6      21555.25      21087.00       186.86 o                         
  -5   2   6      19629.68      19729.28       170.25 o                         
  -4   2   6        812.57        833.74        32.21 o                         
  -3   2   6      11303.94      10678.07       100.90 o                         
  -2   2   6      35410.45      35776.23       265.74 o                         
  -1   2   6       5583.99       5891.35        71.71 o                         
   0   2   6       4123.12       3902.55        56.42 o                         
   1   2   6      47029.96      47845.34       377.27 o                         
   2   2   6      17226.18      17065.82       152.13 o                         
   3   2   6        152.55        156.01        27.23 o                         
   4   2   6      18036.50      18003.51       161.85 o                         
   5   2   6      10966.63      11012.17       116.07 o                         
   6   2   6       1716.98       1707.62        44.65 o                         
   7   2   6       1593.75       1659.99        53.38 o                         
   8   2   6       8806.98       8528.66       115.15 o                         
   9   2   6       6586.84       6865.51       108.83 o                         
  10   2   6         12.92         10.45        42.76 o                         
  11   2   6       4255.96       4425.48        98.24 o                         
  12   2   6       8493.30       8207.69       155.37 o                         
  13   2   6       2363.91       2634.57       118.26 o                         
  14   2   6        178.73        176.28        74.24 o                         
  15   2   6       3918.61       3817.78       130.45 o                         
  16   2   6       3560.08       3306.17       139.87 o                         
  17   2   6        735.71        844.73       119.23 o                         
  18   2   6        259.12        259.15       117.76 o                         
  19   2   6       2533.62       2357.98       152.00 o                         
  20   2   6       1155.50       1028.19       140.76 o                         
  21   2   6          0.12        -80.32       138.36 o                         
 -22   3   6       1283.19       1368.88       154.44 o                         
 -21   3   6        292.44        301.46       129.99 o                         
 -20   3   6        380.35        313.68       115.16 o                         
 -19   3   6       2576.06       2331.29       143.13 o                         
 -18   3   6       2486.15       2372.41       129.75 o                         
 -17   3   6         21.69         -3.05        81.51 o                         
 -16   3   6       2619.47       2381.83       114.78 o                         
 -15   3   6       3692.30       3754.16       125.84 o                         
 -14   3   6        537.22        486.14        72.98 o                         
 -13   3   6       1112.12        996.28        76.31 o                         
 -12   3   6       7151.31       6994.24       127.31 o                         
 -11   3   6       5014.21       4855.65       102.14 o                         
 -10   3   6        133.88        191.85        46.80 o                         
  -9   3   6       5572.65       5586.83        97.46 o                         
  -8   3   6      13165.81      12885.28       142.14 o                         
  -7   3   6       6350.61       6144.84        85.11 o                         
  -6   3   6        249.15        246.23        41.08 o                         
  -5   3   6       1741.85       1674.90        48.09 o                         
  -4   3   6      16294.31      16087.67       156.29 o                         
  -3   3   6       4903.89       5103.31        76.40 o                         
  -2   3   6         92.03         39.70        27.26 o                         
  -1   3   6      10855.97      10717.82       110.57 o                         
   0   3   6      13352.91      13451.64       126.06 o                         
   1   3   6          4.95          9.31        27.53 o                         
   2   3   6      11378.85      10677.38       119.57 o                         
   3   3   6      31330.74      31117.94       278.02 o                         
   4   3   6       7899.80       7539.62       104.87 o                         
   5   3   6       2303.10       2523.30        61.36 o                         
   6   3   6      14626.96      14623.05       164.66 o                         
   7   3   6      14326.22      14196.93       160.55 o                         
   8   3   6        546.37        511.03        42.59 o                         
   9   3   6       4168.86       4187.09        86.29 o                         
  10   3   6       2990.95       3147.90        80.08 o                         
  11   3   6       2158.68       2389.81        83.24 o                         
  12   3   6        145.66        218.11        58.49 o                         
  13   3   6       2134.53       2182.34        98.20 o                         
  14   3   6       2765.25       3033.33       117.96 o                         
  15   3   6        546.96        698.61       102.25 o                         
  16   3   6        481.37        233.34       103.42 o                         
  17   3   6       2188.82       2417.58       157.66 o                         
  18   3   6       1202.22       1260.31       145.36 o                         
  19   3   6         42.88        -64.69       126.31 o                         
  20   3   6        437.53        381.38       146.14 o                         
 -21   4   6         97.56        174.31       116.37 o                         
 -20   4   6         76.73       -102.38       102.38 o                         
 -19   4   6        113.83        -68.66        95.19 o                         
 -18   4   6          3.97         -7.55        90.58 o                         
 -17   4   6        239.46        309.44        95.01 o                         
 -16   4   6        494.17        559.58        88.52 o                         
 -15   4   6        148.71        148.02        84.09 o                         
 -14   4   6        132.79        225.68        70.65 o                         
 -13   4   6       1286.28       1454.98        92.61 o                         
 -12   4   6       1665.94       1647.09        86.13 o                         
 -11   4   6         62.08         33.10        62.32 o                         
 -10   4   6       1586.67       1808.35        75.98 o                         
  -9   4   6       5711.85       5973.37        99.41 o                         
  -8   4   6        718.45        693.86        53.51 o                         
  -7   4   6       3003.01       2967.40        80.76 o                         
  -6   4   6       5198.49       5515.39       100.43 o                         
  -5   4   6       1282.02       1288.99        51.07 o                         
  -4   4   6        948.06       1107.58        48.30 o                         
  -3   4   6       4040.19       4140.24        72.67 o                         
  -2   4   6        651.49        594.51        40.43 o                         
  -1   4   6         32.87         31.84        30.89 o                         
   0   4   6        312.07        304.32        48.05 o                         
   1   4   6        898.12        908.70        40.65 o                         
   2   4   6        518.49        574.22        35.94 o                         
   3   4   6         16.32         36.84        32.11 o                         
   4   4   6       1328.91       1306.07        50.43 o                         
   5   4   6        757.99        577.05        46.72 o                         
   6   4   6        708.02        639.34        44.08 o                         
   7   4   6         23.84        -43.63        43.63 o                         
   8   4   6        922.20        940.30        67.61 o                         
   9   4   6       1009.85        951.68        62.25 o                         
  10   4   6       1080.40        929.60        70.99 o                         
  11   4   6         59.04         40.12        98.35 o                         
  12   4   6       1490.28       1334.82        99.62 o                         
  13   4   6        777.99        796.53        97.02 o                         
  14   4   6          5.39         84.75        90.59 o                         
  15   4   6        433.79        327.56       110.45 o                         
  16   4   6        501.31        515.95       124.64 o                         
  17   4   6         23.86        -16.50       121.62 o                         
  18   4   6        172.47        165.38       138.39 o                         
  19   4   6        365.89        385.40       147.43 o                         
 -19   5   6       1096.23       1044.41       142.57 o                         
 -18   5   6        869.00        948.95       140.90 o                         
 -17   5   6         36.68          9.85       106.92 o                         
 -16   5   6        858.71        796.35       109.62 o                         
 -15   5   6       3347.91       3409.13       147.55 o                         
 -14   5   6       2150.95       2387.42       125.07 o                         
 -13   5   6         55.97        120.96        82.61 o                         
 -12   5   6       3956.05       3813.31       124.01 o                         
 -11   5   6       7375.44       7614.06       152.22 o                         
 -10   5   6       1758.41       1855.90        94.50 o                         
  -9   5   6       3181.92       3155.80       118.14 o                         
  -8   5   6      11357.88      11005.49       183.27 o                         
  -7   5   6       4525.76       4893.94       113.28 o                         
  -6   5   6         37.86        -28.83        47.74 o                         
  -5   5   6      12130.40      11989.81       158.44 o                         
  -4   5   6      15543.57      15603.25       189.90 o                         
  -3   5   6       1191.08       1188.65        49.40 o                         
  -2   5   6       3663.12       3875.37        83.13 o                         
  -1   5   6      12580.19      12603.24       156.92 o                         
   0   5   6       7570.78       7720.98       128.67 o                         
   1   5   6         28.88        -23.98        38.57 o                         
   2   5   6       3160.36       3300.86        69.61 o                         
   3   5   6       6506.09       6434.97       104.19 o                         
   4   5   6       1990.78       1895.57        68.44 o                         
   5   5   6        498.13        589.20        58.23 o                         
   6   5   6       3365.55       3446.69        92.07 o                         
   7   5   6       3993.88       4142.94       107.73 o                         
   8   5   6       1056.13        866.72        73.52 o                         
   9   5   6       1566.54       1961.57        93.81 o                         
  10   5   6       4901.86       5142.59       145.91 o                         
  11   5   6       3735.23       3696.81       139.92 o                         
  12   5   6         43.02        -83.89        91.05 o                         
  13   5   6       1533.44       1845.63       121.16 o                         
  14   5   6       3761.78       3798.48       158.76 o                         
  15   5   6        901.03        742.35       121.47 o                         
  16   5   6        190.63        172.26       116.67 o                         
  17   5   6       1509.61       1832.16       174.66 o                         
  18   5   6       1322.17       1263.65       197.28 o                         
 -18   6   6         19.58        144.69       164.66 o                         
 -17   6   6         17.66        -67.99       107.53 o                         
 -16   6   6         63.21        185.26       117.80 o                         
 -15   6   6         68.40         48.42       110.67 o                         
 -14   6   6         75.89        109.62       104.34 o                         
 -13   6   6        374.63        407.46       105.42 o                         
 -12   6   6          1.30        -48.03        88.89 o                         
 -11   6   6        350.79        381.94        95.81 o                         
 -10   6   6        243.93        120.03        85.60 o                         
  -9   6   6         70.86        -37.83        71.64 o                         
  -8   6   6          7.33         -4.92        70.04 o                         
  -7   6   6        370.44        310.37        65.48 o                         
  -6   6   6        367.29        346.81        64.60 o                         
  -5   6   6         15.86         23.61        53.81 o                         
  -4   6   6        294.37        395.79        65.58 o                         
  -3   6   6        292.34        400.72        57.53 o                         
  -2   6   6        919.16       1014.36        67.05 o                         
  -1   6   6        457.09        547.61        83.70 o                         
   0   6   6        536.56        643.30        78.97 o                         
   1   6   6        376.84        516.80        73.73 o                         
   2   6   6         19.58          9.20        76.81 o                         
   3   6   6        441.01        480.52        58.42 o                         
   4   6   6         50.61        147.51        56.38 o                         
   5   6   6          5.38        -31.19        63.42 o                         
   6   6   6          5.63        -43.29        53.61 o                         
   7   6   6         22.78         29.27        62.11 o                         
   8   6   6         50.54         95.27        69.19 o                         
   9   6   6         36.59        -73.48        77.01 o                         
  10   6   6         27.61         61.90        96.15 o                         
  11   6   6         72.16         45.41        97.08 o                         
  12   6   6        110.64        165.26       100.54 o                         
  13   6   6          1.92        -58.05       101.99 o                         
  14   6   6          0.49       -115.15       116.08 o                         
  15   6   6         81.94       -120.60       120.60 o                         
  16   6   6         81.14       -131.75       131.75 o                         
 -15   7   6        770.40        588.09       137.60 o                         
 -14   7   6        563.42        437.79       116.81 o                         
 -13   7   6         14.63        -61.79       110.41 o                         
 -12   7   6        814.64        588.26       120.53 o                         
 -11   7   6       1190.86        719.57       124.09 o                         
 -10   7   6        223.72        386.51        95.22 o                         
  -9   7   6        499.07        473.01        99.44 o                         
  -8   7   6       1966.66       1981.10       124.53 o                         
  -7   7   6       1224.63       1286.50       101.18 o                         
  -6   7   6          0.21         60.32        72.90 o                         
  -5   7   6       1111.62       1173.91        95.45 o                         
  -4   7   6       3094.42       2953.77       115.54 o                         
  -3   7   6       1126.98       1130.09        85.64 o                         
  -2   7   6        445.71        488.82        71.64 o                         
  -1   7   6       3157.01       3105.64       131.29 o                         
   0   7   6       1584.95       1483.53       111.64 o                         
   1   7   6         64.36         50.46        86.86 o                         
   2   7   6       1062.98       1135.79       105.35 o                         
   3   7   6       1847.13       1868.15       113.36 o                         
   4   7   6        769.90        503.92        75.03 o                         
   5   7   6         68.92        -57.74        74.96 o                         
   6   7   6        995.09       1146.07       100.28 o                         
   7   7   6       2904.31       2924.69       136.23 o                         
   8   7   6        266.08          0.50        97.49 o                         
   9   7   6        253.59        563.48       122.58 o                         
  10   7   6       1422.81       1246.16       182.18 o                         
  11   7   6        589.72        419.89       135.15 o                         
  12   7   6          2.64       -131.23       131.23 o                         
  13   7   6        565.09        702.96       147.80 o                         
  14   7   6        744.91        768.78       156.66 o                         
 -12   8   6        195.47        106.85       123.43 o                         
 -11   8   6         40.29        407.61       131.91 o                         
 -10   8   6        864.66       1046.36       130.30 o                         
  -9   8   6        710.34       1040.60       136.13 o                         
  -8   8   6          0.04       -108.32       108.32 o                         
  -7   8   6        713.11        603.27       127.49 o                         
  -6   8   6       1099.89       1302.47       131.97 o                         
  -5   8   6        214.09        170.23       104.55 o                         
  -4   8   6        327.06        399.30       104.89 o                         
  -3   8   6       1252.31       1435.81        98.62 o                         
  -2   8   6        293.99        276.14       110.25 o                         
  -1   8   6          5.55         13.31       106.95 o                         
   0   8   6        605.66        803.90       115.59 o                         
   1   8   6        287.30        561.69       114.11 o                         
   2   8   6        235.73         76.12       104.78 o                         
   3   8   6          1.64         90.75       101.59 o                         
   4   8   6        427.32        507.39       130.08 o                         
   5   8   6        411.25        509.95        91.27 o                         
   6   8   6         91.01        -61.22        80.54 o                         
   7   8   6         64.15        153.29       102.84 o                         
   8   8   6        431.25        520.54       168.67 o                         
   9   8   6        314.35        233.07       145.59 o                         
  10   8   6         15.05         28.79       143.23 o                         
  11   8   6        168.25        386.19       156.46 o                         
  -6   9   6         81.10         75.36       134.65 o                         
  -5   9   6          4.09       -119.65       119.65 o                         
  -4   9   6        126.69        -59.71        93.79 o                         
  -3   9   6        211.58        462.58       156.81 o                         
  -2   9   6         12.66         29.05       138.75 o                         
  -1   9   6        132.19        113.99       130.94 o                         
   0   9   6        313.35        207.30       126.43 o                         
   1   9   6        216.71        204.38       129.55 o                         
   2   9   6         92.72        110.48       119.78 o                         
   3   9   6        427.57        147.66       146.74 o                         
   4   9   6        148.33        148.16       139.62 o                         
   5   9   6          2.08       -106.88       134.00 o                         
 -22   1   7        352.36        533.06       147.27 o                         
 -21   1   7        219.90        259.53        96.52 o                         
 -20   1   7       2746.01       2856.97       138.40 o                         
 -19   1   7       2731.63       2845.97       145.54 o                         
 -18   1   7        227.82        157.85        88.09 o                         
 -17   1   7       4012.09       4200.32       127.80 o                         
 -16   1   7       8008.74       7548.60       161.30 o                         
 -15   1   7       7071.71       6982.34       152.29 o                         
 -14   1   7       1216.63       1354.13        90.08 o                         
 -13   1   7      16600.40      16375.76       211.65 o                         
 -12   1   7      15682.79      15378.92       193.29 o                         
 -11   1   7       1477.61       1420.01        62.81 o                         
 -10   1   7       5453.26       5548.95        98.01 o                         
  -9   1   7      23738.03      23290.60       229.18 o                         
  -8   1   7      12832.59      12577.54       139.95 o                         
  -7   1   7        184.87        286.93        32.20 o                         
  -6   1   7      18197.28      17872.15       159.84 o                         
  -5   1   7      30952.38      30348.73       253.95 o                         
  -4   1   7       4444.97       4449.38        67.11 o                         
  -3   1   7       1139.08       1348.81        38.73 o                         
  -2   1   7      37357.43      36780.44       282.12 o                         
  -1   1   7      19442.65      18776.21       163.39 o                         
   0   1   7       1793.54       1734.50        39.41 o                         
   1   1   7       7156.46       7050.57        76.21 o                         
   2   1   7      28157.93      28261.21       222.53 o                         
   3   1   7      20637.64      20772.55       189.32 o                         
   4   1   7       1218.41       1225.02        42.74 o                         
   5   1   7      17720.71      17151.98       164.97 o                         
   6   1   7      26623.23      26885.84       241.63 o                         
   7   1   7       3023.21       3327.68        68.78 o                         
   8   1   7       6145.73       5976.28       104.87 o                         
   9   1   7      24373.19      24437.15       266.12 o                         
  10   1   7      10103.22      10567.59       169.77 o                         
  11   1   7         46.12        -63.30        63.30 o                         
  12   1   7      10401.18      10363.77       195.35 o                         
  13   1   7      12544.18      12873.37       219.76 o                         
  14   1   7       2139.20       2787.19       136.99 o                         
  15   1   7       1259.81       1021.23       129.74 o                         
  16   1   7       6917.25       6501.25       194.39 o                         
  17   1   7       2987.01       3035.42       155.78 o                         
  18   1   7        170.79        241.49       122.28 o                         
  19   1   7        979.39        923.51       143.79 o                         
  20   1   7       2140.39       2077.13       170.57 o                         
  21   1   7        821.71        828.68       155.57 o                         
 -22   2   7        535.33        285.32       151.60 o                         
 -21   2   7       1025.98        831.87       119.24 o                         
 -20   2   7         98.17        136.22       106.62 o                         
 -19   2   7        473.37        286.70        99.54 o                         
 -18   2   7       2022.59       1816.02       128.88 o                         
 -17   2   7       1713.49       1439.83       105.67 o                         
 -16   2   7          2.32        -51.10        74.56 o                         
 -15   2   7       2232.66       1914.96        93.94 o                         
 -14   2   7       3892.53       3767.15       112.91 o                         
 -13   2   7       1564.03       1687.29        87.12 o                         
 -12   2   7       1318.49       1374.45        72.73 o                         
 -11   2   7       5908.67       5758.91       105.69 o                         
 -10   2   7       4398.68       4263.24        90.45 o                         
  -9   2   7        212.53        215.37        45.09 o                         
  -8   2   7       6726.79       6525.13        97.56 o                         
  -7   2   7       9739.29       9285.03       107.15 o                         
  -6   2   7        227.44        280.74        33.51 o                         
  -5   2   7        555.22        526.35        29.98 o                         
  -4   2   7       9653.72       9212.05       100.03 o                         
  -3   2   7       1091.90       1089.92        34.13 o                         
  -2   2   7       3039.85       3203.20        55.38 o                         
  -1   2   7        992.11       1058.87        36.88 o                         
   0   2   7       4894.31       4721.62        71.42 o                         
   1   2   7       8374.05       8340.26        94.58 o                         
   2   2   7        929.77       1054.38        36.60 o                         
   3   2   7       7289.66       7344.22        85.94 o                         
   4   2   7      10726.22      10975.75       113.94 o                         
   5   2   7       1675.35       1746.41        48.09 o                         
   6   2   7       1181.42       1118.95        46.73 o                         
   7   2   7       8759.15       8613.94       105.12 o                         
   8   2   7       7142.89       7008.90       107.75 o                         
   9   2   7       1428.00       1513.66        61.31 o                         
  10   2   7       3831.31       3802.39        97.93 o                         
  11   2   7       7515.70       7533.37       142.94 o                         
  12   2   7       1627.88       1585.60        86.94 o                         
  13   2   7        187.09        307.19        73.91 o                         
  14   2   7       2688.01       2641.42       109.86 o                         
  15   2   7       1512.15       1731.71       136.62 o                         
  16   2   7         35.70         23.63       103.77 o                         
  17   2   7        464.56        446.21       121.90 o                         
  18   2   7       1197.57        988.47       131.23 o                         
  19   2   7        364.70        184.30       118.51 o                         
  20   2   7         49.79         36.78       139.59 o                         
 -21   3   7        132.46        184.27       121.94 o                         
 -20   3   7        896.67        883.35       138.12 o                         
 -19   3   7        628.30        745.58       114.62 o                         
 -18   3   7         20.42         88.10        93.92 o                         
 -17   3   7        286.97        442.07        95.07 o                         
 -16   3   7       1512.43       1970.11       114.15 o                         
 -15   3   7        781.70        863.95        87.66 o                         
 -14   3   7         16.20        -34.99        70.99 o                         
 -13   3   7       2171.26       2539.06        99.50 o                         
 -12   3   7       2928.50       3189.67       100.64 o                         
 -11   3   7       1470.91       1721.82        73.77 o                         
 -10   3   7        562.93        677.07        57.25 o                         
  -9   3   7       5651.62       5971.09        99.60 o                         
  -8   3   7       8026.92       8518.04       112.07 o                         
  -7   3   7        626.02        650.92        46.76 o                         
  -6   3   7       3327.92       3349.56        79.36 o                         
  -5   3   7      15955.69      15779.71       171.29 o                         
  -4   3   7       5777.64       5821.45        92.43 o                         
  -3   3   7        556.99        701.08        38.63 o                         
  -2   3   7      17623.57      17534.74       171.19 o                         
  -1   3   7       8359.10       8210.97       100.05 o                         
   0   3   7         18.32        -17.36        26.55 o                         
   1   3   7       5395.31       5404.19        75.27 o                         
   2   3   7      10259.02       9822.79       116.41 o                         
   3   3   7       5397.25       5566.41        89.43 o                         
   4   3   7       1403.69       1573.35        56.58 o                         
   5   3   7       7789.85       7508.29       115.72 o                         
   6   3   7       4489.28       4579.52        86.65 o                         
   7   3   7        374.60        327.85        43.42 o                         
   8   3   7       1510.03       1500.08        67.84 o                         
   9   3   7       2686.78       2650.59        72.55 o                         
  10   3   7       2162.54       2095.30        84.13 o                         
  11   3   7          4.71        -65.34        65.34 o                         
  12   3   7        735.76        608.22        75.96 o                         
  13   3   7       2533.90       2510.18       107.66 o                         
  14   3   7        823.72        660.54       107.44 o                         
  15   3   7        104.95         82.09        89.11 o                         
  16   3   7       1374.15       1399.54       129.59 o                         
  17   3   7       1031.60        902.69       133.63 o                         
  18   3   7         92.49        183.90       124.20 o                         
  19   3   7        345.78        241.10       136.64 o                         
  20   3   7        627.87        654.83       157.12 o                         
 -20   4   7        120.62        257.75       135.23 o                         
 -19   4   7        835.45        739.31       129.28 o                         
 -18   4   7       2762.71       2524.82       144.36 o                         
 -17   4   7       1669.64       1591.74       114.62 o                         
 -16   4   7         29.29         37.96        83.01 o                         
 -15   4   7       2389.27       2299.29       111.51 o                         
 -14   4   7       4105.35       4063.34       128.12 o                         
 -13   4   7       1776.26       1850.20        96.87 o                         
 -12   4   7        992.85        782.73        78.78 o                         
 -11   4   7       4426.78       4434.79       121.59 o                         
 -10   4   7       6520.84       6682.62       132.21 o                         
  -9   4   7       1039.63       1193.15        60.81 o                         
  -8   4   7       5909.53       5509.30       111.87 o                         
  -7   4   7      12027.99      11664.54       164.79 o                         
  -6   4   7       7091.37       7036.12       120.72 o                         
  -5   4   7        680.91        800.51        54.28 o                         
  -4   4   7      12254.99      11945.97       145.40 o                         
  -3   4   7      16875.76      15926.24       167.55 o                         
  -2   4   7        921.56        846.60        41.25 o                         
  -1   4   7       6172.21       6162.05        79.23 o                         
   0   4   7      15387.05      15086.39       169.57 o                         
   1   4   7       5776.70       5603.18        87.85 o                         
   2   4   7        159.10        232.76        34.04 o                         
   3   4   7       7815.54       7639.12       110.98 o                         
   4   4   7      11997.06      11550.47       145.37 o                         
   5   4   7       3165.37       3079.47        89.28 o                         
   6   4   7       2311.70       2690.26        80.42 o                         
   7   4   7      11933.58      11647.57       159.92 o                         
   8   4   7       6182.75       6048.94       121.00 o                         
   9   4   7         11.55        -24.76        58.25 o                         
  10   4   7       3396.08       3916.25       116.79 o                         
  11   4   7       7182.44       7676.92       178.80 o                         
  12   4   7       1264.05       1209.76       106.85 o                         
  13   4   7         38.98        -19.02        91.97 o                         
  14   4   7       3117.12       3153.57       146.37 o                         
  15   4   7       3693.55       3651.34       162.11 o                         
  16   4   7        353.45         73.03       109.57 o                         
  17   4   7        281.68        239.95       128.57 o                         
  18   4   7       1372.07       1489.42       163.63 o                         
  19   4   7        815.17        772.65       164.75 o                         
 -19   5   7         28.41         19.73       126.92 o                         
 -18   5   7         53.73         19.85       118.62 o                         
 -17   5   7         23.18       -115.73       115.73 o                         
 -16   5   7          1.07        -99.52        99.52 o                         
 -15   5   7         24.35         36.99        90.12 o                         
 -14   5   7        109.84         37.44        93.41 o                         
 -13   5   7          9.24         46.63        84.68 o                         
 -12   5   7         27.71        -82.85        82.85 o                         
 -11   5   7          4.68        -72.12        72.12 o                         
 -10   5   7        219.67        122.08        72.43 o                         
  -9   5   7          9.68          5.88        65.45 o                         
  -8   5   7        685.30        740.79        74.24 o                         
  -7   5   7          9.99        121.51        61.12 o                         
  -6   5   7          9.32        -51.71        51.71 o                         
  -5   5   7        445.44        407.51        55.70 o                         
  -4   5   7        417.54        502.56        49.49 o                         
  -3   5   7          3.07         14.66        49.39 o                         
  -2   5   7          1.43         33.97        35.85 o                         
  -1   5   7        213.99        162.33        32.90 o                         
   0   5   7        299.20        292.62        42.93 o                         
   1   5   7         54.58         56.26        36.97 o                         
   2   5   7        228.28        129.47        35.68 o                         
   3   5   7        158.82        188.25        55.21 o                         
   4   5   7         40.58          7.80        52.98 o                         
   5   5   7        194.92         99.89        54.83 o                         
   6   5   7        119.86        104.08        58.78 o                         
   7   5   7          3.28         -5.01        61.26 o                         
   8   5   7         17.48        -13.45        65.58 o                         
   9   5   7         17.51         15.85        72.82 o                         
  10   5   7          1.60        -79.31        79.31 o                         
  11   5   7          1.04         46.63        86.74 o                         
  12   5   7        213.06        148.78        94.03 o                         
  13   5   7          6.21        -96.92        96.92 o                         
  14   5   7        148.37         22.30       109.56 o                         
  15   5   7          4.80        167.54       118.31 o                         
  16   5   7         24.82        162.41       122.66 o                         
  17   5   7         28.49         35.55       146.94 o                         
 -17   6   7        425.48        440.94       133.33 o                         
 -16   6   7          0.16       -116.29       116.29 o                         
 -15   6   7        681.91        674.75       121.85 o                         
 -14   6   7       2080.04       2395.29       141.72 o                         
 -13   6   7        549.38        770.44       116.25 o                         
 -12   6   7         89.91        101.01        95.58 o                         
 -11   6   7       2347.66       2191.01       120.11 o                         
 -10   6   7       3442.57       3545.23       125.51 o                         
  -9   6   7        354.87        508.30        81.21 o                         
  -8   6   7       1076.67        994.10        92.73 o                         
  -7   6   7       4502.25       4894.64       162.25 o                         
  -6   6   7       2797.94       2895.40       109.20 o                         
  -5   6   7         29.88        -28.65        54.37 o                         
  -4   6   7       3135.91       3214.48       106.71 o                         
  -3   6   7       6818.92       6845.65       147.20 o                         
  -2   6   7       1620.41       1660.27       108.10 o                         
  -1   6   7       2582.63       2748.95       114.45 o                         
   0   6   7       8670.95       8695.59       172.63 o                         
   1   6   7       3560.84       3541.07       119.43 o                         
   2   6   7         47.09        118.55        73.10 o                         
   3   6   7       6992.34       7307.47       182.17 o                         
   4   6   7       4579.66       4637.56       118.31 o                         
   5   6   7        296.65        101.81        63.41 o                         
   6   6   7        736.07       1102.24        84.01 o                         
   7   6   7       2906.82       3128.00       105.51 o                         
   8   6   7       2489.76       2245.25       107.07 o                         
   9   6   7        176.22         22.07        84.50 o                         
  10   6   7       1043.04       1195.91       112.21 o                         
  11   6   7       2175.62       2139.32       132.80 o                         
  12   6   7        737.23        533.16       114.74 o                         
  13   6   7         22.99        165.73       109.86 o                         
  14   6   7        600.32        640.89       128.62 o                         
  15   6   7       1186.73       1077.17       149.62 o                         
  16   6   7        285.25        149.78       237.25 o                         
 -15   7   7          5.05       -108.15       126.98 o                         
 -14   7   7         40.51        -72.45       122.10 o                         
 -13   7   7        220.42         67.38       121.49 o                         
 -12   7   7        123.57         52.06       121.04 o                         
 -11   7   7         39.96        137.51       113.62 o                         
 -10   7   7        122.98         88.81        97.59 o                         
  -9   7   7        656.15        613.84        99.72 o                         
  -8   7   7        273.83        357.26        97.32 o                         
  -7   7   7          4.40         33.69        95.49 o                         
  -6   7   7        502.12        460.54        90.76 o                         
  -5   7   7       1019.04       1191.37        95.37 o                         
  -4   7   7        254.25        274.33        87.24 o                         
  -3   7   7        157.38        233.60        62.01 o                         
  -2   7   7       1380.72       1586.30       112.68 o                         
  -1   7   7        979.42       1010.30       102.58 o                         
   0   7   7         29.10          8.12        84.88 o                         
   1   7   7       1243.00       1422.24       107.86 o                         
   2   7   7       1291.99       1294.71       102.38 o                         
   3   7   7         14.94        -14.50        86.62 o                         
   4   7   7        379.10        408.12        96.35 o                         
   5   7   7        954.68       1115.50        95.33 o                         
   6   7   7        244.09        268.18       100.92 o                         
   7   7   7         40.38        186.67        94.85 o                         
   8   7   7        335.12        355.60       117.22 o                         
   9   7   7        194.64         64.90       117.34 o                         
  10   7   7         33.03        115.72       134.95 o                         
  11   7   7         12.39         41.04       125.87 o                         
  12   7   7         81.03        108.23       137.21 o                         
  13   7   7         93.06         37.19       140.29 o                         
 -11   8   7        237.41        172.56       138.33 o                         
 -10   8   7        490.06        314.43       137.16 o                         
  -9   8   7         16.93        -31.52       126.63 o                         
  -8   8   7        196.99        232.85       116.24 o                         
  -7   8   7        569.39        395.36       124.03 o                         
  -6   8   7        172.28        255.19       110.94 o                         
  -5   8   7          3.03        -89.61        89.61 o                         
  -4   8   7        299.94         56.06        79.58 o                         
  -3   8   7        574.82        360.51       133.75 o                         
  -2   8   7        126.49        208.69       104.52 o                         
  -1   8   7        174.45        199.94       110.23 o                         
   0   8   7        369.55        247.77       104.86 o                         
   1   8   7        417.33        433.23       106.70 o                         
   2   8   7         66.40         38.28       103.02 o                         
   3   8   7        175.05         58.49       104.38 o                         
   4   8   7        611.37        336.79       121.88 o                         
   5   8   7        413.63        312.33       138.53 o                         
   6   8   7          7.54        -86.65        97.42 o                         
   7   8   7        342.91        445.69        92.85 o                         
   8   8   7        743.81        616.41       126.92 o                         
   9   8   7        155.09       -127.59       127.59 o                         
  10   8   7        193.32        214.35       137.92 o                         
  -5   9   7        501.43        503.40       118.66 o                         
  -4   9   7         23.93        154.72       137.69 o                         
  -3   9   7        114.03         41.82       154.15 o                         
  -2   9   7        308.92       -101.16       141.64 o                         
  -1   9   7        389.31        344.76       151.87 o                         
   0   9   7          1.13         -0.27       131.42 o                         
   1   9   7        161.37        268.95       137.70 o                         
   2   9   7        527.24        340.68       147.38 o                         
   3   9   7        168.36        113.33       149.82 o                         
 -22   0   8       1411.10       1511.47       214.13 o                         
 -21   0   8        137.56        459.95       213.78 o                         
 -20   0   8        301.41        263.76       180.95 o                         
 -19   0   8       2225.64       2393.01       186.48 o                         
 -18   0   8       2835.03       2686.73       174.77 o                         
 -17   0   8         35.66        -80.18       107.39 o                         
 -16   0   8       2439.17       2524.65       155.09 o                         
 -15   0   8      11956.51      12361.93       295.93 o                         
 -14   0   8       3877.55       4146.08       172.60 o                         
 -13   0   8       3212.41       3558.65       152.81 o                         
 -12   0   8      19644.96      19413.11       347.60 o                         
 -11   0   8      21985.13      21228.40       359.87 o                         
 -10   0   8        104.86         71.21        72.10 o                         
  -9   0   8      13669.67      13706.72       230.11 o                         
  -8   0   8      26510.65      25916.22       361.31 o                         
  -7   0   8       9611.51       9202.13       160.34 o                         
  -6   0   8        428.55        383.83        54.78 o                         
  -5   0   8      21043.34      20628.85       262.18 o                         
  -4   0   8      33875.12      33074.04       380.29 o                         
  -3   0   8       1525.58       1914.75        81.69 o                         
  -2   0   8      23967.67      22930.55       303.04 o                         
  -1   0   8      62522.54      62047.05       703.41 o                         
   0   0   8       3533.85       3635.38        84.59 o                         
   1   0   8      15776.35      15683.34       217.43 o                         
   2   0   8      11133.47      10524.25       164.21 o                         
   3   0   8      13185.28      12550.73       190.92 o                         
   4   0   8      11346.98      11164.23       173.32 o                         
   5   0   8       1036.77       1084.77        66.94 o                         
   6   0   8      24579.39      24199.74       342.47 o                         
   7   0   8      18991.36      19066.55       289.89 o                         
   8   0   8       3485.83       3650.42       115.64 o                         
   9   0   8       6208.93       5926.41       166.42 o                         
  10   0   8      15725.35      15838.87       301.95 o                         
  11   0   8       9426.69      10033.08       254.35 o                         
  12   0   8         22.99         96.75       125.43 o                         
  13   0   8       8141.29       8015.33       289.38 o                         
  14   0   8      11450.08      12241.85       380.28 o                         
  15   0   8       1119.68       1059.46       192.30 o                         
  16   0   8       2134.30       1828.98       225.54 o                         
  17   0   8       5349.38       5343.36       278.70 o                         
  18   0   8       2425.52       2910.03       320.29 o                         
  19   0   8         22.49       -169.66       169.66 o                         
  20   0   8       1528.17       1202.78       238.34 o                         
 -22   1   8          9.17        131.59       118.63 o                         
 -21   1   8        200.41        -97.47       113.44 o                         
 -20   1   8        160.70        -55.46       108.86 o                         
 -19   1   8         18.31         65.25       110.25 o                         
 -18   1   8        133.77        123.05        89.45 o                         
 -17   1   8        343.23        338.65        93.12 o                         
 -16   1   8        439.91        283.38        77.83 o                         
 -15   1   8          2.00        -72.32        72.32 o                         
 -14   1   8        151.41         23.53        69.98 o                         
 -13   1   8       2041.56       2030.05        92.28 o                         
 -12   1   8        647.87        670.22        59.92 o                         
 -11   1   8        671.44        617.71        56.62 o                         
 -10   1   8       1503.14       1407.52        62.56 o                         
  -9   1   8        542.27        414.19        48.92 o                         
  -8   1   8        328.53        324.18        43.13 o                         
  -7   1   8       5457.40       5737.34        85.05 o                         
  -6   1   8       3461.17       3582.11        66.76 o                         
  -5   1   8         49.63         48.57        31.00 o                         
  -4   1   8       6247.09       6549.45        84.31 o                         
  -3   1   8       4641.21       4866.40        71.76 o                         
  -2   1   8       4588.96       4751.40        72.82 o                         
  -1   1   8       1553.46       1680.87        45.65 o                         
   0   1   8         69.86        120.52        26.64 o                         
   1   1   8       1604.11       1720.72        47.50 o                         
   2   1   8        308.08        315.48        33.76 o                         
   3   1   8        731.67        799.76        43.01 o                         
   4   1   8        462.30        410.73        38.40 o                         
   5   1   8         76.39         33.83        30.21 o                         
   6   1   8         24.48         -6.62        34.61 o                         
   7   1   8        726.64        718.91        46.74 o                         
   8   1   8        892.54        842.81        57.68 o                         
   9   1   8       2340.41       2258.58        81.32 o                         
  10   1   8        608.57        492.18        70.31 o                         
  11   1   8        315.67        200.47        72.61 o                         
  12   1   8       1945.45       2004.81        98.50 o                         
  13   1   8       1033.33       1105.75       114.16 o                         
  14   1   8         13.94        -28.60        92.85 o                         
  15   1   8       1004.17        909.74       115.85 o                         
  16   1   8        729.75        590.44       116.08 o                         
  17   1   8         30.59        123.11       108.45 o                         
  18   1   8        613.81        511.88       135.25 o                         
  19   1   8        258.29        170.34       131.76 o                         
  20   1   8          8.71        153.56       139.19 o                         
 -22   2   8       1308.59       1291.36       165.16 o                         
 -21   2   8        169.20        -13.75       114.13 o                         
 -20   2   8        465.58        503.38       130.49 o                         
 -19   2   8       2720.02       2673.66       148.77 o                         
 -18   2   8       1850.57       1821.24       126.45 o                         
 -17   2   8         16.50        109.10        93.38 o                         
 -16   2   8       2179.81       2271.02       112.43 o                         
 -15   2   8       3200.96       3267.60       110.85 o                         
 -14   2   8       1395.47       1490.76        85.44 o                         
 -13   2   8        945.73        945.90        76.61 o                         
 -12   2   8       7390.88       7229.71       147.89 o                         
 -11   2   8       5482.41       5662.66       109.52 o                         
 -10   2   8          9.35          6.17        44.86 o                         
  -9   2   8       5235.12       5239.61        93.51 o                         
  -8   2   8      15010.13      14944.91       162.08 o                         
  -7   2   8       8805.86       8682.35       109.08 o                         
  -6   2   8       1031.04       1174.14        43.13 o                         
  -5   2   8      15916.51      15418.94       152.81 o                         
  -4   2   8      13273.56      13130.44       132.32 o                         
  -3   2   8       4599.14       4972.27        71.54 o                         
  -2   2   8       4341.53       4404.91        67.04 o                         
  -1   2   8      14302.50      13913.84       140.81 o                         
   0   2   8      14736.16      14242.72       147.38 o                         
   1   2   8        140.81        184.28        32.36 o                         
   2   2   8      14936.04      14734.85       144.49 o                         
   3   2   8      22604.06      21607.79       189.66 o                         
   4   2   8       4834.99       4735.65        74.58 o                         
   5   2   8       3224.53       3361.95        66.52 o                         
   6   2   8      14054.00      13428.71       149.50 o                         
   7   2   8      13400.33      13398.51       149.96 o                         
   8   2   8        220.81        268.28        41.62 o                         
   9   2   8       4742.89       4698.23        99.51 o                         
  10   2   8      11827.09      11714.99       188.69 o                         
  11   2   8       2265.15       2541.95       102.47 o                         
  12   2   8        523.57        462.26        80.93 o                         
  13   2   8       3392.62       3325.69       117.02 o                         
  14   2   8       2974.64       3055.14       141.42 o                         
  15   2   8        662.44        469.80        92.21 o                         
  16   2   8        480.51        661.61       118.88 o                         
  17   2   8       2287.93       2177.48       156.33 o                         
  18   2   8       1221.83       1335.63       154.57 o                         
  19   2   8          0.48        -10.28       129.49 o                         
  20   2   8        446.58        569.80       178.05 o                         
 -21   3   8       1102.18        543.15       136.70 o                         
 -20   3   8       1155.51        896.40       126.45 o                         
 -19   3   8          6.39        -79.28        95.17 o                         
 -18   3   8        866.51        868.88       117.71 o                         
 -17   3   8       2551.15       2505.32       144.27 o                         
 -16   3   8       1229.05       1163.18       108.78 o                         
 -15   3   8         38.04        198.32        79.17 o                         
 -14   3   8       2569.11       2546.90        99.66 o                         
 -13   3   8       3574.33       3712.53       112.90 o                         
 -12   3   8        527.13        689.45        78.64 o                         
 -11   3   8       1807.29       1996.38        95.39 o                         
 -10   3   8       9349.97       9207.19       151.55 o                         
  -9   3   8       3969.92       3820.09        83.20 o                         
  -8   3   8        273.96        310.18        45.14 o                         
  -7   3   8       8471.15       8602.05       120.73 o                         
  -6   3   8      11735.36      11659.06       147.55 o                         
  -5   3   8        333.47        292.08        42.68 o                         
  -4   3   8       4375.16       4317.55        83.94 o                         
  -3   3   8       8370.97       8401.71       112.92 o                         
  -2   3   8       6416.42       6280.27        83.77 o                         
  -1   3   8        998.91       1126.84        43.54 o                         
   0   3   8       8987.57       8719.67       110.27 o                         
   1   3   8      13168.33      12163.61       136.57 o                         
   2   3   8       3929.54       3906.64        73.12 o                         
   3   3   8        915.85       1157.79        50.47 o                         
   4   3   8       9194.65       9001.26       130.18 o                         
   5   3   8      13706.45      13362.91       169.42 o                         
   6   3   8       2134.31       2094.44        65.91 o                         
   7   3   8       2950.58       3197.58        81.70 o                         
   8   3   8       5697.39       5804.01       101.91 o                         
   9   3   8       5257.30       5195.68       125.03 o                         
  10   3   8         25.11        -26.37        55.39 o                         
  11   3   8       4060.73       4230.07       116.54 o                         
  12   3   8       3868.65       4064.13       121.42 o                         
  13   3   8       1274.91       1348.46        94.91 o                         
  14   3   8        535.70        486.72        97.25 o                         
  15   3   8       2739.05       3081.88       145.22 o                         
  16   3   8       1891.13       1670.56       154.29 o                         
  17   3   8        157.77        115.26       128.72 o                         
  18   3   8        461.22        296.49       137.39 o                         
  19   3   8       1085.99        864.33       184.54 o                         
 -20   4   8         63.60        270.27       132.09 o                         
 -19   4   8        428.45        231.53       125.48 o                         
 -18   4   8        178.44         89.60       104.55 o                         
 -17   4   8          1.13        -69.35       105.16 o                         
 -16   4   8        277.55        134.96       100.81 o                         
 -15   4   8        396.24        363.44        87.35 o                         
 -14   4   8        319.58        284.98        82.15 o                         
 -13   4   8         29.64         49.92        78.58 o                         
 -12   4   8        339.76        332.29        81.48 o                         
 -11   4   8        795.84        854.47        82.13 o                         
 -10   4   8         17.29        -13.49        65.95 o                         
  -9   4   8         98.70         31.29        58.72 o                         
  -8   4   8        400.55        362.97        57.80 o                         
  -7   4   8        428.68        533.71        64.53 o                         
  -6   4   8        169.11         98.38        49.70 o                         
  -5   4   8       1206.73       1219.47        58.19 o                         
  -4   4   8       2001.42       2251.37        65.53 o                         
  -3   4   8       2732.56       2657.69        63.52 o                         
  -2   4   8        146.76        226.86        33.83 o                         
  -1   4   8       4662.59       4881.98        76.92 o                         
   0   4   8       4803.81       4937.55        85.40 o                         
   1   4   8        778.15        827.05        54.76 o                         
   2   4   8       1156.77       1253.60        47.49 o                         
   3   4   8       3518.43       3603.55        78.33 o                         
   4   4   8       2047.98       2195.78        72.48 o                         
   5   4   8        324.02        384.61        52.92 o                         
   6   4   8       2170.53       2230.13        80.86 o                         
   7   4   8        728.95        629.18        61.83 o                         
   8   4   8         81.95         21.05        58.65 o                         
   9   4   8        234.83        254.13        71.67 o                         
  10   4   8       1200.90       1185.46        95.57 o                         
  11   4   8         12.60         22.74        92.24 o                         
  12   4   8          3.37        115.24        96.23 o                         
  13   4   8        203.02       -104.74       104.74 o                         
  14   4   8        306.35        113.90       124.99 o                         
  15   4   8         86.30        151.31       110.11 o                         
  16   4   8         60.14        -17.33       122.43 o                         
  17   4   8        141.80        -43.80       149.26 o                         
  18   4   8        184.44        160.61       136.37 o                         
 -18   5   8        913.88       1038.70       145.28 o                         
 -17   5   8       2602.95       2465.50       158.34 o                         
 -16   5   8        662.46        726.23       115.49 o                         
 -15   5   8        400.53        385.06       102.58 o                         
 -14   5   8       3120.17       3243.39       134.71 o                         
 -13   5   8       2874.52       2860.20       124.89 o                         
 -12   5   8        156.79        271.63        81.71 o                         
 -11   5   8       1069.33       1077.84        96.34 o                         
 -10   5   8       2738.55       2706.61       120.30 o                         
  -9   5   8       2348.53       2435.80       102.35 o                         
  -8   5   8         43.22        183.79        76.84 o                         
  -7   5   8       3066.31       3155.10       109.50 o                         
  -6   5   8       6494.29       6504.65       142.21 o                         
  -5   5   8        667.91        644.03        65.41 o                         
  -4   5   8        277.40        402.89        60.39 o                         
  -3   5   8       7809.52       7761.39       132.07 o                         
  -2   5   8       8528.82       8785.23       149.46 o                         
  -1   5   8        801.44        920.06        56.59 o                         
   0   5   8       4749.72       5015.92       108.38 o                         
   1   5   8      11471.12      11561.79       187.57 o                         
   2   5   8       5846.62       5735.65       123.78 o                         
   3   5   8       1466.02       1858.40        77.61 o                         
   4   5   8       9226.02       9045.55       183.32 o                         
   5   5   8       8170.47       7596.39       150.56 o                         
   6   5   8        182.43        223.30        64.87 o                         
   7   5   8       4180.36       4627.23       129.56 o                         
   8   5   8       6930.74       7141.38       171.14 o                         
   9   5   8       3005.08       2876.30       130.76 o                         
  10   5   8          2.06         55.60        87.85 o                         
  11   5   8       3265.55       3619.55       156.06 o                         
  12   5   8       3359.52       3430.53       152.59 o                         
  13   5   8        471.16        306.85       108.76 o                         
  14   5   8        206.41        328.20       113.71 o                         
  15   5   8        894.41        963.81       141.82 o                         
  16   5   8        791.47        597.60       158.94 o                         
  17   5   8         94.19         16.68       138.06 o                         
 -17   6   8        110.51        102.12       139.60 o                         
 -16   6   8         93.88         -3.41       121.03 o                         
 -15   6   8         27.41       -113.88       113.88 o                         
 -14   6   8         64.02        -39.66        99.22 o                         
 -13   6   8        335.62        234.98       104.20 o                         
 -12   6   8         56.39         47.12        89.39 o                         
 -11   6   8          1.24         42.65        93.30 o                         
 -10   6   8         36.16          2.83        82.07 o                         
  -9   6   8        272.06        177.64        80.96 o                         
  -8   6   8          5.24        141.07        75.20 o                         
  -7   6   8          7.96        -70.73        70.73 o                         
  -6   6   8         89.90        181.24        65.96 o                         
  -5   6   8        120.06        106.76        53.94 o                         
  -4   6   8         89.15        -63.78        63.78 o                         
  -3   6   8        150.65         47.42        59.41 o                         
  -2   6   8         41.30        125.00        66.07 o                         
  -1   6   8        100.50         14.66        75.51 o                         
   0   6   8        486.71        548.67        82.92 o                         
   1   6   8         58.35         66.15        74.27 o                         
   2   6   8        731.18        820.37        84.97 o                         
   3   6   8        764.74        739.29       105.68 o                         
   4   6   8          1.72         15.55        56.31 o                         
   5   6   8        886.41        962.18        80.45 o                         
   6   6   8        222.03        218.58        74.72 o                         
   7   6   8         53.00        207.23        84.57 o                         
   8   6   8         18.90         63.55        74.45 o                         
   9   6   8        229.15        217.95        93.88 o                         
  10   6   8        191.57        439.74       104.82 o                         
  11   6   8          0.34          2.36       101.84 o                         
  12   6   8         96.69         24.23       111.52 o                         
  13   6   8        103.83        166.49       115.09 o                         
  14   6   8         10.84        -16.26       122.25 o                         
  15   6   8         36.20        239.73       147.65 o                         
 -14   7   8        542.50        506.58       132.86 o                         
 -13   7   8        905.52        948.58       134.91 o                         
 -12   7   8        159.51        403.01       137.61 o                         
 -11   7   8        264.29        124.32       109.24 o                         
 -10   7   8       1305.34       1255.96       119.61 o                         
  -9   7   8        889.20       1032.97       116.86 o                         
  -8   7   8         61.61        109.11       127.71 o                         
  -7   7   8        717.71        732.90       102.87 o                         
  -6   7   8       2084.64       1916.32       109.11 o                         
  -5   7   8        856.52        791.80        81.77 o                         
  -4   7   8        313.35        140.23        73.31 o                         
  -3   7   8       1612.57       1487.14       106.72 o                         
  -2   7   8       1750.69       1531.19       110.60 o                         
  -1   7   8         66.21        -79.24        83.81 o                         
   0   7   8       1254.19       1248.81       102.76 o                         
   1   7   8       2229.97       2062.28       123.15 o                         
   2   7   8        758.83        633.45        99.03 o                         
   3   7   8         46.08        122.82        93.56 o                         
   4   7   8       1543.39       1566.77       124.14 o                         
   5   7   8       1752.77       1556.53       132.66 o                         
   6   7   8        115.54         62.30        81.52 o                         
   7   7   8        119.45        147.27        92.50 o                         
   8   7   8       1131.09        983.13       116.60 o                         
   9   7   8        885.38        814.76       139.01 o                         
  10   7   8          5.71        -88.55       132.08 o                         
  11   7   8        449.08        533.65       167.06 o                         
  12   7   8        815.90        508.14       147.04 o                         
 -10   8   8          5.56       -126.43       126.43 o                         
  -9   8   8        213.26        174.62       131.92 o                         
  -8   8   8        429.55        323.97       131.09 o                         
  -7   8   8         83.21         25.36       115.46 o                         
  -6   8   8         83.89        163.16       111.21 o                         
  -5   8   8        480.56        533.70        91.58 o                         
  -4   8   8        592.08        517.96       137.35 o                         
  -3   8   8        128.95        -45.15       120.08 o                         
  -2   8   8        378.40        439.17       123.61 o                         
  -1   8   8       1240.66       1323.69       127.30 o                         
   0   8   8        320.45        443.03       110.10 o                         
   1   8   8         27.23        167.51       115.34 o                         
   2   8   8        823.67        805.56       126.94 o                         
   3   8   8        546.99        619.59       124.93 o                         
   4   8   8         87.10        263.58       138.51 o                         
   5   8   8        172.12        314.78       129.44 o                         
   6   8   8        987.57       1358.41       151.04 o                         
   7   8   8        224.86        216.83       119.30 o                         
   8   8   8         30.46        208.14       115.26 o                         
   9   8   8        243.19        489.87       670.24 o                         
  -1   9   8         26.99       -176.27       362.79 o                         
 -22   1   9       1558.73       1566.46       187.75 o                         
 -21   1   9       1131.19       1041.23       141.72 o                         
 -20   1   9         67.18         -0.24       120.78 o                         
 -19   1   9       1413.17       1411.05       132.14 o                         
 -18   1   9       2997.44       3091.55       141.21 o                         
 -17   1   9       1591.78       1329.30       112.16 o                         
 -16   1   9        573.30        662.90        94.96 o                         
 -15   1   9       4913.64       5127.54       147.45 o                         
 -14   1   9       4655.53       4656.41       131.59 o                         
 -13   1   9       1038.98       1053.78        80.13 o                         
 -12   1   9       2408.03       2340.89        84.98 o                         
 -11   1   9      16848.10      16545.66       225.90 o                         
 -10   1   9       9084.74       9012.20       137.99 o                         
  -9   1   9         69.71         20.78        46.60 o                         
  -8   1   9      17243.78      17137.89       184.10 o                         
  -7   1   9      27689.53      26636.60       246.06 o                         
  -6   1   9       9280.64       9091.47       115.98 o                         
  -5   1   9       3782.90       3870.19        70.14 o                         
  -4   1   9      38588.25      37640.23       322.92 o                         
  -3   1   9      31815.13      30533.36       272.95 o                         
  -2   1   9        779.09        910.28        42.00 o                         
  -1   1   9      21433.18      21432.34       207.17 o                         
   0   1   9      41799.42      41634.50       353.15 o                         
   1   1   9      11499.97      11476.29       130.22 o                         
   2   1   9       6923.65       6975.13        95.99 o                         
   3   1   9      18472.51      18090.02       177.65 o                         
   4   1   9      18920.54      18558.42       190.65 o                         
   5   1   9       1366.87       1611.60        51.25 o                         
   6   1   9       3940.01       3766.01        82.51 o                         
   7   1   9      14660.05      13755.49       166.68 o                         
   8   1   9       9415.27       9684.58       142.39 o                         
   9   1   9        781.32        865.46        63.63 o                         
  10   1   9       5189.65       5320.35       131.56 o                         
  11   1   9      10878.01      11186.30       201.15 o                         
  12   1   9       3017.52       3292.96       119.10 o                         
  13   1   9        298.01        292.60        88.34 o                         
  14   1   9       4782.68       4979.12       167.03 o                         
  15   1   9       3183.81       3281.10       153.28 o                         
  16   1   9        416.61        382.58       148.93 o                         
  17   1   9       1003.34        640.33       136.76 o                         
  18   1   9       3049.75       2910.81       193.80 o                         
  19   1   9        989.48       1274.51       162.02 o                         
  20   1   9         91.84        429.39       523.11 o                         
 -21   2   9        503.32        407.73       135.13 o                         
 -20   2   9        664.24        591.92       134.51 o                         
 -19   2   9        278.08        241.85       108.21 o                         
 -18   2   9        210.43         87.29        98.46 o                         
 -17   2   9       1013.84        987.02       110.29 o                         
 -16   2   9       1025.18        951.76       102.19 o                         
 -15   2   9        403.51        298.34        79.61 o                         
 -14   2   9        290.09        184.74        82.03 o                         
 -13   2   9       1328.16       1357.23        85.83 o                         
 -12   2   9       1474.31       1386.69        86.44 o                         
 -11   2   9        915.31        883.72        81.27 o                         
 -10   2   9        527.04        455.93        53.06 o                         
  -9   2   9       4345.52       4425.86        91.26 o                         
  -8   2   9       4729.72       4768.76        84.89 o                         
  -7   2   9        152.05        140.81        37.40 o                         
  -6   2   9      18516.63      17739.04       181.55 o                         
  -5   2   9      12342.51      12186.42       133.37 o                         
  -4   2   9         76.53        127.39        30.80 o                         
  -3   2   9      10356.83       9848.90       112.58 o                         
  -2   2   9      19646.40      19478.76       180.38 o                         
  -1   2   9       6220.29       5756.86        89.18 o                         
   0   2   9         53.08        137.05        35.16 o                         
   1   2   9      14079.74      13962.45       149.18 o                         
   2   2   9      12449.64      12546.88       133.07 o                         
   3   2   9        189.06        182.79        34.46 o                         
   4   2   9       2317.20       2361.05        57.17 o                         
   5   2   9       3692.62       3901.95        74.11 o                         
   6   2   9       1332.68       1379.57        57.11 o                         
   7   2   9          5.36        -38.66        38.66 o                         
   8   2   9        312.32        260.25        46.18 o                         
   9   2   9       2028.71       2015.57        83.08 o                         
  10   2   9        671.77        737.03        79.88 o                         
  11   2   9        178.32        280.87        76.02 o                         
  12   2   9       1214.40       1261.95        97.75 o                         
  13   2   9       1857.98       2121.83       127.86 o                         
  14   2   9        636.91        572.55       108.69 o                         
  15   2   9        176.98        187.27       111.69 o                         
  16   2   9       1810.44       1885.12       148.63 o                         
  17   2   9       1088.18        931.21       145.25 o                         
  18   2   9          0.31        104.65       140.02 o                         
  19   2   9        487.92        317.37       158.70 o                         
 -20   3   9        155.42          1.73       116.39 o                         
 -19   3   9        303.90        402.50       119.89 o                         
 -18   3   9       1875.39       2175.83       138.71 o                         
 -17   3   9       1112.99       1084.38       115.51 o                         
 -16   3   9          9.50        -72.71        81.07 o                         
 -15   3   9       1482.93       1553.20        97.58 o                         
 -14   3   9       3592.40       3570.03       116.42 o                         
 -13   3   9        227.69        139.06        76.66 o                         
 -12   3   9       1312.36       1577.73        91.81 o                         
 -11   3   9       5790.44       6012.98       146.69 o                         
 -10   3   9       1235.08       1260.51        75.76 o                         
  -9   3   9        928.72        974.61        63.29 o                         
  -8   3   9       3888.28       4170.40        88.55 o                         
  -7   3   9       4691.70       4850.08        95.40 o                         
  -6   3   9         71.65         40.06        41.88 o                         
  -5   3   9       1027.51       1189.92        53.25 o                         
  -4   3   9       4155.77       4375.97        88.27 o                         
  -3   3   9       3244.80       3461.25        68.63 o                         
  -2   3   9       1771.27       1911.25        53.07 o                         
  -1   3   9        364.45        411.00        40.36 o                         
   0   3   9       8783.97       8705.03       119.54 o                         
   1   3   9       9994.64       9518.41       124.93 o                         
   2   3   9        445.86        409.29        45.78 o                         
   3   3   9       2701.56       2613.93        71.47 o                         
   4   3   9      11279.37      10809.07       141.98 o                         
   5   3   9       6305.17       6230.85       113.14 o                         
   6   3   9        578.33        602.93        52.58 o                         
   7   3   9      11108.57      10578.29       156.17 o                         
   8   3   9       4049.70       3950.20       109.81 o                         
   9   3   9         19.62         15.37        60.71 o                         
  10   3   9       4758.69       4757.19       133.25 o                         
  11   3   9       2038.48       1896.25       100.92 o                         
  12   3   9        322.83        294.06        85.42 o                         
  13   3   9        602.47        711.31       112.99 o                         
  14   3   9       1303.60       1420.93       134.66 o                         
  15   3   9       1043.81        877.78       124.41 o                         
  16   3   9          3.34         39.10       114.46 o                         
  17   3   9        554.16        596.36       144.54 o                         
  18   3   9        550.15        677.89       138.80 o                         
 -19   4   9        713.32        313.70       121.80 o                         
 -18   4   9         19.39        171.76       115.80 o                         
 -17   4   9       1870.83       1784.74       134.94 o                         
 -16   4   9       3107.64       3039.38       158.47 o                         
 -15   4   9        947.16       1156.93       111.65 o                         
 -14   4   9        979.85        868.65        94.03 o                         
 -13   4   9       5317.60       5134.71       152.49 o                         
 -12   4   9       6121.99       5948.61       160.76 o                         
 -11   4   9         22.11        129.43        76.67 o                         
 -10   4   9       8041.51       7951.17       176.39 o                         
  -9   4   9       8502.57       8190.71       166.63 o                         
  -8   4   9        506.60        564.34        66.39 o                         
  -7   4   9        881.61        855.35        73.56 o                         
  -6   4   9       7728.51       7544.54       136.85 o                         
  -5   4   9       3952.27       4027.75        89.49 o                         
  -4   4   9        866.10        954.56        55.95 o                         
  -3   4   9       3202.64       3336.91        79.52 o                         
  -2   4   9      10822.05      10925.07       131.73 o                         
  -1   4   9       5988.26       5911.01        91.12 o                         
   0   4   9          8.82        103.66        38.55 o                         
   1   4   9       5493.09       5670.46        93.96 o                         
   2   4   9      13453.02      12907.31       152.98 o                         
   3   4   9       6507.47       6182.95       117.35 o                         
   4   4   9        457.05        580.33        59.79 o                         
   5   4   9      13454.84      13455.52       194.08 o                         
   6   4   9      11011.04      10462.44       173.79 o                         
   7   4   9        161.99        109.08        60.35 o                         
   8   4   9       4725.72       5104.98       129.52 o                         
   9   4   9       8090.73       8029.04       190.91 o                         
  10   4   9       2095.83       2147.95       111.95 o                         
  11   4   9        120.08        276.22        92.47 o                         
  12   4   9       4111.78       4591.92       170.59 o                         
  13   4   9       3750.90       3714.62       165.51 o                         
  14   4   9        106.61         75.89       108.69 o                         
  15   4   9        541.43        616.95       134.56 o                         
  16   4   9       1371.71       1174.74       153.95 o                         
  17   4   9        689.23        604.09       154.06 o                         
 -18   5   9         53.76         43.64       109.00 o                         
 -17   5   9         33.12        144.37       108.95 o                         
 -16   5   9         26.43         54.19       117.74 o                         
 -15   5   9          6.08        -97.70        97.70 o                         
 -14   5   9          2.08        151.48        97.38 o                         
 -13   5   9        139.23        186.60        91.86 o                         
 -12   5   9        434.12        355.74        97.71 o                         
 -11   5   9          9.78        102.51        86.72 o                         
 -10   5   9        314.35        332.20        91.59 o                         
  -9   5   9         81.24         59.81        72.33 o                         
  -8   5   9         64.61        100.13        76.28 o                         
  -7   5   9          2.37         70.75        69.77 o                         
  -6   5   9        669.73        682.34        73.26 o                         
  -5   5   9         14.78         57.42        57.52 o                         
  -4   5   9        117.66         40.44        51.65 o                         
  -3   5   9        746.79        805.41        56.58 o                         
  -2   5   9        377.88        409.49        75.46 o                         
  -1   5   9         30.05        -11.04        52.60 o                         
   0   5   9        213.99        147.73        57.83 o                         
   1   5   9        207.81        143.04        59.49 o                         
   2   5   9          4.95         31.18        54.83 o                         
   3   5   9         41.48        100.91        60.63 o                         
   4   5   9         31.81         36.55        47.04 o                         
   5   5   9          8.60         12.00        66.09 o                         
   6   5   9         16.33         16.22        69.04 o                         
   7   5   9         47.21        -54.46        80.48 o                         
   8   5   9         59.70        -23.91        76.01 o                         
   9   5   9         73.52        -51.14        90.85 o                         
  10   5   9         41.04        -68.37        98.27 o                         
  11   5   9        117.17         88.42       106.29 o                         
  12   5   9         58.92         -9.70       106.62 o                         
  13   5   9         23.16       -117.15       117.15 o                         
  14   5   9          2.54         68.89       119.43 o                         
  15   5   9          9.10       -119.52       119.52 o                         
  16   5   9         36.80       -129.91       129.91 o                         
 -16   6   9       1741.80       1986.21       168.20 o                         
 -15   6   9        216.97        439.80       137.27 o                         
 -14   6   9        610.05        338.25       107.66 o                         
 -13   6   9       2289.85       2228.53       188.30 o                         
 -12   6   9       1265.09       1413.30       124.43 o                         
 -11   6   9          3.89          4.93       100.54 o                         
 -10   6   9        869.65        739.41       100.91 o                         
  -9   6   9       2236.15       2383.45       128.15 o                         
  -8   6   9       2224.81       2219.48       123.69 o                         
  -7   6   9          3.44         15.27        79.62 o                         
  -6   6   9       2837.88       2926.30       123.03 o                         
  -5   6   9       4907.79       5025.61       151.45 o                         
  -4   6   9        681.78        691.58        78.30 o                         
  -3   6   9       1217.79       1405.54        85.16 o                         
  -2   6   9       3496.04       3593.43       109.07 o                         
  -1   6   9       3131.66       3303.35       146.56 o                         
   0   6   9         51.19        -28.30        75.65 o                         
   1   6   9       3581.51       3698.64       137.25 o                         
   2   6   9       5114.27       5004.98       155.05 o                         
   3   6   9        742.28        464.89        80.03 o                         
   4   6   9        409.55        686.68        75.47 o                         
   5   6   9       4388.13       4592.97       159.41 o                         
   6   6   9       3595.91       3323.83       127.99 o                         
   7   6   9        193.63        278.39        90.18 o                         
   8   6   9       1218.15       1451.42       113.20 o                         
   9   6   9       3397.14       3581.28       155.74 o                         
  10   6   9       1239.78       1119.25       123.39 o                         
  11   6   9         80.74        176.81       113.73 o                         
  12   6   9       1219.71       1649.60       140.90 o                         
  13   6   9       1234.96        795.68       144.20 o                         
  14   6   9        114.26       -137.01       137.01 o                         
 -13   7   9         52.95         64.20       119.84 o                         
 -12   7   9        468.90        512.12       120.79 o                         
 -11   7   9        330.88        514.89       106.18 o                         
 -10   7   9          3.73         71.41       106.16 o                         
  -9   7   9        272.28        388.16       113.10 o                         
  -8   7   9        411.46        273.79        99.84 o                         
  -7   7   9        327.60        352.86       119.05 o                         
  -6   7   9          3.25        105.42        90.02 o                         
  -5   7   9        148.71         95.27        78.33 o                         
  -4   7   9        738.16        855.58       106.33 o                         
  -3   7   9        590.94        735.35       114.85 o                         
  -2   7   9          0.73        312.87        96.19 o                         
  -1   7   9        505.39        463.37        94.28 o                         
   0   7   9        749.58       1027.50       109.43 o                         
   1   7   9        290.73        201.86       102.68 o                         
   2   7   9         49.74         93.00        93.59 o                         
   3   7   9        625.81        706.17       108.61 o                         
   4   7   9        661.90        924.00       110.05 o                         
   5   7   9         37.72         85.52       102.84 o                         
   6   7   9        207.05        406.12        79.98 o                         
   7   7   9        667.28        763.08        96.68 o                         
   8   7   9        249.25        508.01       115.46 o                         
   9   7   9         18.99        -13.52       112.90 o                         
  10   7   9        349.10        212.81       159.65 o                         
  11   7   9        259.59        320.42       131.08 o                         
  -9   8   9        496.66        178.36       145.94 o                         
  -8   8   9        553.22        584.54       139.89 o                         
  -7   8   9          3.53         99.57       122.85 o                         
  -6   8   9        456.44        538.25       100.87 o                         
  -5   8   9        972.46        702.81       114.99 o                         
  -4   8   9        101.57        162.56       143.34 o                         
  -3   8   9        116.98         -7.80       155.50 o                         
  -2   8   9        499.57        392.35       114.86 o                         
  -1   8   9        408.60        361.87       114.87 o                         
   0   8   9          9.05         38.51       125.09 o                         
   1   8   9        297.67        247.57       121.82 o                         
   2   8   9        470.37        531.40       124.26 o                         
   3   8   9        140.59        100.84       139.28 o                         
   4   8   9         18.53        257.75       133.84 o                         
   5   8   9        399.55        140.08       124.41 o                         
   6   8   9        292.04        269.57       144.82 o                         
   7   8   9         13.53         42.76       137.67 o                         
 -21   0  10       2510.82       2090.00       264.48 o                         
 -20   0  10       1979.63       1622.27       218.92 o                         
 -19   0  10        381.03        643.17       160.99 o                         
 -18   0  10       2602.37       2615.86       182.83 o                         
 -17   0  10       5228.84       5374.54       235.84 o                         
 -16   0  10        175.95        175.08       137.49 o                         
 -15   0  10       1592.94       1708.41       157.96 o                         
 -14   0  10       5248.04       5165.81       223.85 o                         
 -13   0  10       4861.67       4794.56       209.61 o                         
 -12   0  10        717.77        626.40        98.93 o                         
 -11   0  10       7065.34       7004.06       196.20 o                         
 -10   0  10      12138.41      11187.48       208.01 o                         
  -9   0  10       7448.39       7469.79       183.85 o                         
  -8   0  10        919.61        882.40        80.92 o                         
  -7   0  10      13468.50      12939.73       222.04 o                         
  -6   0  10      23201.51      22763.03       323.28 o                         
  -5   0  10       7162.32       7432.43       168.00 o                         
  -4   0  10       4381.43       4079.46       113.81 o                         
  -3   0  10      43047.85      43064.96       555.87 o                         
  -2   0  10      26516.67      26743.92       369.71 o                         
  -1   0  10         23.52         45.54        44.55 o                         
   0   0  10      11705.49      11060.90       212.53 o                         
   1   0  10      36886.73      36218.45       430.77 o                         
   2   0  10       9324.61       9234.11       177.12 o                         
   3   0  10       4721.18       4569.65       132.83 o                         
   4   0  10      20961.57      20412.21       316.66 o                         
   5   0  10      13795.79      13517.31       249.18 o                         
   6   0  10        174.42        356.55        77.75 o                         
   7   0  10      12736.38      12124.50       225.50 o                         
   8   0  10      13792.20      13852.39       258.63 o                         
   9   0  10       3290.21       3663.93       191.29 o                         
  10   0  10        687.67        493.24       100.22 o                         
  11   0  10       6212.03       5769.75       266.88 o                         
  12   0  10       5305.23       5225.78       230.35 o                         
  13   0  10        569.16        635.62       137.40 o                         
  14   0  10        961.38        747.43       149.74 o                         
  15   0  10       2347.06       2498.80       210.42 o                         
  16   0  10       1944.90       1814.88       252.22 o                         
  17   0  10          0.42          9.66       154.61 o                         
  18   0  10        933.25        751.35       195.32 o                         
  19   0  10       1846.13       1915.15       283.00 o                         
 -21   1  10         58.04        -19.52       127.90 o                         
 -20   1  10        197.25         72.11       116.20 o                         
 -19   1  10        358.71        461.09       121.68 o                         
 -18   1  10         36.68        113.70       105.66 o                         
 -17   1  10        141.29        -35.81        98.36 o                         
 -16   1  10        449.84        493.99        96.98 o                         
 -15   1  10        339.85        359.99        87.86 o                         
 -14   1  10          0.98        -64.35        78.37 o                         
 -13   1  10        264.82        187.12        73.08 o                         
 -12   1  10        382.60        417.12        73.30 o                         
 -11   1  10        293.01        176.32        63.10 o                         
 -10   1  10        106.71        105.90        54.40 o                         
  -9   1  10       1035.78       1034.56        48.06 o                         
  -8   1  10        568.68        605.49        48.70 o                         
  -7   1  10        393.44        371.08        44.16 o                         
  -6   1  10         53.87         -9.04        37.06 o                         
  -5   1  10       2171.71       2184.73        59.72 o                         
  -4   1  10       4080.22       4029.62        77.91 o                         
  -3   1  10        617.22        647.87        48.18 o                         
  -2   1  10       1081.53       1147.13        46.95 o                         
  -1   1  10       4974.52       4951.70        85.22 o                         
   0   1  10       2090.68       2298.63        61.85 o                         
   1   1  10        808.47        900.94        48.57 o                         
   2   1  10        789.11        770.88        48.42 o                         
   3   1  10       1054.81       1086.72        52.12 o                         
   4   1  10        726.07        695.51        43.76 o                         
   5   1  10       2107.46       2053.77        59.68 o                         
   6   1  10       2486.29       2454.12        70.93 o                         
   7   1  10       1266.20       1250.93        63.76 o                         
   8   1  10        503.84        483.48        64.93 o                         
   9   1  10       1683.41       1807.67        91.86 o                         
  10   1  10         91.21        -32.06        73.32 o                         
  11   1  10         29.63         -3.13        76.93 o                         
  12   1  10         38.91         89.15        87.68 o                         
  13   1  10         30.81         -2.06        85.42 o                         
  14   1  10         90.40        -99.69        99.69 o                         
  15   1  10          2.88         38.24       104.76 o                         
  16   1  10         62.81         16.49       128.17 o                         
  17   1  10        246.70        118.94       123.80 o                         
  18   1  10        141.79          0.56       138.52 o                         
  19   1  10          0.62         59.88       147.25 o                         
 -21   2  10       1073.70        992.13       152.70 o                         
 -20   2  10       1126.67       1139.80       147.79 o                         
 -19   2  10         12.31         19.28       110.33 o                         
 -18   2  10        886.40        855.14       124.32 o                         
 -17   2  10       3455.50       3297.95       151.60 o                         
 -16   2  10       1733.73       1535.66       120.70 o                         
 -15   2  10        810.96        799.47        96.19 o                         
 -14   2  10       5062.70       4979.25       170.82 o                         
 -13   2  10       2622.29       2659.30       115.03 o                         
 -12   2  10          5.39        -11.20        67.14 o                         
 -11   2  10       3220.75       3249.65        98.51 o                         
 -10   2  10       9194.89       9019.62       159.11 o                         
  -9   2  10       4732.86       4838.75        93.56 o                         
  -8   2  10        682.71        774.83        47.51 o                         
  -7   2  10      12760.35      12800.53       149.74 o                         
  -6   2  10      14542.87      14374.84       161.72 o                         
  -5   2  10       3031.35       3163.82        74.79 o                         
  -4   2  10       4999.44       5065.21        84.99 o                         
  -3   2  10      11097.52      10928.41       129.08 o                         
  -2   2  10      10698.08      10661.35       129.32 o                         
  -1   2  10        158.77        182.14        42.43 o                         
   0   2  10       7743.10       7489.81        97.34 o                         
   1   2  10      19669.08      19524.31       187.27 o                         
   2   2  10       2232.02       2151.44        51.94 o                         
   3   2  10       1754.31       1900.67        58.48 o                         
   4   2  10      10695.40      10689.30       129.94 o                         
   5   2  10       6624.80       6668.33        99.19 o                         
   6   2  10       1068.23       1098.15        61.15 o                         
   7   2  10       1549.46       1781.19        74.39 o                         
   8   2  10       6659.54       6991.59       138.04 o                         
   9   2  10       4791.74       4967.63       130.09 o                         
  10   2  10         44.69        -63.54        63.54 o                         
  11   2  10       3331.35       3316.78       130.73 o                         
  12   2  10       4475.09       4320.86       151.51 o                         
  13   2  10        443.16        412.79       107.30 o                         
  14   2  10       1132.70       1106.49       119.70 o                         
  15   2  10       2460.08       2465.27       209.38 o                         
  16   2  10       1313.09       1422.65       152.32 o                         
  17   2  10          0.34       -121.98       153.45 o                         
  18   2  10        865.97        981.80       178.52 o                         
 -20   3  10        869.03       1095.23       134.72 o                         
 -19   3  10       1505.61       1222.67       127.10 o                         
 -18   3  10        332.76        418.91       106.05 o                         
 -17   3  10        522.29        526.39       102.17 o                         
 -16   3  10       1954.82       1851.30       113.84 o                         
 -15   3  10       1880.14       1798.49       118.25 o                         
 -14   3  10         43.55        -13.00       101.07 o                         
 -13   3  10       1381.96       1124.03       112.83 o                         
 -12   3  10       4911.46       4602.91       130.69 o                         
 -11   3  10       2736.53       2827.58       107.05 o                         
 -10   3  10         53.38         54.59        67.55 o                         
  -9   3  10       4000.75       3900.73       107.12 o                         
  -8   3  10       7495.38       7278.90       141.83 o                         
  -7   3  10       2296.10       2271.82        80.86 o                         
  -6   3  10        856.84        903.11        48.33 o                         
  -5   3  10       5347.70       5318.42        98.60 o                         
  -4   3  10      10848.73      10894.23       147.01 o                         
  -3   3  10         19.82        122.63        40.19 o                         
  -2   3  10       4750.50       4672.57        90.06 o                         
  -1   3  10      12619.16      12320.98       158.92 o                         
   0   3  10       5956.03       5823.86       100.77 o                         
   1   3  10        870.94        853.72        53.35 o                         
   2   3  10      11908.72      11528.65       162.47 o                         
   3   3  10      10717.96      10225.25       144.95 o                         
   4   3  10        557.10        528.40        48.12 o                         
   5   3  10       3231.15       3545.68        87.49 o                         
   6   3  10       4260.35       4721.20       111.34 o                         
   7   3  10       1847.11       1970.14        85.26 o                         
   8   3  10        144.29        109.67        66.01 o                         
   9   3  10       2549.19       2478.64       106.34 o                         
  10   3  10       1540.53       1749.89       105.49 o                         
  11   3  10        674.18        582.75        93.69 o                         
  12   3  10        578.63        619.34       102.98 o                         
  13   3  10       2614.83       2838.92       164.06 o                         
  14   3  10       1620.88       1844.59       160.42 o                         
  15   3  10         90.60        -12.85       128.81 o                         
  16   3  10        672.17        564.87       131.04 o                         
  17   3  10       1554.53       1581.39       156.71 o                         
  18   3  10        397.76        662.85       213.08 o                         
 -19   4  10        108.31       -117.99       125.41 o                         
 -18   4  10        100.00        123.45       112.26 o                         
 -17   4  10        551.96        297.82       113.82 o                         
 -16   4  10        451.56        471.33       107.46 o                         
 -15   4  10          2.62        -14.50        93.90 o                         
 -14   4  10        640.65        658.79       101.47 o                         
 -13   4  10       1433.97       1454.55       109.88 o                         
 -12   4  10        570.88        730.89        98.83 o                         
 -11   4  10        127.81        159.59        83.33 o                         
 -10   4  10       1789.70       1893.52       105.20 o                         
  -9   4  10        882.08       1013.57        90.67 o                         
  -8   4  10        101.62        147.50        68.34 o                         
  -7   4  10       2371.96       2409.70        95.44 o                         
  -6   4  10        247.31        234.72        60.47 o                         
  -5   4  10        112.70         59.02        58.60 o                         
  -4   4  10       1472.42       1547.66        70.81 o                         
  -3   4  10        880.76       1057.40        62.96 o                         
  -2   4  10        227.33        210.57        48.45 o                         
  -1   4  10        141.64        247.07        46.16 o                         
   0   4  10         41.95         81.18        48.83 o                         
   1   4  10       1712.35       1848.04        73.52 o                         
   2   4  10       2213.65       2327.77        75.69 o                         
   3   4  10        424.13        365.51        62.07 o                         
   4   4  10        459.87        312.25        60.73 o                         
   5   4  10       1353.81       1387.76        78.87 o                         
   6   4  10        929.95        915.21        76.11 o                         
   7   4  10         14.13        118.96        72.06 o                         
   8   4  10       1313.68       1066.84        92.94 o                         
   9   4  10        768.30        572.07        95.95 o                         
  10   4  10        101.70         24.69        91.55 o                         
  11   4  10        657.50        428.71       107.41 o                         
  12   4  10       1512.35       1417.05       126.28 o                         
  13   4  10         86.89         59.92       115.38 o                         
  14   4  10        250.10        359.28       126.91 o                         
  15   4  10        361.66        428.79       138.73 o                         
  16   4  10        177.28         87.53       145.97 o                         
 -17   5  10         77.58         16.44       129.40 o                         
 -16   5  10       1704.24       1544.74       147.06 o                         
 -15   5  10       3040.22       3052.26       161.49 o                         
 -14   5  10        262.15        278.74       101.45 o                         
 -13   5  10       1353.70       1335.77       116.70 o                         
 -12   5  10       5121.30       5145.93       184.58 o                         
 -11   5  10       3603.93       3527.36       141.60 o                         
 -10   5  10         86.77         35.46        88.96 o                         
  -9   5  10       5284.55       5146.22       158.56 o                         
  -8   5  10       6322.28       6158.14       176.14 o                         
  -7   5  10        775.52        878.11        95.18 o                         
  -6   5  10       1433.99       1475.20        94.73 o                         
  -5   5  10       6680.20       6472.16       155.87 o                         
  -4   5  10       4052.77       4065.92       117.05 o                         
  -3   5  10         84.82        171.41        56.86 o                         
  -2   5  10       1939.28       2030.66        97.07 o                         
  -1   5  10       3312.97       3443.04       100.97 o                         
   0   5  10       1898.36       1789.07        86.03 o                         
   1   5  10         62.50        149.15        65.45 o                         
   2   5  10       2540.60       2747.41       103.14 o                         
   3   5  10       4330.30       4229.59       121.83 o                         
   4   5  10       1060.01        786.56        78.32 o                         
   5   5  10       1001.88       1368.67        94.37 o                         
   6   5  10       5000.64       5112.56       142.87 o                         
   7   5  10       3780.12       3575.90       129.27 o                         
   8   5  10        285.24        141.41        92.82 o                         
   9   5  10       2936.29       3288.28       145.13 o                         
  10   5  10       4297.11       4518.82       201.27 o                         
  11   5  10       1243.01        928.68       115.54 o                         
  12   5  10        214.57        189.61       129.29 o                         
  13   5  10       2447.81       2461.16       172.70 o                         
  14   5  10       1445.31       1164.67       149.48 o                         
  15   5  10          1.62         -0.08       133.59 o                         
 -15   6  10        205.26        211.02       129.57 o                         
 -14   6  10        194.44        -21.56       105.99 o                         
 -13   6  10         58.54         11.28       108.64 o                         
 -12   6  10        206.10        343.03       111.77 o                         
 -11   6  10        472.48        463.01       108.16 o                         
 -10   6  10         70.05        -90.26        90.26 o                         
  -9   6  10          6.59        -85.80       112.02 o                         
  -8   6  10        248.11        110.71        90.95 o                         
  -7   6  10        845.05        662.32        95.98 o                         
  -6   6  10         44.79         57.21        84.21 o                         
  -5   6  10        200.97        137.49        80.14 o                         
  -4   6  10        532.29        570.73        82.95 o                         
  -3   6  10        208.21        276.73        79.05 o                         
  -2   6  10         12.69         -0.64        70.47 o                         
  -1   6  10        282.03        397.01        87.31 o                         
   0   6  10         25.40         58.26        52.49 o                         
   1   6  10          3.71         34.39        85.88 o                         
   2   6  10          1.95        -81.70        81.70 o                         
   3   6  10          9.02        132.37        77.36 o                         
   4   6  10         12.86         44.55        70.70 o                         
   5   6  10          9.86        -88.93        88.93 o                         
   6   6  10         27.03         23.95        80.09 o                         
   7   6  10        122.94        128.64        91.71 o                         
   8   6  10         64.25         47.87        97.53 o                         
   9   6  10         74.84        215.52       108.04 o                         
  10   6  10         59.41        -46.18       125.12 o                         
  11   6  10        221.23        283.98       124.73 o                         
  12   6  10        136.32         72.48       127.29 o                         
  13   6  10         19.60       -132.61       132.61 o                         
 -12   7  10       1034.62        951.63       122.14 o                         
 -11   7  10        607.99        577.87       121.21 o                         
 -10   7  10          5.43         73.16       118.10 o                         
  -9   7  10        659.21        409.52       129.05 o                         
  -8   7  10       1259.92       1432.06       169.07 o                         
  -7   7  10        547.12        498.50       115.75 o                         
  -6   7  10          9.86         97.94        88.97 o                         
  -5   7  10       1167.49       1256.44       109.50 o                         
  -4   7  10       2002.67       1941.66       103.12 o                         
  -3   7  10        402.46        366.31       119.64 o                         
  -2   7  10       1183.14       1337.86       117.28 o                         
  -1   7  10       1716.42       1452.85       122.71 o                         
   0   7  10        776.55        533.46       106.02 o                         
   1   7  10         44.69         10.52        94.22 o                         
   2   7  10        982.97        885.84       118.55 o                         
   3   7  10       1002.30        936.49       112.93 o                         
   4   7  10        365.30        323.07       113.21 o                         
   5   7  10         81.82        119.08       115.32 o                         
   6   7  10       1524.01       1409.62       108.16 o                         
   7   7  10       1022.59        796.28       101.91 o                         
   8   7  10         26.77         26.03       114.67 o                         
   9   7  10        612.42        540.17       133.36 o                         
  10   7  10        675.29        460.77       138.36 o                         
  -8   8  10        276.59        420.37       479.29 o                         
  -7   8  10        550.66        576.76       136.73 o                         
  -6   8  10        305.23        313.62        92.46 o                         
  -5   8  10          1.47       -132.49       132.49 o                         
  -4   8  10        368.53        397.19       151.22 o                         
  -3   8  10        663.61        645.59       156.87 o                         
  -2   8  10        104.61         63.53       122.12 o                         
  -1   8  10         15.20        -49.05       116.03 o                         
   0   8  10        392.17        610.29       136.75 o                         
   1   8  10        368.38        532.39       129.96 o                         
   2   8  10        134.18        -21.26       133.81 o                         
   3   8  10         38.30        164.67       126.61 o                         
   4   8  10        495.79        818.97       156.24 o                         
   5   8  10        330.07        255.92       163.85 o                         
 -20   1  11       2927.86       3011.53       168.96 o                         
 -19   1  11       1182.48        878.98       132.49 o                         
 -18   1  11        151.40        276.25       110.12 o                         
 -17   1  11       4695.41       4910.02       173.06 o                         
 -16   1  11       5489.28       5664.23       174.31 o                         
 -15   1  11        657.91        719.22        99.07 o                         
 -14   1  11       3885.54       3988.40       139.25 o                         
 -13   1  11       8997.22       9237.49       194.17 o                         
 -12   1  11       2720.54       2891.30       112.14 o                         
 -11   1  11         90.59        -11.65        56.67 o                         
 -10   1  11       4598.74       4674.23       108.86 o                         
  -9   1  11      10264.53      10289.16       157.66 o                         
  -8   1  11       2773.75       3043.74        73.57 o                         
  -7   1  11       1081.58       1019.12        50.75 o                         
  -6   1  11      15296.65      14660.09       170.09 o                         
  -5   1  11      12188.12      11411.86       145.30 o                         
  -4   1  11        563.53        605.09        52.09 o                         
  -3   1  11       7514.77       7447.81       114.20 o                         
  -2   1  11      20095.52      19259.95       197.47 o                         
  -1   1  11       9430.74       9107.39       119.51 o                         
   0   1  11         32.46        144.73        40.61 o                         
   1   1  11      14024.25      13831.09       156.64 o                         
   2   1  11      23153.77      23378.78       228.36 o                         
   3   1  11       3671.74       4075.10        75.62 o                         
   4   1  11       7529.33       7099.43       105.84 o                         
   5   1  11      19518.83      19033.42       208.94 o                         
   6   1  11       8027.52       8369.02       137.06 o                         
   7   1  11        105.86         47.57        61.74 o                         
   8   1  11      10148.72       9508.86       187.91 o                         
   9   1  11      10273.05       9752.63       192.25 o                         
  10   1  11       1459.36       1351.46        96.17 o                         
  11   1  11       1264.56       1411.43       104.32 o                         
  12   1  11       6279.58       6358.17       174.58 o                         
  13   1  11       3654.27       3663.57       154.24 o                         
  14   1  11         24.86        -18.77       101.63 o                         
  15   1  11       1428.82       1150.79       151.72 o                         
  16   1  11       2769.82       2742.47       165.66 o                         
  17   1  11        657.32        527.03       140.13 o                         
  18   1  11         23.15       -137.23       137.23 o                         
 -20   2  11         47.64         12.76       130.95 o                         
 -19   2  11        959.28        586.83       128.48 o                         
 -18   2  11        925.73        664.94       118.70 o                         
 -17   2  11        118.68        159.65       114.76 o                         
 -16   2  11       1414.52       1219.55       128.71 o                         
 -15   2  11       2866.54       2902.28       138.89 o                         
 -14   2  11        983.90        884.95        98.76 o                         
 -13   2  11        178.82         60.24        86.13 o                         
 -12   2  11       3041.76       2987.26       105.00 o                         
 -11   2  11       2686.34       2683.65        96.08 o                         
 -10   2  11        454.58        496.41        66.00 o                         
  -9   2  11        325.48        196.74        69.86 o                         
  -8   2  11       3039.26       3031.75        85.36 o                         
  -7   2  11       2002.36       1930.69        67.86 o                         
  -6   2  11         41.29          8.11        41.36 o                         
  -5   2  11         73.26          5.54        42.86 o                         
  -4   2  11       3880.69       3583.49        76.68 o                         
  -3   2  11       2113.69       2085.71        64.25 o                         
  -2   2  11        976.23        935.83        50.83 o                         
  -1   2  11       1925.29       2056.77        66.95 o                         
   0   2  11       8304.30       8097.81       107.25 o                         
   1   2  11       4008.94       4071.08        82.64 o                         
   2   2  11        670.21        699.83        49.26 o                         
   3   2  11       9719.66       9498.72       129.14 o                         
   4   2  11       6727.60       7033.90       110.17 o                         
   5   2  11        226.08        205.01        54.14 o                         
   6   2  11       3421.17       3343.01        95.01 o                         
   7   2  11       5208.84       5281.85       125.00 o                         
   8   2  11        359.21        220.06        66.05 o                         
   9   2  11        692.96        643.95        88.39 o                         
  10   2  11       3427.26       3394.85       122.88 o                         
  11   2  11       1290.99       1355.82       109.37 o                         
  12   2  11         35.73        191.80        88.32 o                         
  13   2  11       1059.09        959.00       124.47 o                         
  14   2  11       1367.48       1386.32       137.55 o                         
  15   2  11        325.98        456.15       132.61 o                         
  16   2  11         19.03         94.18       135.17 o                         
  17   2  11        385.81        320.80       153.22 o                         
 -19   3  11        288.29        434.89       122.13 o                         
 -18   3  11          0.98        -36.60       116.87 o                         
 -17   3  11        313.21        366.63       114.03 o                         
 -16   3  11       1435.72       1592.84       133.77 o                         
 -15   3  11        759.45        774.72       105.38 o                         
 -14   3  11         23.56        -56.43        85.80 o                         
 -13   3  11       2548.15       2832.29       126.38 o                         
 -12   3  11       3527.01       3796.73       127.72 o                         
 -11   3  11        396.51        395.99        81.85 o                         
 -10   3  11       2840.77       2948.62       113.35 o                         
  -9   3  11       6008.53       6150.01       138.04 o                         
  -8   3  11       2684.60       2705.20        94.89 o                         
  -7   3  11       1635.05       1886.18        86.60 o                         
  -6   3  11       4360.15       4568.48       106.16 o                         
  -5   3  11       7841.31       7696.82       140.01 o                         
  -4   3  11          7.75        -15.10        44.51 o                         
  -3   3  11       4085.68       4197.06        93.78 o                         
  -2   3  11       9270.86       9226.22       143.07 o                         
  -1   3  11        810.60        823.63        55.88 o                         
   0   3  11       1204.55       1236.44        65.06 o                         
   1   3  11       3009.78       3179.90        87.31 o                         
   2   3  11       2587.81       2521.16        81.55 o                         
   3   3  11        572.53        556.33        57.89 o                         
   4   3  11        340.00        255.56        54.49 o                         
   5   3  11       1848.69       1848.92        93.05 o                         
   6   3  11       1767.76       1729.70        84.48 o                         
   7   3  11        444.69        243.46        71.29 o                         
   8   3  11        777.02        878.81        82.71 o                         
   9   3  11       2412.52       2401.91       113.78 o                         
  10   3  11       1147.15       1073.07       104.16 o                         
  11   3  11         22.59        -43.65        90.23 o                         
  12   3  11       1721.48       1752.68       137.48 o                         
  13   3  11       2131.02       2083.81       189.34 o                         
  14   3  11        120.81        -12.33       121.22 o                         
  15   3  11        508.57        593.08       165.05 o                         
  16   3  11       1393.07       1413.21       162.48 o                         
  17   3  11        365.22        192.20       148.38 o                         
 -18   4  11       1302.87       1618.23       143.72 o                         
 -17   4  11        157.23         84.93       105.89 o                         
 -16   4  11        444.26        286.40       123.31 o                         
 -15   4  11       2349.80       2267.11       148.53 o                         
 -14   4  11       2338.34       2247.11       130.48 o                         
 -13   4  11        236.97        230.41        91.31 o                         
 -12   4  11       2970.73       3121.99       138.78 o                         
 -11   4  11       6579.99       6486.69       176.43 o                         
 -10   4  11       3355.49       3537.02       135.35 o                         
  -9   4  11        163.56         39.23        84.47 o                         
  -8   4  11       9531.01       9240.96       203.99 o                         
  -7   4  11       6726.34       6855.77       156.42 o                         
  -6   4  11        711.86        843.56        73.72 o                         
  -5   4  11       2604.35       2672.98        91.43 o                         
  -4   4  11      10314.83       9978.27       163.57 o                         
  -3   4  11       3586.91       3507.75        96.95 o                         
  -2   4  11        545.13        619.72        61.44 o                         
  -1   4  11       6682.00       6645.86       129.27 o                         
   0   4  11       6192.13       6388.17       126.23 o                         
   1   4  11        294.80        267.38        58.49 o                         
   2   4  11       1451.97       1822.92        80.40 o                         
   3   4  11       4631.23       4965.72       116.50 o                         
   4   4  11       3908.59       3829.21       114.21 o                         
   5   4  11        156.11         44.25        79.48 o                         
   6   4  11       2747.25       3100.42       121.68 o                         
   7   4  11       5943.04       5811.50       158.63 o                         
   8   4  11       1896.74       1754.65       110.98 o                         
   9   4  11        430.03        672.84        95.45 o                         
  10   4  11       3155.69       3515.20       153.37 o                         
  11   4  11       3210.35       3209.19       162.67 o                         
  12   4  11        318.54         11.17       112.33 o                         
  13   4  11        433.89        605.68       134.01 o                         
  14   4  11       2645.18       2688.39       179.18 o                         
  15   4  11       1440.05       1077.95       170.02 o                         
  16   4  11         28.60       -225.21       322.06 o                         
 -16   5  11         55.93        -41.23       135.04 o                         
 -15   5  11         76.77         -9.48       116.04 o                         
 -14   5  11         56.43        120.41       111.59 o                         
 -13   5  11         26.68         89.05        97.55 o                         
 -12   5  11         35.56        -95.46        95.46 o                         
 -11   5  11        122.77        118.72        96.97 o                         
 -10   5  11        211.12        215.91        94.04 o                         
  -9   5  11        155.41         90.89        89.80 o                         
  -8   5  11        675.00        889.46        97.58 o                         
  -7   5  11         29.07        -70.75        89.85 o                         
  -6   5  11          5.31        -32.10        73.52 o                         
  -5   5  11        207.61        213.14        83.45 o                         
  -4   5  11         75.58         17.19        65.89 o                         
  -3   5  11          3.21         51.78        65.91 o                         
  -2   5  11         60.94        -47.69        64.33 o                         
  -1   5  11        182.06        180.81        60.46 o                         
   0   5  11        443.47        444.53        72.40 o                         
   1   5  11         28.12        -61.69        67.53 o                         
   2   5  11        399.95        303.51        86.68 o                         
   3   5  11        218.04        121.24        78.78 o                         
   4   5  11         46.27         13.71        69.21 o                         
   5   5  11        185.24        156.78        70.85 o                         
   6   5  11         37.65         59.32        77.60 o                         
   7   5  11         32.94         89.25        91.26 o                         
   8   5  11         15.70         -7.85        88.58 o                         
   9   5  11         18.04         94.18       135.06 o                         
  10   5  11        173.84         98.26       104.09 o                         
  11   5  11         62.05         91.94       123.75 o                         
  12   5  11         97.21        236.84       117.92 o                         
  13   5  11         85.69       -116.80       116.80 o                         
  14   5  11         44.63        -10.91       138.97 o                         
 -14   6  11       1320.38       1468.04       149.90 o                         
 -13   6  11         95.04        298.03       135.90 o                         
 -12   6  11        682.43        537.81       136.06 o                         
 -11   6  11       2577.19       2546.70       145.04 o                         
 -10   6  11       1429.39       1183.31       121.46 o                         
  -9   6  11        103.76         36.37        89.39 o                         
  -8   6  11       2779.73       3069.19       147.85 o                         
  -7   6  11       3657.99       3776.35       163.03 o                         
  -6   6  11        549.51        503.13        98.74 o                         
  -5   6  11        919.97        874.58       107.94 o                         
  -4   6  11       3931.72       4245.94       145.94 o                         
  -3   6  11       3171.68       3315.98       128.08 o                         
  -2   6  11          2.79         24.62        72.39 o                         
  -1   6  11       2482.73       2518.51       102.60 o                         
   0   6  11       3293.76       3228.53       115.69 o                         
   1   6  11        302.98        272.98        97.98 o                         
   2   6  11        467.16        493.13       105.58 o                         
   3   6  11       3007.26       2810.66       136.63 o                         
   4   6  11       1097.27        786.20        92.34 o                         
   5   6  11          4.16         78.35        84.54 o                         
   6   6  11        673.60        644.45       102.49 o                         
   7   6  11       1818.61       1530.34       127.76 o                         
   8   6  11       1115.83        884.23       125.93 o                         
   9   6  11         45.24         23.77       120.17 o                         
  10   6  11       1119.87       1520.15       156.88 o                         
  11   6  11       1363.90        982.09       159.42 o                         
  12   6  11        167.78        -19.18       143.19 o                         
 -11   7  11         16.91         89.61       136.88 o                         
 -10   7  11        452.89        646.32       143.39 o                         
  -9   7  11        573.51        460.08       124.95 o                         
  -8   7  11         13.29         97.51       123.38 o                         
  -7   7  11        387.19        336.67       119.26 o                         
  -6   7  11        920.20       1051.93       154.09 o                         
  -5   7  11        324.58        191.85        97.79 o                         
  -4   7  11        131.19         99.18        78.22 o                         
  -3   7  11        845.03        824.20       135.37 o                         
  -2   7  11        635.03        659.83       132.81 o                         
  -1   7  11         15.36          6.97        99.33 o                         
   0   7  11        409.92        391.34       118.09 o                         
   1   7  11        661.66        854.02       119.12 o                         
   2   7  11        108.45         89.44       109.92 o                         
   3   7  11         53.46        120.47       107.37 o                         
   4   7  11        245.76        270.36       114.41 o                         
   5   7  11        222.58        499.85       141.82 o                         
   6   7  11         13.51         13.57        84.02 o                         
   7   7  11         22.16        145.46       122.29 o                         
   8   7  11        122.04         31.54       124.57 o                         
   9   7  11        130.64        561.60       709.18 o                         
  -5   8  11          1.24        -79.58       136.36 o                         
  -4   8  11        346.01        348.86       129.62 o                         
  -3   8  11        664.92        403.03       149.83 o                         
  -2   8  11         69.46        127.67       150.60 o                         
  -1   8  11        138.41         94.60       136.90 o                         
   0   8  11        526.48        549.43       155.08 o                         
   1   8  11        422.76        336.36       138.75 o                         
   2   8  11          1.66          0.64       132.67 o                         
   3   8  11        352.29        604.65       623.10 o                         
 -20   0  12       1275.09       1167.54       219.38 o                         
 -19   0  12       3989.82       3998.71       273.05 o                         
 -18   0  12       1840.87       2075.88       191.05 o                         
 -17   0  12        974.55        897.46       147.73 o                         
 -16   0  12       6360.18       6638.36       324.24 o                         
 -15   0  12       9054.64       9036.75       318.87 o                         
 -14   0  12        388.97        256.45       136.68 o                         
 -13   0  12       6705.62       6156.58       245.22 o                         
 -12   0  12       9703.35       9668.81       296.47 o                         
 -11   0  12       2768.99       3090.53       154.12 o                         
 -10   0  12       2380.55       2380.65       131.96 o                         
  -9   0  12       7609.69       7857.75       189.21 o                         
  -8   0  12       3064.25       3232.56       125.41 o                         
  -7   0  12         29.94        107.59        83.02 o                         
  -6   0  12       3030.66       3065.82       137.82 o                         
  -5   0  12       8942.33       9563.77       209.60 o                         
  -4   0  12       9103.06       9407.03       180.80 o                         
  -3   0  12         38.96         61.27        59.44 o                         
  -2   0  12       8025.82       7893.17       173.14 o                         
  -1   0  12      23373.07      23057.49       372.58 o                         
   0   0  12       2670.08       2978.07       123.25 o                         
   1   0  12       1145.82        949.59        92.80 o                         
   2   0  12       7912.61       7722.23       148.21 o                         
   3   0  12      15583.12      15678.12       251.34 o                         
   4   0  12       3022.94       3197.28       122.88 o                         
   5   0  12       9206.66       8817.82       240.56 o                         
   6   0  12      20636.81      20451.26       378.02 o                         
   7   0  12       8737.16       9127.13       245.12 o                         
   8   0  12       1016.79       1018.98       115.83 o                         
   9   0  12      12453.09      11999.23       303.78 o                         
  10   0  12      10201.51      10006.68       286.08 o                         
  11   0  12        935.47       1036.33       142.65 o                         
  12   0  12       1666.84       1686.97       162.61 o                         
  13   0  12       5267.58       4778.05       223.19 o                         
  14   0  12       2531.24       2796.82       230.46 o                         
  15   0  12          5.45       -157.44       157.44 o                         
  16   0  12       1612.65       1400.28       209.84 o                         
  17   0  12       1749.48       1623.81       225.11 o                         
 -20   1  12        194.12        221.57       126.15 o                         
 -19   1  12         18.37       -118.69       118.69 o                         
 -18   1  12        401.73         92.65       119.93 o                         
 -17   1  12        603.80        453.80       113.66 o                         
 -16   1  12          0.34         -8.19        99.03 o                         
 -15   1  12        470.86        380.61       102.18 o                         
 -14   1  12        939.71        873.60       111.51 o                         
 -13   1  12        919.13        821.57        96.77 o                         
 -12   1  12        409.96        408.87        83.40 o                         
 -11   1  12       2501.05       2618.23       106.64 o                         
 -10   1  12        927.27        802.78        75.02 o                         
  -9   1  12        285.86        159.52        60.74 o                         
  -8   1  12       1357.63       1337.01        67.69 o                         
  -7   1  12        638.87        480.50        59.22 o                         
  -6   1  12         52.41         17.41        50.01 o                         
  -5   1  12         10.62        -47.89        47.89 o                         
  -4   1  12        136.37        132.50        50.60 o                         
  -3   1  12        140.31        219.31        50.18 o                         
  -2   1  12       1235.26       1283.58        56.27 o                         
  -1   1  12        246.04        182.88        48.74 o                         
   0   1  12         78.35        132.01        46.57 o                         
   1   1  12       2152.90       2147.87        67.56 o                         
   2   1  12        443.59        553.81        51.01 o                         
   3   1  12        779.09        683.01        62.57 o                         
   4   1  12       1923.49       2022.20        74.80 o                         
   5   1  12        985.98        956.23        66.49 o                         
   6   1  12         67.83         50.70        62.60 o                         
   7   1  12       2212.50       2295.79       101.59 o                         
   8   1  12       1318.56       1391.13        82.10 o                         
   9   1  12        399.16        430.71        78.75 o                         
  10   1  12        363.37        171.74        77.64 o                         
  11   1  12        833.75        557.12        93.38 o                         
  12   1  12        276.04        332.95       100.71 o                         
  13   1  12         24.32         -2.13        97.64 o                         
  14   1  12        268.70        310.08       110.57 o                         
  15   1  12        435.09        252.67       123.02 o                         
  16   1  12         42.44          6.88       116.53 o                         
  17   1  12         91.48        -99.72       139.68 o                         
 -19   2  12       1432.56       1279.14       144.38 o                         
 -18   2  12        351.99        650.95       130.07 o                         
 -17   2  12        153.43        253.05       132.29 o                         
 -16   2  12       1725.03       1849.22       136.08 o                         
 -15   2  12       1884.32       2086.27       133.23 o                         
 -14   2  12        619.99        706.35       104.10 o                         
 -13   2  12       1465.11       1603.79       112.20 o                         
 -12   2  12       5052.44       5173.93       153.39 o                         
 -11   2  12       2996.40       2971.66       119.81 o                         
 -10   2  12          9.04         14.10        60.54 o                         
  -9   2  12       4060.99       4392.93       113.50 o                         
  -8   2  12      11365.89      11165.56       169.28 o                         
  -7   2  12       2710.69       2583.06        85.50 o                         
  -6   2  12       2414.27       2685.13        84.96 o                         
  -5   2  12      11572.27      11973.72       178.22 o                         
  -4   2  12       4464.47       4659.18       111.56 o                         
  -3   2  12        202.29        157.24        45.77 o                         
  -2   2  12       8729.66       8505.45       136.05 o                         
  -1   2  12       7899.34       8187.67       148.82 o                         
   0   2  12        846.65        898.96        58.12 o                         
   1   2  12       2331.02       2339.08        72.42 o                         
   2   2  12      11051.66      10821.68       155.57 o                         
   3   2  12       7351.75       7322.75       132.86 o                         
   4   2  12        256.34        200.25        51.59 o                         
   5   2  12       3455.51       3481.77        99.09 o                         
   6   2  12       6001.77       5901.92       125.73 o                         
   7   2  12       3980.13       4082.22       128.42 o                         
   8   2  12         57.19         42.53        72.10 o                         
   9   2  12       2727.26       2823.71       114.05 o                         
  10   2  12       4553.61       4205.25       140.78 o                         
  11   2  12        674.69        830.92       104.79 o                         
  12   2  12        886.99       1017.17       119.14 o                         
  13   2  12       2910.66       2878.37       141.40 o                         
  14   2  12       1976.35       1954.81       144.86 o                         
  15   2  12         39.79       -113.52       113.52 o                         
  16   2  12       1107.44       1003.67       146.83 o                         
 -18   3  12        825.77        658.97       137.43 o                         
 -17   3  12       1186.67       1246.62       145.45 o                         
 -16   3  12        129.99         75.43       116.09 o                         
 -15   3  12        654.77        522.80       122.97 o                         
 -14   3  12       2478.66       2349.18       135.10 o                         
 -13   3  12       1421.54       1352.21       122.91 o                         
 -12   3  12        116.26         98.77        91.46 o                         
 -11   3  12       3647.14       3645.74       131.69 o                         
 -10   3  12       5474.68       5201.26       146.21 o                         
  -9   3  12       1185.71       1126.19        85.40 o                         
  -8   3  12       2133.49       2213.17       103.54 o                         
  -7   3  12       7017.19       6965.85       147.27 o                         
  -6   3  12       5619.75       5525.49       131.09 o                         
  -5   3  12         30.96        -56.94        56.94 o                         
  -4   3  12       3988.31       3845.93       109.22 o                         
  -3   3  12       4438.28       4508.26       109.37 o                         
  -2   3  12       1767.00       1862.52        80.71 o                         
  -1   3  12        728.85        728.87        65.91 o                         
   0   3  12       4132.92       4017.47       106.25 o                         
   1   3  12       3379.85       3374.53        97.34 o                         
   2   3  12        524.30        403.59        64.83 o                         
   3   3  12       1598.50       1793.22        82.96 o                         
   4   3  12       5040.55       4982.47       138.93 o                         
   5   3  12       2892.11       2913.61       107.60 o                         
   6   3  12         21.06         46.98        71.32 o                         
   7   3  12       3593.94       3705.24       127.10 o                         
   8   3  12       3630.55       3992.52       140.38 o                         
   9   3  12       1380.99       1524.34       110.09 o                         
  10   3  12        861.65        795.94        97.10 o                         
  11   3  12       3793.56       4021.36       163.92 o                         
  12   3  12       2168.56       2590.56       156.11 o                         
  13   3  12         52.52        121.01       132.87 o                         
  14   3  12       1009.58        935.05       152.11 o                         
  15   3  12       1862.89       1698.15       173.97 o                         
  16   3  12        405.55        319.55       159.33 o                         
 -17   4  12          0.03        -18.33       125.93 o                         
 -16   4  12        128.81         59.19       132.72 o                         
 -15   4  12        226.52        296.13       113.64 o                         
 -14   4  12        167.10        238.11       104.02 o                         
 -13   4  12         51.53        -98.02        98.02 o                         
 -12   4  12        425.88        440.10        94.50 o                         
 -11   4  12        653.93        779.23       115.66 o                         
 -10   4  12        107.70         48.88        89.69 o                         
  -9   4  12        107.51        180.75        91.69 o                         
  -8   4  12       1031.89       1317.36       105.58 o                         
  -7   4  12        878.94        856.07        86.62 o                         
  -6   4  12         31.35        -72.15        72.15 o                         
  -5   4  12       1965.73       2043.46        95.01 o                         
  -4   4  12       1798.80       1901.23        87.33 o                         
  -3   4  12        530.80        610.39        70.46 o                         
  -2   4  12        955.69       1113.97        74.60 o                         
  -1   4  12       2591.03       2836.27        91.68 o                         
   0   4  12        856.87        748.78        70.48 o                         
   1   4  12         43.39        101.58        71.01 o                         
   2   4  12       1168.87       1228.97        83.82 o                         
   3   4  12       1051.53       1108.99        81.52 o                         
   4   4  12         12.10        -70.82        70.82 o                         
   5   4  12        854.44        668.41        85.21 o                         
   6   4  12        775.35        555.69        89.25 o                         
   7   4  12         53.03        -80.42        80.42 o                         
   8   4  12         39.75         55.19        90.07 o                         
   9   4  12        146.74         61.84       103.47 o                         
  10   4  12        401.28        314.14       116.66 o                         
  11   4  12         71.38       -104.59       104.59 o                         
  12   4  12         64.64         84.01       124.23 o                         
  13   4  12        142.48        264.94       138.72 o                         
  14   4  12        371.52        254.92       141.52 o                         
 -15   5  12        532.22        404.77       137.53 o                         
 -14   5  12       1490.42       1442.89       147.10 o                         
 -13   5  12       1070.27       1010.61       129.26 o                         
 -12   5  12          0.49         91.32       101.41 o                         
 -11   5  12       1088.83       1210.63       125.53 o                         
 -10   5  12       2394.96       2560.79       137.18 o                         
  -9   5  12       1933.86       1969.03       131.12 o                         
  -8   5  12        297.40        260.14        86.46 o                         
  -7   5  12       4486.93       4533.69       166.97 o                         
  -6   5  12       4930.79       4759.74       173.16 o                         
  -5   5  12        111.86        159.82        77.22 o                         
  -4   5  12       2152.68       2336.78       118.53 o                         
  -3   5  12       7138.38       7059.43       167.43 o                         
  -2   5  12       3073.10       3030.27       119.66 o                         
  -1   5  12        420.55        654.04        76.42 o                         
   0   5  12       5859.04       6015.81       149.37 o                         
   1   5  12       4540.80       4531.75       137.38 o                         
   2   5  12        342.32        343.19        78.17 o                         
   3   5  12       3036.84       3120.28       114.76 o                         
   4   5  12       4443.22       4669.16       143.92 o                         
   5   5  12       1558.57       1359.83       107.87 o                         
   6   5  12        169.00        138.66        98.14 o                         
   7   5  12       2283.99       2666.82       131.67 o                         
   8   5  12       2425.24       2343.64       158.05 o                         
   9   5  12        394.70        216.11       110.90 o                         
  10   5  12        124.44        -21.47       109.28 o                         
  11   5  12       1890.88       1845.01       140.22 o                         
  12   5  12       1117.32        973.22       136.17 o                         
  13   5  12         35.04         36.25       122.03 o                         
 -13   6  12         72.35        266.33       125.67 o                         
 -12   6  12          4.50       -107.63       107.63 o                         
 -11   6  12          6.98        139.76       102.99 o                         
 -10   6  12         11.06          1.41        97.88 o                         
  -9   6  12        126.49        -13.81        97.05 o                         
  -8   6  12         36.58        -38.69       104.37 o                         
  -7   6  12          2.20         37.77       113.10 o                         
  -6   6  12        255.50        317.07       112.34 o                         
  -5   6  12        560.65        574.74       113.82 o                         
  -4   6  12          1.52        -17.58        88.30 o                         
  -3   6  12        317.12        328.95        89.95 o                         
  -2   6  12        303.69        369.01        91.29 o                         
  -1   6  12        170.43        203.73        87.56 o                         
   0   6  12          7.49          8.64        83.78 o                         
   1   6  12        487.03        503.42        82.54 o                         
   2   6  12        342.79        314.83        81.14 o                         
   3   6  12          1.61        -82.26        82.26 o                         
   4   6  12        251.82        126.88       103.10 o                         
   5   6  12        445.60        520.38        94.90 o                         
   6   6  12          3.32        -50.37        92.80 o                         
   7   6  12         16.44        104.00        97.57 o                         
   8   6  12         60.06        120.25       107.86 o                         
   9   6  12        117.10         89.06       127.34 o                         
  10   6  12         24.74        249.34       131.79 o                         
  -9   7  12        189.05        168.93       135.09 o                         
  -8   7  12         33.29        105.03       122.21 o                         
  -7   7  12        792.25        765.24       132.84 o                         
  -6   7  12        830.40        620.77       141.90 o                         
  -5   7  12        157.11         -8.16       112.64 o                         
  -4   7  12        354.61        393.72        94.45 o                         
  -3   7  12       1203.60       1210.08       114.75 o                         
  -2   7  12       1012.97        852.22       144.99 o                         
  -1   7  12          3.16       -113.44       113.44 o                         
   0   7  12       1314.22       1091.51       138.95 o                         
   1   7  12       1196.28        821.50       142.28 o                         
   2   7  12        278.17        155.59       129.43 o                         
   3   7  12        152.72         84.81       117.79 o                         
   4   7  12       1192.46       1209.37       142.72 o                         
   5   7  12        536.29        441.10       122.32 o                         
   6   7  12         10.22        -28.72       114.75 o                         
   7   7  12        328.77        359.92       141.02 o                         
 -19   1  13       1460.24       1088.63       155.59 o                         
 -18   1  13       2199.53       2113.34       161.72 o                         
 -17   1  13        472.91        804.07       127.44 o                         
 -16   1  13       1175.65       1033.79       127.13 o                         
 -15   1  13       4538.15       4790.34       174.32 o                         
 -14   1  13       4024.46       3939.97       155.33 o                         
 -13   1  13         38.38        -86.87        86.87 o                         
 -12   1  13       4700.20       4933.08       153.80 o                         
 -11   1  13      10180.22      10289.72       197.67 o                         
 -10   1  13       1802.43       1830.61        99.80 o                         
  -9   1  13       1267.79       1327.06        83.60 o                         
  -8   1  13       9988.80      10017.55       171.29 o                         
  -7   1  13       6950.94       7204.29       149.15 o                         
  -6   1  13         22.09         92.65        60.50 o                         
  -5   1  13       7974.32       7464.21       145.25 o                         
  -4   1  13      14496.18      13729.65       201.09 o                         
  -3   1  13       2112.83       2096.58        87.48 o                         
  -2   1  13       2542.73       2706.20        88.36 o                         
  -1   1  13      15860.29      15388.24       230.93 o                         
   0   1  13       9370.38       9640.51       159.74 o                         
   1   1  13        238.63        386.96        62.64 o                         
   2   1  13       4962.52       5100.50       131.38 o                         
   3   1  13      10159.35      10314.27       173.15 o                         
   4   1  13       7611.43       7816.17       157.97 o                         
   5   1  13        106.83        109.37        67.80 o                         
   6   1  13       4701.09       4474.62       123.27 o                         
   7   1  13      10862.85      10589.27       200.12 o                         
   8   1  13       3219.88       3456.72       122.18 o                         
   9   1  13        156.55         41.89        80.95 o                         
  10   1  13       6405.98       6018.54       153.21 o                         
  11   1  13       5080.43       5026.27       157.44 o                         
  12   1  13        217.82        165.92        92.32 o                         
  13   1  13       1279.83       1288.82       133.99 o                         
  14   1  13       3413.53       3361.40       153.59 o                         
  15   1  13       1107.80       1041.42       128.42 o                         
  16   1  13         30.29         -9.27       125.57 o                         
 -18   2  13         47.49        137.99       130.97 o                         
 -17   2  13        487.62        294.84       132.63 o                         
 -16   2  13        609.56        664.29       127.61 o                         
 -15   2  13         65.31        103.65       112.59 o                         
 -14   2  13       1089.08       1050.19       122.09 o                         
 -13   2  13       2073.96       2361.28       135.01 o                         
 -12   2  13        457.93        457.76        97.36 o                         
 -11   2  13        305.88        183.65        96.94 o                         
 -10   2  13       4607.36       4442.25       139.31 o                         
  -9   2  13       3762.38       3755.97       124.16 o                         
  -8   2  13        142.82        222.60        66.32 o                         
  -7   2  13       4150.97       4158.65       113.65 o                         
  -6   2  13       9490.72       9036.99       158.59 o                         
  -5   2  13        992.39        987.54        75.52 o                         
  -4   2  13       1707.30       1585.32        86.45 o                         
  -3   2  13       3392.44       3316.34       102.48 o                         
  -2   2  13       2246.58       2077.81        82.84 o                         
  -1   2  13         55.70        -55.74        55.74 o                         
   0   2  13        741.72       1005.32        91.41 o                         
   1   2  13       2183.84       2522.49        98.33 o                         
   2   2  13       1435.69       1429.21        77.09 o                         
   3   2  13         48.86        -36.62        62.65 o                         
   4   2  13        790.67        527.93        74.84 o                         
   5   2  13       2032.34       2083.48       102.34 o                         
   6   2  13       1061.15       1194.24        92.56 o                         
   7   2  13         70.79        -24.15        80.65 o                         
   8   2  13       1110.04        998.39        96.92 o                         
   9   2  13       2460.11       2487.42       114.51 o                         
  10   2  13        359.68        110.69        93.62 o                         
  11   2  13        213.47         63.63        97.01 o                         
  12   2  13       2265.53       2245.77       141.75 o                         
  13   2  13       1103.90       1112.28       140.92 o                         
  14   2  13          1.11       -138.51       138.51 o                         
  15   2  13        897.89        866.59       151.51 o                         
 -17   3  13         12.95        -49.64       122.15 o                         
 -16   3  13        387.76        557.39       124.23 o                         
 -15   3  13        703.71        740.65       119.94 o                         
 -14   3  13        664.62        661.07       144.17 o                         
 -13   3  13          1.52         82.92       112.77 o                         
 -12   3  13        846.19        843.12       117.07 o                         
 -11   3  13       2048.43       2323.16       137.77 o                         
 -10   3  13        651.01        641.96        99.78 o                         
  -9   3  13        202.50        191.53        82.59 o                         
  -8   3  13       1609.13       1846.62       103.04 o                         
  -7   3  13       2599.77       2459.99       110.17 o                         
  -6   3  13        659.50        725.77        80.57 o                         
  -5   3  13        229.38        312.49        68.93 o                         
  -4   3  13       2780.03       3101.90       107.20 o                         
  -3   3  13       4313.23       4489.41       130.67 o                         
  -2   3  13        419.44        342.97        77.81 o                         
  -1   3  13       3349.57       3502.91       108.84 o                         
   0   3  13       6872.50       6649.14       151.17 o                         
   1   3  13       1174.64       1482.89        89.00 o                         
   2   3  13       1865.03       1843.75        93.53 o                         
   3   3  13       4297.58       3927.18       126.74 o                         
   4   3  13       2950.72       2945.05       129.67 o                         
   5   3  13          9.36         -7.37        76.04 o                         
   6   3  13       3350.14       3525.32       137.44 o                         
   7   3  13       3789.83       3719.40       149.36 o                         
   8   3  13        154.49        281.40       101.59 o                         
   9   3  13        678.05        614.24       104.04 o                         
  10   3  13       1700.41       1524.81       126.45 o                         
  11   3  13        706.64        640.42       126.13 o                         
  12   3  13         37.35          1.22       115.06 o                         
  13   3  13        124.70        -56.33       117.23 o                         
  14   3  13        676.78        720.59       152.96 o                         
 -16   4  13        755.22        554.81       136.16 o                         
 -15   4  13          1.51          5.87       120.26 o                         
 -14   4  13       1071.96        945.26       133.45 o                         
 -13   4  13       2175.61       2026.42       146.79 o                         
 -12   4  13        829.11        737.15       122.31 o                         
 -11   4  13        496.65        464.73       107.11 o                         
 -10   4  13       4108.46       4078.20       162.77 o                         
  -9   4  13       2399.87       2563.68       138.68 o                         
  -8   4  13         22.83         67.82        96.37 o                         
  -7   4  13        973.75        976.13        98.37 o                         
  -6   4  13       6122.66       6111.06       154.45 o                         
  -5   4  13       2096.40       2246.30       113.40 o                         
  -4   4  13         10.43         55.38        82.10 o                         
  -3   4  13       4694.03       4751.72       143.01 o                         
  -2   4  13       9124.29       8637.63       178.78 o                         
  -1   4  13       1921.40       1946.56       100.54 o                         
   0   4  13       1383.49       1752.45       100.86 o                         
   1   4  13       7269.32       7549.49       202.46 o                         
   2   4  13       6154.90       5910.55       160.79 o                         
   3   4  13         64.68        -18.21        76.34 o                         
   4   4  13       3470.91       3761.72       134.36 o                         
   5   4  13       6120.74       6512.25       198.94 o                         
   6   4  13       1245.15       1223.91       118.60 o                         
   7   4  13        537.35        514.15       113.00 o                         
   8   4  13       3320.73       3403.12       168.64 o                         
   9   4  13       2229.00       2393.12       146.94 o                         
  10   4  13        174.16        309.75       124.86 o                         
  11   4  13        771.77        608.02       145.34 o                         
  12   4  13       1931.62       1772.09       157.27 o                         
  13   4  13        709.73        591.48       138.74 o                         
 -14   5  13         89.51       -127.79       127.79 o                         
 -13   5  13        117.33        -55.75       116.46 o                         
 -12   5  13         11.38       -101.40       125.90 o                         
 -11   5  13        111.71        -48.83       116.78 o                         
 -10   5  13         84.10        -71.74        97.74 o                         
  -9   5  13          4.27       -101.19       101.19 o                         
  -8   5  13         22.14         13.49       103.50 o                         
  -7   5  13        261.76         72.41        89.31 o                         
  -6   5  13        366.40        433.99       107.04 o                         
  -5   5  13         27.13        -85.43        85.43 o                         
  -4   5  13         39.90         38.28        84.68 o                         
  -3   5  13        570.00        529.47        95.91 o                         
  -2   5  13        294.41        394.73        88.79 o                         
  -1   5  13          0.11         44.81        78.10 o                         
   0   5  13         18.09        -18.40        84.75 o                         
   1   5  13        195.22        127.08        87.17 o                         
   2   5  13         97.09         75.87        89.13 o                         
   3   5  13          2.06          0.06        85.43 o                         
   4   5  13         37.58         59.78       106.43 o                         
   5   5  13         63.32        -78.73        95.12 o                         
   6   5  13          9.23        -38.06       142.12 o                         
   7   5  13          7.85        -72.50       114.75 o                         
   8   5  13        153.62        193.26       116.62 o                         
   9   5  13         32.63        -34.41       115.73 o                         
  10   5  13          2.30         99.09       117.33 o                         
  11   5  13         77.93         36.85       129.10 o                         
 -12   6  13        234.10        214.40       187.54 o                         
 -11   6  13         62.47         91.24       116.71 o                         
 -10   6  13        633.65        510.12       137.13 o                         
  -9   6  13       1311.29       1414.43       149.15 o                         
  -8   6  13        469.83        417.70       118.88 o                         
  -7   6  13        447.51        529.43       148.05 o                         
  -6   6  13       2648.78       2664.71       172.51 o                         
  -5   6  13       2014.62       2237.09       160.50 o                         
  -4   6  13         19.54        -44.93        95.55 o                         
  -3   6  13       1617.26       1715.27       123.30 o                         
  -2   6  13       2765.88       3082.73       152.96 o                         
  -1   6  13       1101.98       1027.27       104.94 o                         
   0   6  13        301.56        413.27        91.85 o                         
   1   6  13       3058.31       3203.57       166.49 o                         
   2   6  13       2380.88       2319.49       127.76 o                         
   3   6  13         64.51         90.52        93.97 o                         
   4   6  13       1015.00       1384.78       151.76 o                         
   5   6  13       2594.01       2286.95       183.17 o                         
   6   6  13        970.04        924.52       149.80 o                         
   7   6  13        114.25        233.84       136.21 o                         
   8   6  13       1097.95       1298.57       169.09 o                         
   9   6  13       1228.34       1096.51       161.29 o                         
  -7   7  13        115.20         15.54       141.79 o                         
  -6   7  13          2.63        -48.50       134.97 o                         
  -5   7  13        251.69        141.18       150.96 o                         
  -4   7  13        446.18        358.62       100.41 o                         
  -3   7  13         87.16        114.20        98.83 o                         
  -2   7  13        174.65        258.12       134.63 o                         
  -1   7  13        607.94        611.68       144.57 o                         
   0   7  13        317.50        332.65       135.61 o                         
   1   7  13          0.93        107.34       127.09 o                         
   2   7  13        471.07        427.22       158.24 o                         
   3   7  13        704.92        590.53       170.24 o                         
   4   7  13         93.37         66.81       146.24 o                         
 -18   0  14       2075.45       2004.93       220.27 o                         
 -17   0  14       1836.34       2169.64       228.16 o                         
 -16   0  14          2.04        193.97       167.12 o                         
 -15   0  14       1441.22       1277.86       165.61 o                         
 -14   0  14       3892.77       4054.84       217.12 o                         
 -13   0  14       3724.12       3975.42       211.25 o                         
 -12   0  14         81.18        -42.92       120.61 o                         
 -11   0  14       7236.90       6996.54       239.28 o                         
 -10   0  14       8973.67       8993.53       263.62 o                         
  -9   0  14       2023.40       2100.44       138.40 o                         
  -8   0  14       3999.42       3805.37       163.79 o                         
  -7   0  14      13420.72      13016.75       296.67 o                         
  -6   0  14       8051.30       8411.09       236.64 o                         
  -5   0  14         80.42         13.70        80.07 o                         
  -4   0  14      10453.24      10508.80       252.77 o                         
  -3   0  14      15985.86      16342.07       319.26 o                         
  -2   0  14       2872.54       3438.10       186.28 o                         
  -1   0  14       2937.56       2858.09       179.98 o                         
   0   0  14      10808.75      10848.36       252.82 o                         
   1   0  14      10423.20      10900.27       265.80 o                         
   2   0  14          5.57        117.58        90.36 o                         
   3   0  14       8254.54       7943.70       239.74 o                         
   4   0  14       7328.12       7581.68       221.13 o                         
   5   0  14       3935.17       3816.99       154.60 o                         
   6   0  14        192.95        259.86        97.31 o                         
   7   0  14       5919.76       5567.37       205.19 o                         
   8   0  14       6475.86       6578.71       247.02 o                         
   9   0  14       1623.88       1714.10       168.99 o                         
  10   0  14        719.80        585.46       152.14 o                         
  11   0  14       3830.80       3905.68       229.07 o                         
  12   0  14       2001.67       2097.91       195.99 o                         
  13   0  14         15.23       -133.31       164.71 o                         
  14   0  14       1065.22        861.11       202.09 o                         
  15   0  14       1565.31       1346.50       242.53 o                         
 -18   1  14         10.18        149.73       131.10 o                         
 -17   1  14         36.09        157.57       115.69 o                         
 -16   1  14        183.52        205.04       152.16 o                         
 -15   1  14        154.89        162.60       107.97 o                         
 -14   1  14          3.06        -37.53       109.11 o                         
 -13   1  14        126.31         55.88       103.02 o                         
 -12   1  14        302.85        329.93       102.34 o                         
 -11   1  14        585.89        488.58        95.45 o                         
 -10   1  14        165.25        109.47        81.28 o                         
  -9   1  14       1726.75       1560.04        94.53 o                         
  -8   1  14        862.44        588.63        79.87 o                         
  -7   1  14         35.80         66.49        70.77 o                         
  -6   1  14       1396.51       1501.33        88.55 o                         
  -5   1  14       2558.95       2632.82        99.78 o                         
  -4   1  14        516.96        548.13        73.82 o                         
  -3   1  14        215.21        147.82        67.30 o                         
  -2   1  14       1569.94       1539.84        89.96 o                         
  -1   1  14       1351.18       1392.84        91.97 o                         
   0   1  14         11.27        -66.32        66.32 o                         
   1   1  14        558.29        624.55        71.20 o                         
   2   1  14        234.25        344.29        64.28 o                         
   3   1  14        171.83         92.99        76.74 o                         
   4   1  14          7.52        -71.95        71.95 o                         
   5   1  14        702.30        627.80        82.01 o                         
   6   1  14        347.81        361.19        82.35 o                         
   7   1  14         50.80         32.83        75.95 o                         
   8   1  14        182.33         66.27        89.11 o                         
   9   1  14        444.41        334.52        96.92 o                         
  10   1  14         66.21        115.08        95.28 o                         
  11   1  14          4.82        -42.28        95.55 o                         
  12   1  14         58.03         70.95       112.48 o                         
  13   1  14        211.14         -9.73       118.52 o                         
  14   1  14        115.45         16.77       124.42 o                         
  15   1  14          3.81       -128.92       128.92 o                         
 -17   2  14       1544.15       1361.73       155.43 o                         
 -16   2  14         39.51        -39.84       116.83 o                         
 -15   2  14       1722.27       1771.29       145.39 o                         
 -14   2  14       2874.72       3035.56       163.28 o                         
 -13   2  14        722.73        816.66       117.99 o                         
 -12   2  14        208.79        145.07       101.89 o                         
 -11   2  14       2974.66       3004.18       142.99 o                         
 -10   2  14       5484.47       5402.16       163.12 o                         
  -9   2  14        821.78        745.56        94.62 o                         
  -8   2  14        840.49        880.19        88.65 o                         
  -7   2  14       5848.03       6218.65       154.53 o                         
  -6   2  14       5008.86       5093.67       139.55 o                         
  -5   2  14        115.50        108.33        73.94 o                         
  -4   2  14       3573.99       3681.92       116.15 o                         
  -3   2  14       6259.23       7198.00       162.62 o                         
  -2   2  14       2359.58       2550.50       101.32 o                         
  -1   2  14        891.69        798.68        87.90 o                         
   0   2  14       7863.55       7580.11       190.11 o                         
   1   2  14       6760.48       6817.21       165.58 o                         
   2   2  14        108.08        195.51        77.16 o                         
   3   2  14       2410.50       2530.20       117.98 o                         
   4   2  14       6117.03       6104.62       159.18 o                         
   5   2  14       2795.46       2851.44       133.70 o                         
   6   2  14         14.70        147.51        89.54 o                         
   7   2  14       2797.22       2658.63       123.61 o                         
   8   2  14       3354.75       3578.71       155.98 o                         
   9   2  14        644.70        416.67       104.48 o                         
  10   2  14        785.59        590.30       111.55 o                         
  11   2  14       2729.09       3147.05       159.89 o                         
  12   2  14       1594.42       1692.23       146.13 o                         
  13   2  14         23.68        -66.44       120.50 o                         
  14   2  14       1143.01       1026.22       158.74 o                         
 -16   3  14        796.24        719.89       139.11 o                         
 -15   3  14        627.31        551.09       130.79 o                         
 -14   3  14         18.90       -107.16       107.16 o                         
 -13   3  14       1368.98       1308.62       143.99 o                         
 -12   3  14       2119.08       1808.31       146.31 o                         
 -11   3  14        367.43        411.65       108.38 o                         
 -10   3  14       1192.48       1169.55       122.13 o                         
  -9   3  14       3929.46       4109.89       150.02 o                         
  -8   3  14       3297.49       3273.16       129.34 o                         
  -7   3  14         34.64         68.33        84.24 o                         
  -6   3  14       3912.53       3818.80       134.12 o                         
  -5   3  14       6674.96       7056.22       168.10 o                         
  -4   3  14       3274.45       3543.60       121.36 o                         
  -3   3  14        793.59        754.48        88.51 o                         
  -2   3  14       5891.76       5920.69       156.92 o                         
  -1   3  14       5478.06       5346.01       152.39 o                         
   0   3  14        615.44        599.90        93.97 o                         
   1   3  14       1972.81       1975.80       114.70 o                         
   2   3  14       5803.82       5738.89       159.09 o                         
   3   3  14       1695.44       1426.87       101.74 o                         
   4   3  14        105.27        183.94        95.96 o                         
   5   3  14       2299.16       2307.94       133.41 o                         
   6   3  14       1673.52       1728.35       121.02 o                         
   7   3  14        353.56        320.24        97.46 o                         
   8   3  14        321.49        504.68        99.64 o                         
   9   3  14       1310.76       1117.46       118.19 o                         
  10   3  14       1101.15       1067.11       126.59 o                         
  11   3  14        169.18         45.25       109.73 o                         
  12   3  14        575.39        550.75       137.35 o                         
  13   3  14       1520.84       1514.16       163.95 o                         
 -15   4  14        128.74         72.43       120.57 o                         
 -14   4  14        374.17        446.69       141.93 o                         
 -13   4  14        263.82        120.78       112.92 o                         
 -12   4  14          1.00       -110.15       110.15 o                         
 -11   4  14        309.03        501.65       122.74 o                         
 -10   4  14        627.66        765.95       125.98 o                         
  -9   4  14         20.46        -71.43       107.84 o                         
  -8   4  14        103.08        -98.70       101.45 o                         
  -7   4  14        690.00        525.99       103.62 o                         
  -6   4  14        127.11        130.38        96.69 o                         
  -5   4  14        197.15         70.00        86.32 o                         
  -4   4  14         16.26        152.68        90.01 o                         
  -3   4  14        385.36        339.11        95.01 o                         
  -2   4  14       1216.25       1175.30       107.75 o                         
  -1   4  14        600.31        560.07        95.76 o                         
   0   4  14         80.05        -17.45        86.15 o                         
   1   4  14       1496.12       1553.70       120.85 o                         
   2   4  14        537.52        654.70       107.80 o                         
   3   4  14         35.91        -97.39        97.39 o                         
   4   4  14        901.50        668.26       116.44 o                         
   5   4  14        671.70        874.04       113.01 o                         
   6   4  14          8.27         53.26        95.90 o                         
   7   4  14        809.98        723.27       118.37 o                         
   8   4  14       1258.85       1038.58       127.54 o                         
   9   4  14        128.16        -28.57       134.22 o                         
  10   4  14         81.69         78.76       134.04 o                         
  11   4  14        721.93        232.23       136.03 o                         
  12   4  14        266.04        -21.98       133.89 o                         
 -13   5  14       1572.55       1622.24       159.69 o                         
 -12   5  14       1726.68       1899.80       162.37 o                         
 -11   5  14        227.89        182.38       124.80 o                         
 -10   5  14        740.95        731.30       140.74 o                         
  -9   5  14       2193.76       2228.77       150.61 o                         
  -8   5  14        925.63        868.32       133.87 o                         
  -7   5  14         16.92        195.67        99.72 o                         
  -6   5  14       1544.36       1636.50       127.98 o                         
  -5   5  14       3192.36       3250.78       155.80 o                         
  -4   5  14       1151.82       1029.10       114.09 o                         
  -3   5  14        230.95        499.99       106.52 o                         
  -2   5  14       2435.85       2758.63       143.16 o                         
  -1   5  14       3503.22       3870.28       183.34 o                         
   0   5  14       1305.76       1183.17       120.25 o                         
   1   5  14        564.52        585.56       118.21 o                         
   2   5  14       3944.25       3814.79       190.99 o                         
   3   5  14       3521.99       3434.82       197.69 o                         
   4   5  14        164.60        398.26       131.52 o                         
   5   5  14       1880.31       1967.83       172.83 o                         
   6   5  14       3605.40       3896.73       202.39 o                         
   7   5  14        916.80        552.49       137.70 o                         
   8   5  14        218.03        316.07       126.91 o                         
   9   5  14       2271.04       2132.38       170.04 o                         
  10   5  14       1198.51        919.43       156.39 o                         
 -10   6  14         13.04        118.24       131.32 o                         
  -9   6  14         49.74         43.05       128.53 o                         
  -8   6  14        103.52       -117.84       123.79 o                         
  -7   6  14        127.32         76.73       113.43 o                         
  -6   6  14          0.18       -121.63       121.63 o                         
  -5   6  14         83.60         68.99       130.46 o                         
  -4   6  14         98.64        242.94       125.46 o                         
  -3   6  14        109.02        -46.90       101.73 o                         
  -2   6  14         16.81        146.16       109.41 o                         
  -1   6  14        170.37         77.03       130.01 o                         
   0   6  14         35.43         59.43       109.29 o                         
   1   6  14          5.31         75.52       119.64 o                         
   2   6  14         10.94       -119.95       119.95 o                         
   3   6  14        156.65        166.80       119.78 o                         
   4   6  14        124.07        179.19       131.13 o                         
   5   6  14         20.81         -1.15       127.24 o                         
   6   6  14         53.94        -45.26       120.47 o                         
 -17   1  15       2148.72       1877.30       173.51 o                         
 -16   1  15       1257.97       1284.40       154.48 o                         
 -15   1  15         93.02         42.39       116.46 o                         
 -14   1  15       2979.56       3244.42       163.98 o                         
 -13   1  15       3376.15       3555.40       162.51 o                         
 -12   1  15        591.52        482.06       102.66 o                         
 -11   1  15        439.67        548.55       103.71 o                         
 -10   1  15       4983.91       5297.18       162.67 o                         
  -9   1  15       6088.15       6457.33       168.46 o                         
  -8   1  15        610.20        581.05        86.25 o                         
  -7   1  15       2774.14       2912.83       110.79 o                         
  -6   1  15      10218.46      10160.03       203.42 o                         
  -5   1  15       3961.30       4083.88       124.95 o                         
  -4   1  15         78.95         25.33        70.03 o                         
  -3   1  15       7032.48       6503.27       156.50 o                         
  -2   1  15       7854.28       8152.64       171.64 o                         
  -1   1  15       1073.63       1204.66        95.35 o                         
   0   1  15       1988.10       2121.70       112.32 o                         
   1   1  15       9347.44       9482.47       199.23 o                         
   2   1  15       5642.64       6009.40       155.45 o                         
   3   1  15        190.08        156.15        74.28 o                         
   4   1  15       5482.67       5253.84       156.47 o                         
   5   1  15       7148.98       7093.02       181.22 o                         
   6   1  15        678.24        695.11        91.35 o                         
   7   1  15        883.51        938.62       105.12 o                         
   8   1  15       4900.26       4662.10       158.03 o                         
   9   1  15       2446.80       2580.26       141.77 o                         
  10   1  15          9.15        -85.82       100.56 o                         
  11   1  15       1381.00       1261.27       128.85 o                         
  12   1  15       2474.32       2389.28       175.89 o                         
  13   1  15        754.06        951.02       148.22 o                         
 -16   2  15        492.67        392.32       136.67 o                         
 -15   2  15        661.64        536.29       137.80 o                         
 -14   2  15        137.02        179.03       117.08 o                         
 -13   2  15        103.79        223.73       121.99 o                         
 -12   2  15       1130.61       1002.94       123.06 o                         
 -11   2  15       1035.83       1058.15       117.52 o                         
 -10   2  15         10.55         90.76        95.74 o                         
  -9   2  15        446.09        367.08        92.81 o                         
  -8   2  15       2389.02       2385.64       115.15 o                         
  -7   2  15        736.06        732.78       107.87 o                         
  -6   2  15          7.65        -50.09        80.61 o                         
  -5   2  15       1373.16       1274.73        99.65 o                         
  -4   2  15       3807.85       3868.57       137.42 o                         
  -3   2  15        935.62       1013.56        99.09 o                         
  -2   2  15        459.58        517.38        90.74 o                         
  -1   2  15       3614.73       3774.30       126.44 o                         
   0   2  15       2793.83       3049.69       129.10 o                         
   1   2  15         11.95        -83.43        83.43 o                         
   2   2  15       2032.91       2337.95       126.09 o                         
   3   2  15       3011.52       3672.91       150.02 o                         
   4   2  15        571.69        465.78        92.42 o                         
   5   2  15        878.20        859.41       116.06 o                         
   6   2  15       1650.68       1614.11       122.73 o                         
   7   2  15       1026.06        916.48       117.67 o                         
   8   2  15         28.32         56.46       101.65 o                         
   9   2  15        798.59        887.43       119.65 o                         
  10   2  15       1002.15        880.64       125.28 o                         
  11   2  15        131.65        -46.13       116.16 o                         
  12   2  15         64.17        -55.69       119.64 o                         
  13   2  15        438.49        294.62       143.06 o                         
 -15   3  15          0.66        -23.72       123.46 o                         
 -14   3  15        770.10        838.36       142.58 o                         
 -13   3  15       1629.98       1755.38       142.15 o                         
 -12   3  15        516.11        667.94       122.14 o                         
 -11   3  15        144.87        192.80       117.50 o                         
 -10   3  15       2448.26       2581.01       155.46 o                         
  -9   3  15       1605.68       1780.78       137.31 o                         
  -8   3  15        142.50         54.40        91.94 o                         
  -7   3  15       1469.00       1556.15       111.58 o                         
  -6   3  15       1784.99       2169.36       120.11 o                         
  -5   3  15       1745.91       2008.42       117.58 o                         
  -4   3  15         53.01        -83.86        83.86 o                         
  -3   3  15       1524.63       1805.23       106.15 o                         
  -2   3  15       2335.76       2503.44       124.91 o                         
  -1   3  15        347.41        267.28        92.52 o                         
   0   3  15        170.67        158.96        98.82 o                         
   1   3  15       1398.09       1940.63       151.81 o                         
   2   3  15       1328.94       1383.32       125.79 o                         
   3   3  15         57.46         45.13        97.51 o                         
   4   3  15        732.75        661.92       107.99 o                         
   5   3  15       1121.60       1189.66       119.60 o                         
   6   3  15        522.80        498.26       109.91 o                         
   7   3  15         14.04         22.88       109.83 o                         
   8   3  15       1141.84        721.57       125.34 o                         
   9   3  15       1580.24       1366.40       151.23 o                         
  10   3  15        234.17        255.11       129.60 o                         
  11   3  15        370.15        324.43       126.04 o                         
  12   3  15       1425.25       1400.31       182.86 o                         
 -13   4  15        233.66        350.42       138.28 o                         
 -12   4  15       2049.78       2097.65       167.30 o                         
 -11   4  15       1785.39       1662.47       153.22 o                         
 -10   4  15        115.04        167.94       116.92 o                         
  -9   4  15       1086.37       1069.18       161.35 o                         
  -8   4  15       3743.21       3845.51       173.18 o                         
  -7   4  15       1187.66       1137.03       120.60 o                         
  -6   4  15        186.48         79.04       108.14 o                         
  -5   4  15       2448.53       2516.40       130.01 o                         
  -4   4  15       4604.25       4401.53       160.47 o                         
  -3   4  15        570.53        616.14       113.88 o                         
  -2   4  15       1062.10        988.06       115.96 o                         
  -1   4  15       4203.83       4514.60       174.29 o                         
   0   4  15       3733.69       3557.49       156.07 o                         
   1   4  15         10.89        -92.45       101.99 o                         
   2   4  15       1834.68       2198.20       168.34 o                         
   3   4  15       3423.55       3692.86       174.14 o                         
   4   4  15       1092.98       1124.23       127.68 o                         
   5   4  15        156.72         77.14       118.16 o                         
   6   4  15       1950.84       2249.21       179.85 o                         
   7   4  15       1667.79       1744.52       147.91 o                         
   8   4  15        110.13         86.36       107.88 o                         
   9   4  15        540.30        520.07       136.13 o                         
  10   4  15       1514.82       1015.53       162.10 o                         
 -11   5  15         68.54        160.73       137.84 o                         
 -10   5  15          4.12       -108.50       129.50 o                         
  -9   5  15        311.05        180.08       125.56 o                         
  -8   5  15         41.60         36.81       139.32 o                         
  -7   5  15        100.74         64.32       120.45 o                         
  -6   5  15         34.45         74.59       100.82 o                         
  -5   5  15         33.64        189.68       109.24 o                         
  -4   5  15          4.98        169.53       120.80 o                         
  -3   5  15         18.36       -114.18       114.18 o                         
  -2   5  15         15.70         34.29       110.26 o                         
  -1   5  15        278.01        285.62       120.55 o                         
   0   5  15        390.02        436.04       116.42 o                         
   1   5  15          2.06        -33.89       117.09 o                         
   2   5  15        195.29        -35.23       123.71 o                         
   3   5  15        317.94        559.50       188.88 o                         
   4   5  15         27.43        -47.90       139.58 o                         
   5   5  15         57.59        175.65       148.39 o                         
   6   5  15        152.67        -64.02       131.87 o                         
   7   5  15         96.83        333.50       147.36 o                         
   8   5  15          0.26       -144.01       144.01 o                         
  -7   6  15        734.92        599.76       159.58 o                         
  -6   6  15         76.24         91.56       147.65 o                         
  -5   6  15       1222.89       1130.27       161.77 o                         
  -4   6  15       1324.48       1281.25       173.05 o                         
  -3   6  15        225.22        -22.32       146.33 o                         
  -2   6  15        523.11        276.97       156.48 o                         
  -1   6  15       1046.70       1001.32       136.16 o                         
   0   6  15        672.69        737.74       143.25 o                         
   1   6  15         58.24       -144.03       144.03 o                         
   2   6  15        267.82        149.03       151.12 o                         
   3   6  15       1342.37       1425.83       173.95 o                         
   4   6  15        920.55        138.53       410.84 o                         
 -15   0  16       1115.14        872.91       192.15 o                         
 -14   0  16        795.11        906.48       197.71 o                         
 -13   0  16       3829.25       3938.29       264.87 o                         
 -12   0  16       1985.69       2156.81       223.60 o                         
 -11   0  16         80.89        197.51       135.94 o                         
 -10   0  16       1423.45       1186.78       155.58 o                         
  -9   0  16       4143.10       3855.23       192.76 o                         
  -8   0  16       2744.14       2710.56       197.27 o                         
  -7   0  16         57.31        119.21       109.55 o                         
  -6   0  16       3439.93       3695.38       180.62 o                         
  -5   0  16       8099.38       8091.86       253.04 o                         
  -4   0  16       4068.46       4178.35       188.02 o                         
  -3   0  16        475.97        611.65       125.25 o                         
  -2   0  16       5818.56       6017.55       214.26 o                         
  -1   0  16       8197.62       8740.57       253.18 o                         
   0   0  16        379.69        720.00       145.50 o                         
   1   0  16       2422.49       2145.58       175.21 o                         
   2   0  16       7626.26       8086.39       288.88 o                         
   3   0  16       4512.23       4722.49       233.08 o                         
   4   0  16        326.03        418.06       143.37 o                         
   5   0  16      10147.83       9914.19       386.70 o                         
   6   0  16       5132.24       4548.06       216.69 o                         
   7   0  16        502.38        279.43       143.15 o                         
   8   0  16       2529.42       2469.11       202.15 o                         
   9   0  16       4578.56       4684.96       223.06 o                         
  10   0  16       1694.45       2263.62       192.27 o                         
  11   0  16         30.38       -129.73       129.73 o                         
  12   0  16       1797.03       1720.10       180.22 o                         
 -15   1  16        323.71        117.31       127.32 o                         
 -14   1  16        224.10        133.07       124.79 o                         
 -13   1  16         81.88       -107.05       107.05 o                         
 -12   1  16        253.81        265.47       113.88 o                         
 -11   1  16        242.97         44.94       105.13 o                         
 -10   1  16         12.92         21.97        89.53 o                         
  -9   1  16         35.15        183.52        92.06 o                         
  -8   1  16        154.76        152.30        87.14 o                         
  -7   1  16         96.02         53.94        85.40 o                         
  -6   1  16         20.26        -78.72        78.72 o                         
  -5   1  16          2.64         14.85        78.54 o                         
  -4   1  16         87.08        -14.93        79.76 o                         
  -3   1  16       1003.52        988.04        92.16 o                         
  -2   1  16        459.37        390.21        81.43 o                         
  -1   1  16         38.50        -17.59        71.79 o                         
   0   1  16       1040.86       1009.96       107.69 o                         
   1   1  16       1226.92       1214.49       104.84 o                         
   2   1  16         18.99        -47.70        84.13 o                         
   3   1  16       1212.33       1074.80        98.95 o                         
   4   1  16        674.65        636.34        96.46 o                         
   5   1  16          5.24        -42.24        81.94 o                         
   6   1  16        279.05        263.18       101.77 o                         
   7   1  16        914.19        779.23       120.66 o                         
   8   1  16        159.31        240.56       101.87 o                         
   9   1  16          0.06        -69.39       104.42 o                         
  10   1  16        313.56        185.56       105.58 o                         
  11   1  16        371.89        438.04       125.76 o                         
  12   1  16         49.96        -31.80       160.39 o                         
 -15   2  16        851.89        820.57       243.64 o                         
 -14   2  16          2.54        -48.37       122.23 o                         
 -13   2  16       2415.32       2580.57       160.56 o                         
 -12   2  16       2821.10       3350.06       173.24 o                         
 -11   2  16        397.30        462.96       114.83 o                         
 -10   2  16        838.44        795.26       119.28 o                         
  -9   2  16       3577.37       4127.40       162.23 o                         
  -8   2  16       3737.61       3789.26       145.40 o                         
  -7   2  16          0.03         -7.72        93.44 o                         
  -6   2  16       2893.00       3442.52       135.63 o                         
  -5   2  16       4564.72       4972.78       152.61 o                         
  -4   2  16       1133.78       1303.64       101.98 o                         
  -3   2  16        828.95        876.48       102.46 o                         
  -2   2  16       4185.30       4373.21       150.92 o                         
  -1   2  16       2765.32       3008.21       133.23 o                         
   0   2  16        151.57        184.66        88.87 o                         
   1   2  16       1182.44       1340.12       117.04 o                         
   2   2  16       3876.99       3815.04       165.86 o                         
   3   2  16       1910.56       1915.07       132.54 o                         
   4   2  16         19.11        -86.95        99.60 o                         
   5   2  16       2313.54       2242.97       138.96 o                         
   6   2  16       2535.07       2403.85       140.25 o                         
   7   2  16        415.46        481.68       117.83 o                         
   8   2  16        953.53        680.68       123.81 o                         
   9   2  16       2552.03       2871.29       160.82 o                         
  10   2  16       1295.56        933.29       131.34 o                         
  11   2  16          0.44        -29.70       127.75 o                         
 -13   3  16        213.38        479.09       138.95 o                         
 -12   3  16        612.38        532.54       133.66 o                         
 -11   3  16       2263.08       1899.12       154.60 o                         
 -10   3  16       1363.09       1309.85       141.22 o                         
  -9   3  16          5.17        138.63       118.42 o                         
  -8   3  16       1737.08       1539.03       133.27 o                         
  -7   3  16       2034.86       1870.81       130.06 o                         
  -6   3  16        668.60        715.93       108.54 o                         
  -5   3  16        363.39        417.87       102.07 o                         
  -4   3  16       2092.54       1983.72       130.50 o                         
  -3   3  16       1725.35       1846.40       121.28 o                         
  -2   3  16        164.44        213.16        88.50 o                         
  -1   3  16       1197.07       1375.75       110.90 o                         
   0   3  16       3430.01       3708.43       161.79 o                         
   1   3  16       1529.79       1532.24       138.48 o                         
   2   3  16          2.73         34.00       117.42 o                         
   3   3  16       2316.24       2427.95       166.89 o                         
   4   3  16       3521.76       3552.74       185.48 o                         
   5   3  16        743.99        589.08       124.30 o                         
   6   3  16        607.04        638.32       125.10 o                         
   7   3  16       2581.80       2710.83       180.73 o                         
   8   3  16       1327.28       1458.33       152.21 o                         
   9   3  16          2.18         22.25       132.32 o                         
  10   3  16       1297.26       1373.34       172.49 o                         
 -12   4  16        561.56        505.58       177.11 o                         
 -11   4  16        398.43        434.63       134.91 o                         
 -10   4  16          0.20       -124.83       124.83 o                         
  -9   4  16        502.34        507.10       142.26 o                         
  -8   4  16        838.41        909.89       131.03 o                         
  -7   4  16        117.18        158.65       123.98 o                         
  -6   4  16        267.32        175.32       120.06 o                         
  -5   4  16       1283.94       1433.37       142.09 o                         
  -4   4  16        379.41        225.92        99.00 o                         
  -3   4  16         14.71         69.28       114.93 o                         
  -2   4  16        642.98        427.50       113.38 o                         
  -1   4  16        595.78        699.79       130.25 o                         
   0   4  16         26.51       -109.15       109.15 o                         
   1   4  16        110.57         86.89       108.11 o                         
   2   4  16        325.10        297.94       117.03 o                         
   3   4  16        174.67        550.13       143.37 o                         
   4   4  16          3.57       -133.26       133.26 o                         
   5   4  16        123.15        177.82       142.88 o                         
   6   4  16        163.09         -9.69       115.51 o                         
   7   4  16         86.99         43.91       134.71 o                         
   8   4  16         39.34        -23.06       138.89 o                         
  -9   5  16        171.05        156.88       353.37 o                         
  -8   5  16       1456.57       1402.09       162.49 o                         
  -7   5  16       3029.61       3113.72       190.72 o                         
  -6   5  16        753.48        680.77       146.31 o                         
  -5   5  16        247.89        278.57       121.17 o                         
  -4   5  16       2517.47       2601.53       176.40 o                         
  -3   5  16       2698.99       3196.14       201.63 o                         
  -2   5  16        114.29        -19.17       122.10 o                         
  -1   5  16       1428.99       1171.37       162.11 o                         
   0   5  16       2924.79       2919.21       225.62 o                         
   1   5  16        807.53        694.93       165.83 o                         
   2   5  16         73.43        370.39       152.85 o                         
   3   5  16       1679.70       1659.92       182.91 o                         
   4   5  16       1387.96       1383.35       198.20 o                         
   5   5  16        277.62        206.13       158.38 o                         
 -14   1  17        645.33          6.57       322.23 o                         
 -13   1  17        480.46        373.64       151.12 o                         
 -12   1  17       3721.74       3940.76       189.00 o                         
 -11   1  17       2259.28       2764.89       164.52 o                         
 -10   1  17         21.48         33.29       112.61 o                         
  -9   1  17       2506.69       2921.75       143.98 o                         
  -8   1  17       4493.14       4749.40       162.79 o                         
  -7   1  17       1202.95       1143.95       105.65 o                         
  -6   1  17        454.90        453.62       101.69 o                         
  -5   1  17       4532.51       4732.22       159.48 o                         
  -4   1  17       4901.53       5024.60       189.28 o                         
  -3   1  17        219.99        297.29        89.89 o                         
  -2   1  17       1559.29       1406.39       109.57 o                         
  -1   1  17       5356.93       4993.27       160.45 o                         
   0   1  17       2352.71       2613.41       143.32 o                         
   1   1  17          8.79        -99.53        99.53 o                         
   2   1  17       1824.46       1860.93       129.17 o                         
   3   1  17       4152.21       4133.64       173.27 o                         
   4   1  17       1820.04       1960.75       150.31 o                         
   5   1  17        232.97        222.57       113.17 o                         
   6   1  17       3520.90       3463.44       156.01 o                         
   7   1  17       3900.15       3896.27       158.65 o                         
   8   1  17        119.70        326.92       109.01 o                         
   9   1  17       1424.70       1251.77       136.37 o                         
  10   1  17       3344.43       3216.90       171.90 o                         
 -13   2  17       1045.73       1030.30       157.46 o                         
 -12   2  17          5.89        -76.69       123.57 o                         
 -11   2  17        627.36        496.88       127.82 o                         
 -10   2  17       2016.42       1738.97       169.99 o                         
  -9   2  17        384.00        432.96       108.60 o                         
  -8   2  17        265.31        154.76       106.74 o                         
  -7   2  17       1484.73       1487.18       124.89 o                         
  -6   2  17        805.94        752.80       112.12 o                         
  -5   2  17         88.37        259.02        94.71 o                         
  -4   2  17        589.03        488.29       102.13 o                         
  -3   2  17        576.35        540.13       100.68 o                         
  -2   2  17        303.06        146.62       101.45 o                         
  -1   2  17         36.30        110.57        97.86 o                         
   0   2  17        768.58        847.14       124.99 o                         
   1   2  17       1185.92       1362.99       136.32 o                         
   2   2  17        340.20        362.76       108.12 o                         
   3   2  17        109.83         19.90       105.66 o                         
   4   2  17        893.39        777.93       131.08 o                         
   5   2  17       1588.18       1800.57       162.06 o                         
   6   2  17        400.97        520.18       121.74 o                         
   7   2  17        296.01        331.87       126.67 o                         
   8   2  17       1507.17       1622.58       156.99 o                         
   9   2  17       1040.46       1037.86       148.02 o                         
 -11   3  17        952.37        925.49       147.23 o                         
 -10   3  17        236.90        151.92       127.06 o                         
  -9   3  17        129.32       -114.34       121.17 o                         
  -8   3  17       1245.39       1045.01       137.88 o                         
  -7   3  17       1143.40        995.76       129.26 o                         
  -6   3  17         28.91          3.27       106.33 o                         
  -5   3  17       1045.66       1133.79       120.84 o                         
  -4   3  17       2143.55       2522.06       163.18 o                         
  -3   3  17        718.05        462.32       122.22 o                         
  -2   3  17        302.17        258.24       125.50 o                         
  -1   3  17       2990.78       3031.96       161.29 o                         
   0   3  17       1831.46       1842.12       155.92 o                         
   1   3  17          1.68        141.30       122.18 o                         
   2   3  17       1582.79       1415.85       168.90 o                         
   3   3  17       1819.40       2092.71       161.62 o                         
   4   3  17        369.44        246.83       137.80 o                         
   5   3  17        398.32        215.96       139.03 o                         
   6   3  17       1388.65       1283.29       191.00 o                         
   7   3  17        417.03        218.65       157.93 o                         
   8   3  17          4.71         36.89       411.98 o                         
  -9   4  17        697.27        546.31       144.49 o                         
  -8   4  17         44.67       -115.86       115.86 o                         
  -7   4  17       1072.74       1482.29       157.49 o                         
  -6   4  17       2543.96       2455.89       166.22 o                         
  -5   4  17        337.51        205.97       129.67 o                         
  -4   4  17        470.75        742.69       131.55 o                         
  -3   4  17       2585.67       2746.16       151.75 o                         
  -2   4  17       2187.71       2392.88       154.54 o                         
  -1   4  17          4.59        126.62       134.07 o                         
   0   4  17       1871.74       2049.21       175.19 o                         
   1   4  17       3133.66       3158.73       201.94 o                         
   2   4  17       1095.76        797.03       140.98 o                         
   3   4  17        550.70        805.84       175.60 o                         
   4   4  17       2890.18       2949.10       198.69 o                         
   5   4  17       1792.07       1916.18       184.89 o                         
  -4   5  17        175.16        354.31       167.39 o                         
  -3   5  17        244.54        -21.14       164.73 o                         
  -2   5  17          5.05         89.54       155.44 o                         
  -1   5  17         53.86        -32.05       142.10 o                         
   0   5  17          8.32       -166.28       166.28 o                         
 -12   0  18        678.89        602.55       241.45 o                         
 -11   0  18       3944.06       3836.30       270.62 o                         
 -10   0  18       2368.68       2463.36       215.42 o                         
  -9   0  18         25.54         10.37       141.38 o                         
  -8   0  18       4838.32       4632.70       258.23 o                         
  -7   0  18       6934.58       6696.68       322.20 o                         
  -6   0  18        999.90        916.96       170.97 o                         
  -5   0  18       2633.41       2618.43       191.97 o                         
  -4   0  18       8775.21       9002.15       352.91 o                         
  -3   0  18       4151.71       4426.55       249.82 o                         
  -2   0  18         42.52        173.39       148.35 o                         
  -1   0  18       3690.83       4234.46       302.34 o                         
   0   0  18       4507.15       4237.03       241.62 o                         
   1   0  18       1353.93       1573.06       255.16 o                         
   2   0  18        251.05         79.24       179.66 o                         
   3   0  18       2899.41       2596.90       235.78 o                         
   4   0  18       1745.69       1583.28       250.50 o                         
   5   0  18        957.08        750.70       199.69 o                         
   6   0  18        259.88       -118.09       191.58 o                         
   7   0  18       2280.17       2218.81       388.11 o                         
   8   0  18       1817.88       1555.58       815.81 o                         
 -11   1  18        171.91        166.13       135.59 o                         
 -10   1  18        295.39         30.20       126.99 o                         
  -9   1  18        681.52        844.93       132.84 o                         
  -8   1  18        297.70        138.84       109.99 o                         
  -7   1  18        145.98        187.88       101.87 o                         
  -6   1  18       1209.02       1042.32       118.68 o                         
  -5   1  18        836.84        794.66       106.32 o                         
  -4   1  18         78.40        157.14        97.29 o                         
  -3   1  18        868.67       1096.72       116.23 o                         
  -2   1  18        435.02        290.45       106.73 o                         
  -1   1  18          5.76        -91.60       103.76 o                         
   0   1  18        309.12        104.63       120.33 o                         
   1   1  18        223.44        210.39       129.43 o                         
   2   1  18         15.30       -125.60       125.60 o                         
   3   1  18          5.69       -111.33       111.33 o                         
   4   1  18         85.51         39.64       126.14 o                         
   5   1  18        274.03        320.10       149.39 o                         
   6   1  18         95.74       -125.24       125.24 o                         
   7   1  18         30.50       -111.32       111.32 o                         
 -10   2  18       1385.29       1231.11       153.69 o                         
  -9   2  18         74.64        117.67       116.22 o                         
  -8   2  18       1409.27       1356.09       134.82 o                         
  -7   2  18       1803.85       2032.77       138.86 o                         
  -6   2  18        604.83        570.12       110.75 o                         
  -5   2  18        250.52        168.22       105.94 o                         
  -4   2  18       2237.35       2408.37       142.52 o                         
  -3   2  18       2462.82       2682.75       150.96 o                         
  -2   2  18        428.96        374.75       114.24 o                         
  -1   2  18       1363.63       1392.00       143.10 o                         
   0   2  18       4357.92       4690.71       181.33 o                         
   1   2  18       1871.03       2238.61       217.03 o                         
   2   2  18         17.27        317.86       136.16 o                         
   3   2  18       1975.09       2014.03       150.77 o                         
   4   2  18       2835.01       2720.10       158.89 o                         
   5   2  18        636.05        557.45       124.85 o                         
   6   2  18        508.28        254.10       145.31 o                         
  -9   3  18       1914.42       1468.98       321.19 o                         
  -8   3  18        403.06        458.88       132.37 o                         
  -7   3  18        378.16        421.52       134.53 o                         
  -6   3  18       1860.54       1758.58       153.10 o                         
  -5   3  18       1167.73       1214.42       143.78 o                         
  -4   3  18         19.52         -5.26       122.79 o                         
  -3   3  18       1042.49        886.90       145.17 o                         
  -2   3  18       2003.47       2019.51       166.21 o                         
  -1   3  18        671.51        435.98       156.12 o                         
   0   3  18         55.69        130.80       112.84 o                         
   1   3  18       1802.77       1822.16       154.20 o                         
   2   3  18       2080.75       1950.61       169.96 o                         
   3   3  18        246.83        -12.66       151.71 o                         
   4   3  18        324.93        343.57       159.77 o                         
  -5   4  18        233.95        328.87       494.81 o                         
  -4   4  18         96.77        -70.49       138.99 o                         
  -3   4  18        715.21        626.28       149.39 o                         
  -2   4  18        531.17        274.40       115.52 o                         
  -1   4  18         27.28         -9.66       118.38 o                         
   0   4  18        719.81        755.85       169.53 o                         
  -8   1  19        123.26        174.09       127.31 o                         
  -7   1  19       3242.95       3334.21       171.20 o                         
  -6   1  19       3826.85       3826.10       181.40 o                         
  -5   1  19        261.81        688.48       125.03 o                         
  -4   1  19       1179.87        984.93       129.77 o                         
  -3   1  19       4508.79       4530.89       185.93 o                         
  -2   1  19       2497.63       2630.69       153.30 o                         
  -1   1  19          7.15       -113.55       113.55 o                         
   0   1  19       2701.86       2740.23       163.10 o                         
   1   1  19       3976.85       3778.76       195.97 o                         
   2   1  19        748.53        588.41       165.86 o                         
   3   1  19        777.51        699.71       162.62 o                         
   4   1  19       1847.05       1870.50       175.35 o                         
  -7   2  19        181.40        276.08       151.69 o                         
  -6   2  19        118.91         46.65       125.08 o                         
  -5   2  19       1407.21       1181.74       134.83 o                         
  -4   2  19       1157.31       1269.63       145.33 o                         
  -3   2  19          0.96         26.38       121.33 o                         
  -2   2  19       1131.01       1199.30       134.28 o                         
  -1   2  19       1471.98       1378.11       151.45 o                         
   0   2  19        147.09        132.22       136.56 o                         
   1   2  19        642.28        697.51       141.05 o                         
   2   2  19       1243.15       1200.65       161.68 o                         
                                                                                
